# Supplementary material for: Transcriptome Analysis of the Oriental River Prawn, Macrobrachium nipponense Using 454 Pyrosequencing for Discovery of Genes and Markers
Source: PLoS One. 2012 Jun 20;7(6):e39727. doi: 10.1371/journal.pone.0039727 (PMC3380025; doi:10.1371/journal.pone.0039727)
Supplement: Table S1 — Summary of BLASTx results for contigs and singletons of M. nipponense . (XLS) [file pone.0039727.s001.xls]

## Sheet: Table S1  Summary of BLASTx res
Score	E-Value	Percentage of Similar Bases in Match		Total Length of Query Sequence	Hit name
2803	0	0.84	contig00001	2505	gi|330858322|gb|AEC46861.1|
1526	2.23e-167	0.64	contig00004	2300	gi|340717314|ref|XP_003397129.1|
3530	0	0.93	contig00008	2596	gi|357431152|gb|AET79205.1|
126	5.26e-06	0.65	contig00022	561	gi|156364343|ref|XP_001626308.1|
387	1.93e-35	0.76	contig00072	1772	gi|321473958|gb|EFX84924.1|
555	2.02e-55	0.64	contig00085	800	gi|229258304|gb|ACQ45455.1|
283	8.78e-24	0.6	contig00088	919	gi|313244206|emb|CBY15040.1|
318	4.61e-28	0.69	contig00090	688	gi|307195019|gb|EFN77087.1|
3698	0	0.76	contig00104	3910	gi|307168409|gb|EFN61569.1|
1120	2.37e-120	0.68	contig00106	2082	gi|55962517|emb|CAI11942.1|
650	2.94e-66	0.7	contig00108	1032	gi|291238576|ref|XP_002739211.1|
134	2.38e-06	0.62	contig00114	1156	gi|72013873|ref|XP_782465.1|
390	4.13e-36	0.73	contig00115	1028	gi|91093513|ref|XP_969441.1|
951	2.41e-101	0.98	contig00154	798	gi|241253290|ref|XP_002403848.1|
207	1.71e-15	0.45	contig00156	515	gi|70909771|emb|CAJ17311.1|
126	7.75e-06	0.65	contig00179	660	gi|156364343|ref|XP_001626308.1|
317	8.5e-31	0.63	contig00277	1463	gi|196014641|ref|XP_002117179.1|
559	4.6e-59	0.77	contig00282	766	gi|91090968|ref|XP_974688.1|
1649	0	0.98	contig00293	1154	gi|300518909|gb|ADK25704.1|
267	3.52e-22	0.57	contig00317	666	gi|2723362|gb|AAB95154.1|
139	2.87e-07	0.44	contig00318	720	gi|312099421|ref|XP_003149340.1|
1190	2.11e-128	0.67	contig00329	2376	gi|321471077|gb|EFX82051.1|
463	3.94e-55	0.78	contig00369	684	gi|291243222|ref|XP_002741502.1|
126	7.02e-06	0.65	contig00408	631	gi|156364343|ref|XP_001626308.1|
385	6.89e-36	0.85	contig00475	646	gi|146432671|gb|ABQ41236.1|
132	1.03e-06	0.53	contig00483	550	gi|242024252|ref|XP_002432542.1|
149	1.13e-08	0.7	contig00683	561	gi|47219340|emb|CAG10969.1|
159	3.04e-23	0.73	contig00762	580	gi|340381015|ref|XP_003389017.1|
147	1.45e-07	0.52	contig00772	1932	gi|332812462|ref|XP_003308900.1|
157	1.9e-14	0.96	contig00774	858	gi|195130927|ref|XP_002009902.1|
507	5.02e-50	0.69	contig00782	653	gi|242022883|ref|XP_002431867.1|
557	1.15e-55	0.97	contig00820	788	gi|357619331|gb|EHJ71951.1|
1555	3.44e-171	0.99	contig00823	1043	gi|307206335|gb|EFN84392.1|
1578	2.22e-173	0.76	contig00824	2431	gi|345482477|ref|XP_001608145.2|
614	1.19e-61	0.56	contig00827	2187	gi|347969633|ref|XP_319526.5|
326	2.92e-28	0.44	contig00831	2168	gi|307196545|gb|EFN78075.1|
921	3.63e-99	0.94	contig00847	619	gi|322422348|ref|YP_004221781.1|
292	1.34e-24	0.61	contig00853	1302	gi|115916141|ref|XP_001177364.1|
427	7.79e-41	0.64	contig00890	598	gi|189233768|ref|XP_001814337.1|
316	1.06e-26	0.55	isotig00001	4978	gi|301612402|ref|XP_002935710.1|
316	7.01e-27	0.55	isotig00011	3387	gi|301612402|ref|XP_002935710.1|
347	1.79e-30	0.64	isotig00012	3409	gi|311250149|ref|XP_003123978.1|
316	6.01e-27	0.55	isotig00014	2954	gi|301612402|ref|XP_002935710.1|
316	4.82e-27	0.55	isotig00017	2427	gi|301612402|ref|XP_002935710.1|
316	4.83e-27	0.55	isotig00018	2435	gi|301612402|ref|XP_002935710.1|
347	8.74e-31	0.64	isotig00039	1825	gi|311250149|ref|XP_003123978.1|
130	8.34e-06	0.93	isotig00046	1324	gi|195124847|ref|XP_002006895.1|
130	8.1e-06	0.93	isotig00047	1290	gi|195124847|ref|XP_002006895.1|
130	8.75e-06	0.93	isotig00049	1368	gi|195124847|ref|XP_002006895.1|
130	7.7e-06	0.93	isotig00050	1245	gi|195124847|ref|XP_002006895.1|
316	1.15e-27	0.55	isotig00070	847	gi|301612402|ref|XP_002935710.1|
127	2.27e-06	0.65	isotig00073	361	gi|291242409|ref|XP_002741100.1|
530	1.73e-52	0.54	contig01025	837	gi|260822663|ref|XP_002606721.1|
240	1.11e-21	0.54	contig01028	508	gi|301612402|ref|XP_002935710.1|
241	9.84e-19	0.48	contig01031	1204	gi|301629276|ref|XP_002943769.1|
156	5.24e-15	0.51	contig01063	1078	gi|115964877|ref|XP_001187724.1|
1153	9.86e-125	0.93	contig01107	836	gi|322422341|ref|YP_004221774.1|
766	1.4e-93	0.53	isotig00074	4753	gi|301612402|ref|XP_002935710.1|
766	1.31e-93	0.53	isotig00075	4462	gi|301612402|ref|XP_002935710.1|
766	9.7e-94	0.53	isotig00076	3377	gi|301612402|ref|XP_002935710.1|
766	9.7e-94	0.53	isotig00077	3377	gi|301612402|ref|XP_002935710.1|
766	8.8e-94	0.53	isotig00078	3086	gi|301612402|ref|XP_002935710.1|
766	8.8e-94	0.53	isotig00079	3086	gi|301612402|ref|XP_002935710.1|
262	1.19e-28	0.53	isotig00080	2776	gi|301612402|ref|XP_002935710.1|
766	4.72e-96	0.53	isotig00081	2651	gi|301612402|ref|XP_002935710.1|
261	1.87e-24	0.53	isotig00082	2552	gi|17066696|gb|AAL35360.1|AF442732_3
766	4.13e-96	0.53	isotig00083	2360	gi|301612402|ref|XP_002935710.1|
223	2.59e-16	0.69	isotig00084	2186	gi|2226004|gb|AAB61714.1|
486	1.26e-63	0.6	isotig00085	2144	gi|301618694|ref|XP_002938748.1|
486	1.05e-63	0.6	isotig00086	1853	gi|301618694|ref|XP_002938748.1|
261	1.18e-24	0.53	isotig00087	1726	gi|17066696|gb|AAL35360.1|AF442732_3
261	1.06e-24	0.53	isotig00088	1582	gi|17066696|gb|AAL35360.1|AF442732_3
262	5.24e-29	0.53	isotig00089	1400	gi|301612402|ref|XP_002935710.1|
262	5.24e-29	0.53	isotig00090	1400	gi|301612402|ref|XP_002935710.1|
223	6.16e-17	0.69	isotig00091	788	gi|2226004|gb|AAB61714.1|
223	5.68e-17	0.69	isotig00092	753	gi|2226004|gb|AAB61714.1|
109	3.42e-09	0.47	isotig00093	725	gi|301610671|ref|XP_002934881.1|
153	2.91e-11	0.49	isotig00094	677	gi|301610671|ref|XP_002934881.1|
348	1.46e-31	0.56	isotig00095	674	gi|301612402|ref|XP_002935710.1|
223	2.29e-17	0.69	isotig00097	510	gi|2226004|gb|AAB61714.1|
146	4.49e-07	0.4	isotig00099	4120	gi|223648964|gb|ACN11240.1|
152	7.86e-08	0.46	isotig00101	3622	gi|126340354|ref|XP_001363162.1|
152	7.22e-08	0.46	isotig00103	3347	gi|126340354|ref|XP_001363162.1|
152	6.39e-08	0.46	isotig00104	3012	gi|126340354|ref|XP_001363162.1|
187	7.84e-12	0.49	isotig00139	4093	gi|242007756|ref|XP_002424690.1|
187	7.81e-12	0.49	isotig00140	4080	gi|242007756|ref|XP_002424690.1|
165	2.77e-09	0.39	isotig00141	4069	gi|195439456|ref|XP_002067632.1|
187	7.83e-12	0.49	isotig00142	4085	gi|242007756|ref|XP_002424690.1|
159	1.38e-08	0.39	isotig00143	4069	gi|195439456|ref|XP_002067632.1|
165	2.76e-09	0.39	isotig00144	4056	gi|195439456|ref|XP_002067632.1|
187	7.83e-12	0.49	isotig00145	4088	gi|242007756|ref|XP_002424690.1|
159	1.37e-08	0.39	isotig00146	4056	gi|195439456|ref|XP_002067632.1|
165	2.76e-09	0.39	isotig00147	4061	gi|195439456|ref|XP_002067632.1|
187	7.84e-12	0.49	isotig00148	4093	gi|242007756|ref|XP_002424690.1|
159	1.37e-08	0.39	isotig00149	4061	gi|195439456|ref|XP_002067632.1|
165	2.77e-09	0.39	isotig00150	4064	gi|195439456|ref|XP_002067632.1|
159	1.37e-08	0.39	isotig00151	4064	gi|195439456|ref|XP_002067632.1|
165	2.77e-09	0.39	isotig00152	4069	gi|195439456|ref|XP_002067632.1|
159	1.38e-08	0.39	isotig00153	4069	gi|195439456|ref|XP_002067632.1|
187	7.65e-12	0.49	isotig00154	4005	gi|242007756|ref|XP_002424690.1|
187	7.63e-12	0.49	isotig00155	3992	gi|242007756|ref|XP_002424690.1|
165	2.71e-09	0.39	isotig00156	3981	gi|195439456|ref|XP_002067632.1|
187	7.64e-12	0.49	isotig00157	3997	gi|242007756|ref|XP_002424690.1|
159	1.34e-08	0.39	isotig00158	3981	gi|195439456|ref|XP_002067632.1|
165	2.69e-09	0.39	isotig00159	3968	gi|195439456|ref|XP_002067632.1|
187	7.65e-12	0.49	isotig00160	4000	gi|242007756|ref|XP_002424690.1|
159	1.34e-08	0.39	isotig00161	3968	gi|195439456|ref|XP_002067632.1|
165	2.7e-09	0.39	isotig00162	3973	gi|195439456|ref|XP_002067632.1|
187	7.65e-12	0.49	isotig00163	4005	gi|242007756|ref|XP_002424690.1|
159	1.34e-08	0.39	isotig00164	3973	gi|195439456|ref|XP_002067632.1|
165	2.7e-09	0.39	isotig00165	3976	gi|195439456|ref|XP_002067632.1|
159	1.34e-08	0.39	isotig00166	3976	gi|195439456|ref|XP_002067632.1|
165	2.71e-09	0.39	isotig00167	3981	gi|195439456|ref|XP_002067632.1|
159	1.34e-08	0.39	isotig00168	3981	gi|195439456|ref|XP_002067632.1|
187	6.99e-12	0.49	isotig00169	3677	gi|242007756|ref|XP_002424690.1|
187	6.96e-12	0.49	isotig00170	3664	gi|242007756|ref|XP_002424690.1|
165	2.47e-09	0.39	isotig00171	3653	gi|195439456|ref|XP_002067632.1|
187	6.97e-12	0.49	isotig00172	3669	gi|242007756|ref|XP_002424690.1|
159	1.22e-08	0.39	isotig00173	3653	gi|195439456|ref|XP_002067632.1|
165	2.46e-09	0.39	isotig00174	3640	gi|195439456|ref|XP_002067632.1|
159	1.22e-08	0.39	isotig00175	3640	gi|195439456|ref|XP_002067632.1|
165	2.46e-09	0.39	isotig00176	3645	gi|195439456|ref|XP_002067632.1|
159	1.22e-08	0.39	isotig00177	3645	gi|195439456|ref|XP_002067632.1|
199	2.17e-13	0.41	isotig00178	2889	gi|161077866|ref|NP_001097000.1|
199	1.71e-13	0.41	isotig00183	2358	gi|161077866|ref|NP_001097000.1|
199	1.45e-13	0.41	isotig00185	2041	gi|161077866|ref|NP_001097000.1|
103	5.14e-10	0.42	isotig00186	1597	gi|341876992|gb|EGT32927.1|
150	4.01e-08	0.45	isotig00187	1330	gi|328776085|ref|XP_001122182.2|
150	4.01e-08	0.45	isotig00188	1330	gi|328776085|ref|XP_001122182.2|
130	7.28e-09	0.56	isotig00189	1066	gi|259016158|sp|Q17RH7.2|TPRXL_HUMAN
150	1.84e-08	0.45	isotig00190	799	gi|328776085|ref|XP_001122182.2|
150	1.84e-08	0.45	isotig00191	799	gi|328776085|ref|XP_001122182.2|
130	4.1e-09	0.56	isotig00192	749	gi|259016158|sp|Q17RH7.2|TPRXL_HUMAN
303	1.51e-26	0.57	contig01265	546	gi|115640398|ref|XP_788007.2|
284	1.02e-40	0.52	contig01271	816	gi|308220078|gb|ADO22611.1|
169	2.82e-10	0.39	contig01281	1444	gi|358339569|dbj|GAA47606.1|
574	1.49e-57	0.59	contig01285	879	gi|308220078|gb|ADO22611.1|
164	1.94e-10	0.51	contig01290	544	gi|115644321|ref|XP_789839.2|
138	2.43e-07	0.5	contig01292	592	gi|308220078|gb|ADO22611.1|
446	6.31e-42	0.63	isotig00193	3592	gi|334324898|ref|XP_003340580.1|
446	6.27e-42	0.63	isotig00194	3573	gi|334324898|ref|XP_003340580.1|
554	1.86e-54	0.72	isotig00195	3539	gi|326667253|ref|XP_003198539.1|
554	1.85e-54	0.72	isotig00196	3520	gi|326667253|ref|XP_003198539.1|
249	3.88e-19	0.88	isotig00197	3203	gi|355755762|gb|EHH59509.1|
249	3.85e-19	0.88	isotig00198	3184	gi|355755762|gb|EHH59509.1|
361	3.11e-56	0.59	isotig00199	3122	gi|242023142|ref|XP_002431995.1|
361	3.09e-56	0.59	isotig00200	3103	gi|242023142|ref|XP_002431995.1|
446	4.56e-42	0.63	isotig00201	2689	gi|334324898|ref|XP_003340580.1|
146	1.02e-21	0.7	isotig00202	2609	gi|270007329|gb|EFA03777.1|
146	1.01e-21	0.7	isotig00203	2590	gi|270007329|gb|EFA03777.1|
554	1.33e-54	0.72	isotig00204	2636	gi|326667253|ref|XP_003198539.1|
133	6.46e-14	0.71	isotig00205	2428	gi|242022883|ref|XP_002431867.1|
133	6.4e-14	0.71	isotig00206	2409	gi|242022883|ref|XP_002431867.1|
249	2.66e-19	0.88	isotig00207	2300	gi|355755762|gb|EHH59509.1|
361	2.12e-56	0.59	isotig00208	2219	gi|242023142|ref|XP_002431995.1|
461	4.21e-44	0.43	isotig00209	1929	gi|270017016|gb|EFA13462.1|
146	6.21e-22	0.7	isotig00210	1706	gi|270007329|gb|EFA03777.1|
116	2.25e-07	0.65	isotig00211	1682	gi|270016927|gb|EFA13373.1|
116	2.22e-07	0.65	isotig00212	1662	gi|270016927|gb|EFA13373.1|
133	3.74e-14	0.71	isotig00213	1525	gi|242022883|ref|XP_002431867.1|
389	3.49e-47	0.54	isotig00214	1502	gi|242004074|ref|XP_002422963.1|
446	2.04e-42	0.63	isotig00215	1392	gi|334324898|ref|XP_003340580.1|
554	5.79e-55	0.72	isotig00216	1339	gi|326667253|ref|XP_003198539.1|
249	8.89e-20	0.88	isotig00219	1003	gi|355755762|gb|EHH59509.1|
482	3.1e-47	0.72	isotig00221	585	gi|301631253|ref|XP_002944714.1|
199	2.96e-19	0.58	isotig00222	575	gi|242004074|ref|XP_002422963.1|
548	1.42e-53	0.95	isotig00223	5270	gi|260803850|ref|XP_002596802.1|
467	2.36e-44	0.87	isotig00224	3647	gi|351703155|gb|EHB06074.1|
454	6.29e-43	0.82	isotig00225	3082	gi|195401961|ref|XP_002059579.1|
922	1.79e-97	0.86	isotig00226	1782	gi|195397782|ref|XP_002057507.1|
835	1.59e-87	0.97	isotig00227	1390	gi|165940561|gb|ABY75225.1|
835	1.49e-87	0.97	isotig00228	1319	gi|165940561|gb|ABY75225.1|
912	1.56e-96	0.86	isotig00229	1217	gi|195397782|ref|XP_002057507.1|
571	4.4e-57	0.82	isotig00230	1052	gi|195397782|ref|XP_002057507.1|
575	1.51e-57	0.82	isotig00231	1050	gi|195397782|ref|XP_002057507.1|
441	5.06e-42	0.78	isotig00232	1029	gi|195118995|ref|XP_002004017.1|
432	5.56e-41	0.78	isotig00233	1026	gi|195118995|ref|XP_002004017.1|
669	1.73e-68	0.87	isotig00234	987	gi|328899546|gb|AEB54640.1|
494	3.24e-48	0.78	isotig00235	958	gi|195118995|ref|XP_002004017.1|
487	2.09e-47	0.67	isotig00236	955	gi|195118995|ref|XP_002004017.1|
490	8.26e-48	0.71	isotig00237	885	gi|195118995|ref|XP_002004017.1|
547	1.76e-54	0.74	isotig00238	814	gi|195118995|ref|XP_002004017.1|
209	3.29e-15	0.54	isotig00239	906	gi|63055532|gb|AAY29120.1|
377	9.65e-35	0.78	isotig00240	844	gi|351703155|gb|EHB06074.1|
669	9.44e-69	0.87	isotig00241	699	gi|328899546|gb|AEB54640.1|
531	9.66e-53	0.82	isotig00242	702	gi|195108733|ref|XP_001998947.1|
512	1.53e-50	0.84	isotig00243	700	gi|195134526|ref|XP_002011688.1|
406	2.8e-38	0.77	isotig00244	679	gi|195118995|ref|XP_002004017.1|
396	4e-37	0.81	isotig00245	676	gi|195118995|ref|XP_002004017.1|
454	5.99e-44	0.84	isotig00246	608	gi|195118995|ref|XP_002004017.1|
450	1.72e-43	0.82	isotig00247	605	gi|195118995|ref|XP_002004017.1|
328	2.71e-29	0.84	isotig00248	636	gi|307178020|gb|EFN66879.1|
440	2.48e-42	0.85	isotig00249	604	gi|307187217|gb|EFN72434.1|
259	1.13e-21	0.93	isotig00250	286	gi|307207363|gb|EFN85113.1|
354	2.41e-54	0.47	isotig00251	3042	gi|158289395|ref|XP_311135.4|
565	3.23e-63	0.55	isotig00252	3036	gi|158289395|ref|XP_311135.4|
354	2.26e-54	0.47	isotig00253	2870	gi|158289395|ref|XP_311135.4|
565	3.04e-63	0.55	isotig00254	2864	gi|158289395|ref|XP_311135.4|
354	2.11e-54	0.47	isotig00255	2707	gi|158289395|ref|XP_311135.4|
565	2.84e-63	0.55	isotig00256	2701	gi|158289395|ref|XP_311135.4|
354	2.02e-54	0.47	isotig00257	2602	gi|158289395|ref|XP_311135.4|
565	2.72e-63	0.55	isotig00258	2596	gi|158289395|ref|XP_311135.4|
354	1.87e-54	0.47	isotig00259	2430	gi|158289395|ref|XP_311135.4|
565	2.5e-63	0.55	isotig00260	2424	gi|158289395|ref|XP_311135.4|
354	1.73e-54	0.47	isotig00261	2267	gi|158289395|ref|XP_311135.4|
565	2.32e-63	0.55	isotig00262	2261	gi|158289395|ref|XP_311135.4|
243	3.36e-37	0.6	isotig00263	1521	gi|158289395|ref|XP_311135.4|
460	5.3e-44	0.61	isotig00264	1490	gi|158289395|ref|XP_311135.4|
243	2.87e-37	0.6	isotig00265	1349	gi|158289395|ref|XP_311135.4|
460	4.51e-44	0.61	isotig00266	1318	gi|158289395|ref|XP_311135.4|
243	2.42e-37	0.6	isotig00267	1186	gi|158289395|ref|XP_311135.4|
460	3.75e-44	0.61	isotig00268	1155	gi|158289395|ref|XP_311135.4|
294	3.65e-25	0.77	isotig00270	796	gi|334327283|ref|XP_001368840.2|
294	2.32e-25	0.77	isotig00272	633	gi|334327283|ref|XP_001368840.2|
112	3.09e-12	0.66	isotig00277	279	gi|344292912|ref|XP_003418168.1|
768	2.42e-79	0.83	isotig00278	3054	gi|340716921|ref|XP_003396939.1|
768	2.43e-79	0.83	isotig00279	3065	gi|340716921|ref|XP_003396939.1|
768	2.42e-79	0.83	isotig00280	3051	gi|340716921|ref|XP_003396939.1|
768	2.43e-79	0.83	isotig00281	3062	gi|340716921|ref|XP_003396939.1|
768	1.79e-79	0.83	isotig00290	2346	gi|340716921|ref|XP_003396939.1|
768	1.8e-79	0.83	isotig00291	2357	gi|340716921|ref|XP_003396939.1|
768	1.79e-79	0.83	isotig00292	2343	gi|340716921|ref|XP_003396939.1|
768	1.79e-79	0.83	isotig00293	2354	gi|340716921|ref|XP_003396939.1|
768	1.64e-79	0.83	isotig00294	2172	gi|340716921|ref|XP_003396939.1|
768	1.65e-79	0.83	isotig00295	2183	gi|340716921|ref|XP_003396939.1|
768	1.63e-79	0.83	isotig00296	2169	gi|340716921|ref|XP_003396939.1|
768	1.64e-79	0.83	isotig00297	2180	gi|340716921|ref|XP_003396939.1|
768	6.51e-80	0.83	isotig00323	1073	gi|340716921|ref|XP_003396939.1|
218	1.37e-15	0.46	isotig00330	2914	gi|308480035|ref|XP_003102225.1|
239	2.14e-20	0.45	isotig00331	2917	gi|308465965|ref|XP_003095239.1|
172	2.97e-10	0.43	isotig00332	2919	gi|270017072|gb|EFA13518.1|
297	9.51e-25	0.47	isotig00333	2918	gi|308480035|ref|XP_003102225.1|
231	4.27e-17	0.46	isotig00334	2914	gi|308480035|ref|XP_003102225.1|
195	6.4e-13	0.43	isotig00335	2922	gi|270017072|gb|EFA13518.1|
227	3.65e-20	0.46	isotig00336	2923	gi|270017072|gb|EFA13518.1|
253	1.2e-19	0.46	isotig00337	2917	gi|308480035|ref|XP_003102225.1|
170	5.07e-10	0.42	isotig00338	2919	gi|270017072|gb|EFA13518.1|
310	2.96e-26	0.47	isotig00339	2918	gi|308480035|ref|XP_003102225.1|
193	1.09e-12	0.43	isotig00340	2922	gi|270017072|gb|EFA13518.1|
225	6.18e-20	0.46	isotig00341	2923	gi|270017072|gb|EFA13518.1|
218	1.34e-15	0.46	isotig00342	2841	gi|308480035|ref|XP_003102225.1|
239	2.07e-20	0.45	isotig00343	2844	gi|308465965|ref|XP_003095239.1|
172	2.88e-10	0.43	isotig00344	2846	gi|270017072|gb|EFA13518.1|
297	9.24e-25	0.47	isotig00345	2845	gi|308480035|ref|XP_003102225.1|
231	4.15e-17	0.46	isotig00346	2841	gi|308480035|ref|XP_003102225.1|
195	6.22e-13	0.43	isotig00347	2849	gi|270017072|gb|EFA13518.1|
218	1.35e-15	0.46	isotig00348	2870	gi|308480035|ref|XP_003102225.1|
227	3.55e-20	0.46	isotig00349	2850	gi|270017072|gb|EFA13518.1|
253	1.17e-19	0.46	isotig00350	2844	gi|308480035|ref|XP_003102225.1|
239	2.1e-20	0.45	isotig00351	2873	gi|308465965|ref|XP_003095239.1|
170	4.92e-10	0.42	isotig00352	2846	gi|270017072|gb|EFA13518.1|
172	2.92e-10	0.43	isotig00353	2875	gi|270017072|gb|EFA13518.1|
310	2.87e-26	0.47	isotig00354	2845	gi|308480035|ref|XP_003102225.1|
297	9.35e-25	0.47	isotig00355	2874	gi|308480035|ref|XP_003102225.1|
193	1.06e-12	0.43	isotig00356	2849	gi|270017072|gb|EFA13518.1|
231	4.2e-17	0.46	isotig00357	2870	gi|308480035|ref|XP_003102225.1|
195	6.29e-13	0.43	isotig00358	2878	gi|270017072|gb|EFA13518.1|
225	6e-20	0.46	isotig00359	2850	gi|270017072|gb|EFA13518.1|
227	3.59e-20	0.46	isotig00360	2879	gi|270017072|gb|EFA13518.1|
253	1.18e-19	0.46	isotig00361	2873	gi|308480035|ref|XP_003102225.1|
170	4.98e-10	0.42	isotig00362	2875	gi|270017072|gb|EFA13518.1|
310	2.91e-26	0.47	isotig00363	2874	gi|308480035|ref|XP_003102225.1|
193	1.07e-12	0.43	isotig00364	2878	gi|270017072|gb|EFA13518.1|
225	6.08e-20	0.46	isotig00365	2879	gi|270017072|gb|EFA13518.1|
230	3.7e-19	0.45	isotig00366	2802	gi|270017072|gb|EFA13518.1|
253	8.78e-22	0.46	isotig00367	2805	gi|270017072|gb|EFA13518.1|
285	4.66e-29	0.51	isotig00368	2806	gi|270017072|gb|EFA13518.1|
218	1.31e-15	0.46	isotig00369	2797	gi|308480035|ref|XP_003102225.1|
239	2.04e-20	0.45	isotig00370	2800	gi|308465965|ref|XP_003095239.1|
172	2.83e-10	0.43	isotig00371	2802	gi|270017072|gb|EFA13518.1|
297	9.07e-25	0.47	isotig00372	2801	gi|308480035|ref|XP_003102225.1|
231	4.07e-17	0.46	isotig00373	2797	gi|308480035|ref|XP_003102225.1|
195	6.1e-13	0.43	isotig00374	2805	gi|270017072|gb|EFA13518.1|
227	3.48e-20	0.46	isotig00375	2806	gi|270017072|gb|EFA13518.1|
253	1.15e-19	0.46	isotig00376	2800	gi|308480035|ref|XP_003102225.1|
170	4.83e-10	0.42	isotig00377	2802	gi|270017072|gb|EFA13518.1|
310	2.82e-26	0.47	isotig00378	2801	gi|308480035|ref|XP_003102225.1|
193	1.04e-12	0.43	isotig00379	2805	gi|270017072|gb|EFA13518.1|
225	5.89e-20	0.46	isotig00380	2806	gi|270017072|gb|EFA13518.1|
230	3.59e-19	0.45	isotig00381	2729	gi|270017072|gb|EFA13518.1|
253	8.52e-22	0.46	isotig00382	2732	gi|270017072|gb|EFA13518.1|
285	4.53e-29	0.51	isotig00383	2733	gi|270017072|gb|EFA13518.1|
230	3.63e-19	0.45	isotig00384	2758	gi|270017072|gb|EFA13518.1|
253	8.62e-22	0.46	isotig00385	2761	gi|270017072|gb|EFA13518.1|
285	4.58e-29	0.51	isotig00386	2762	gi|270017072|gb|EFA13518.1|
230	3.52e-19	0.45	isotig00387	2685	gi|270017072|gb|EFA13518.1|
253	8.36e-22	0.46	isotig00388	2688	gi|270017072|gb|EFA13518.1|
285	4.44e-29	0.51	isotig00389	2689	gi|270017072|gb|EFA13518.1|
218	6.56e-16	0.46	isotig00390	1571	gi|308480035|ref|XP_003102225.1|
239	1.03e-20	0.45	isotig00391	1574	gi|308465965|ref|XP_003095239.1|
172	1.42e-10	0.43	isotig00392	1576	gi|270017072|gb|EFA13518.1|
297	4.55e-25	0.47	isotig00393	1575	gi|308480035|ref|XP_003102225.1|
231	2.04e-17	0.46	isotig00394	1571	gi|308480035|ref|XP_003102225.1|
195	3.06e-13	0.43	isotig00395	1579	gi|270017072|gb|EFA13518.1|
227	1.77e-20	0.46	isotig00396	1580	gi|270017072|gb|EFA13518.1|
253	5.75e-20	0.46	isotig00397	1574	gi|308480035|ref|XP_003102225.1|
170	2.42e-10	0.42	isotig00398	1576	gi|270017072|gb|EFA13518.1|
310	1.42e-26	0.47	isotig00399	1575	gi|308480035|ref|XP_003102225.1|
193	5.22e-13	0.43	isotig00400	1579	gi|270017072|gb|EFA13518.1|
225	3e-20	0.46	isotig00401	1580	gi|270017072|gb|EFA13518.1|
218	6.46e-16	0.46	isotig00402	1553	gi|308480035|ref|XP_003102225.1|
239	1.02e-20	0.45	isotig00403	1556	gi|308465965|ref|XP_003095239.1|
172	1.4e-10	0.43	isotig00404	1558	gi|270017072|gb|EFA13518.1|
297	4.48e-25	0.47	isotig00405	1557	gi|308480035|ref|XP_003102225.1|
231	2.01e-17	0.46	isotig00406	1553	gi|308480035|ref|XP_003102225.1|
195	3.02e-13	0.43	isotig00407	1561	gi|270017072|gb|EFA13518.1|
227	1.75e-20	0.46	isotig00408	1562	gi|270017072|gb|EFA13518.1|
253	5.66e-20	0.46	isotig00409	1556	gi|308480035|ref|XP_003102225.1|
170	2.38e-10	0.42	isotig00410	1558	gi|270017072|gb|EFA13518.1|
310	1.39e-26	0.47	isotig00411	1557	gi|308480035|ref|XP_003102225.1|
193	5.14e-13	0.43	isotig00412	1561	gi|270017072|gb|EFA13518.1|
225	2.95e-20	0.46	isotig00413	1562	gi|270017072|gb|EFA13518.1|
230	1.7e-19	0.45	isotig00414	1459	gi|270017072|gb|EFA13518.1|
253	4.04e-22	0.46	isotig00415	1462	gi|270017072|gb|EFA13518.1|
285	2.17e-29	0.51	isotig00416	1463	gi|270017072|gb|EFA13518.1|
230	1.68e-19	0.45	isotig00417	1441	gi|270017072|gb|EFA13518.1|
253	3.97e-22	0.46	isotig00418	1444	gi|270017072|gb|EFA13518.1|
285	2.13e-29	0.51	isotig00419	1445	gi|270017072|gb|EFA13518.1|
130	4.45e-06	0.48	isotig00420	869	gi|307187217|gb|EFN72434.1|
138	4.52e-07	0.45	isotig00421	796	gi|195118995|ref|XP_002004017.1|
258	1.23e-46	0.58	isotig00424	3710	gi|301620562|ref|XP_002939645.1|
260	7.27e-47	0.58	isotig00425	3710	gi|301620562|ref|XP_002939645.1|
258	2.46e-53	0.58	isotig00426	3710	gi|301620562|ref|XP_002939645.1|
260	1.46e-53	0.58	isotig00427	3710	gi|301620562|ref|XP_002939645.1|
258	1.23e-46	0.58	isotig00428	3711	gi|301620562|ref|XP_002939645.1|
258	2.55e-47	0.58	isotig00429	3696	gi|301620562|ref|XP_002939645.1|
260	7.27e-47	0.58	isotig00430	3711	gi|301620562|ref|XP_002939645.1|
260	1.51e-47	0.58	isotig00431	3696	gi|301620562|ref|XP_002939645.1|
261	1.01e-55	0.41	isotig00432	3711	gi|301620562|ref|XP_002939645.1|
261	5.98e-56	0.41	isotig00433	3711	gi|301620562|ref|XP_002939645.1|
258	2.55e-47	0.58	isotig00434	3697	gi|301620562|ref|XP_002939645.1|
260	1.51e-47	0.58	isotig00435	3697	gi|301620562|ref|XP_002939645.1|
229	1.03e-30	0.41	isotig00436	3598	gi|348525970|ref|XP_003450494.1|
277	1.04e-33	0.43	isotig00437	3598	gi|348525970|ref|XP_003450494.1|
229	1.03e-30	0.41	isotig00438	3599	gi|348525970|ref|XP_003450494.1|
218	5.13e-27	0.41	isotig00439	3584	gi|348525970|ref|XP_003450494.1|
396	3.97e-36	0.42	isotig00440	3599	gi|327282171|ref|XP_003225817.1|
276	1.66e-27	0.4	isotig00441	3585	gi|301603955|ref|XP_002931647.1|
229	1.55e-23	0.41	isotig00442	3408	gi|348525970|ref|XP_003450494.1|
266	1.21e-27	0.41	isotig00443	3408	gi|301603955|ref|XP_002931647.1|
229	1.55e-23	0.41	isotig00444	3409	gi|348525970|ref|XP_003450494.1|
218	7.25e-20	0.41	isotig00445	3394	gi|348525970|ref|XP_003450494.1|
301	1.18e-31	0.41	isotig00446	3409	gi|301603955|ref|XP_002931647.1|
190	1.88e-24	0.41	isotig00447	3395	gi|301603955|ref|XP_002931647.1|
228	5.62e-19	0.41	isotig00448	3220	gi|348525970|ref|XP_003450494.1|
266	6.35e-25	0.41	isotig00449	3220	gi|301603955|ref|XP_002931647.1|
220	1.14e-19	0.4	isotig00450	3221	gi|301603955|ref|XP_002931647.1|
156	2.88e-17	0.65	isotig00451	3206	gi|345484330|ref|XP_003425006.1|
258	7.54e-37	0.6	isotig00452	3145	gi|17066696|gb|AAL35360.1|AF442732_3
258	2.62e-37	0.6	isotig00453	3144	gi|17066696|gb|AAL35360.1|AF442732_3
301	6.25e-29	0.41	isotig00454	3221	gi|301603955|ref|XP_002931647.1|
416	1.64e-38	0.44	isotig00455	3144	gi|327282171|ref|XP_003225817.1|
190	9.05e-22	0.41	isotig00456	3207	gi|301603955|ref|XP_002931647.1|
258	7.54e-37	0.6	isotig00457	3146	gi|17066696|gb|AAL35360.1|AF442732_3
258	2.62e-37	0.6	isotig00458	3145	gi|17066696|gb|AAL35360.1|AF442732_3
445	7.12e-42	0.43	isotig00459	3145	gi|327282171|ref|XP_003225817.1|
318	4.27e-28	0.51	isotig00461	663	gi|327286446|ref|XP_003227941.1|
149	7.2e-08	0.43	isotig00486	1692	gi|307215476|gb|EFN90133.1|
132	6.7e-06	0.4	isotig00488	1682	gi|340385162|ref|XP_003391079.1|
146	1.61e-07	0.41	isotig00489	1693	gi|340385162|ref|XP_003391079.1|
156	1.1e-08	0.44	isotig00490	1681	gi|307215476|gb|EFN90133.1|
160	3.81e-09	0.4	isotig00491	1688	gi|340385162|ref|XP_003391079.1|
163	1.69e-09	0.4	isotig00492	1676	gi|340385162|ref|XP_003391079.1|
136	2.3e-06	0.41	isotig00493	1683	gi|340380342|ref|XP_003388681.1|
135	2.98e-06	0.43	isotig00494	1671	gi|307215476|gb|EFN90133.1|
181	1.39e-11	0.4	isotig00495	1678	gi|340385162|ref|XP_003391079.1|
197	1.92e-13	0.42	isotig00496	1666	gi|340385162|ref|XP_003391079.1|
961	1.03e-113	0.8	isotig00499	969	gi|241056115|ref|XP_002407745.1|
589	6.74e-59	0.57	isotig00501	1666	gi|328711729|ref|XP_001945749.2|
589	6.52e-59	0.57	isotig00502	1618	gi|328711729|ref|XP_001945749.2|
606	6.73e-61	0.57	isotig00503	1576	gi|328711729|ref|XP_001945749.2|
606	6.45e-61	0.57	isotig00504	1528	gi|328711729|ref|XP_001945749.2|
589	5.64e-59	0.57	isotig00505	1446	gi|328711729|ref|XP_001945749.2|
606	5.51e-61	0.57	isotig00506	1356	gi|328711729|ref|XP_001945749.2|
343	2.09e-34	0.58	isotig00509	698	gi|260795629|ref|XP_002592807.1|
372	1.93e-34	0.6	isotig00510	608	gi|260803089|ref|XP_002596424.1|
126	8.94e-06	0.9	isotig00511	705	gi|156350383|ref|XP_001622260.1|
255	7.61e-30	0.65	isotig00512	605	gi|260805202|ref|XP_002597476.1|
126	7.75e-06	0.9	isotig00513	657	gi|156350383|ref|XP_001622260.1|
265	3.21e-25	0.63	isotig00514	563	gi|260822721|ref|XP_002606750.1|
318	2.74e-28	0.57	isotig00515	546	gi|328706809|ref|XP_001948485.2|
175	3.5e-22	0.69	isotig00516	500	gi|260814678|ref|XP_002602041.1|
292	1.84e-25	0.57	isotig00517	473	gi|260795629|ref|XP_002592807.1|
341	3.44e-31	0.59	isotig00518	456	gi|328706809|ref|XP_001948485.2|
299	3.11e-32	0.74	isotig00519	429	gi|260795617|ref|XP_002592801.1|
393	3.17e-39	0.72	isotig00521	435	gi|328722446|ref|XP_003247581.1|
246	5.79e-31	0.73	isotig00522	410	gi|260815341|ref|XP_002602432.1|
332	3.61e-37	0.74	isotig00523	339	gi|328722446|ref|XP_003247581.1|
412	2.07e-39	0.71	isotig00524	345	gi|328722446|ref|XP_003247581.1|
195	4.41e-23	0.77	isotig00525	289	gi|326666981|ref|XP_003198440.1|
892	2.11e-93	0.6	isotig00570	6046	gi|296245397|gb|ADH03018.1|
892	2.11e-93	0.6	isotig00571	6044	gi|296245397|gb|ADH03018.1|
892	2.11e-93	0.6	isotig00572	6030	gi|296245397|gb|ADH03018.1|
892	2.1e-93	0.6	isotig00573	6028	gi|296245397|gb|ADH03018.1|
892	2.09e-93	0.6	isotig00574	5988	gi|296245397|gb|ADH03018.1|
892	2.08e-93	0.6	isotig00575	5972	gi|296245397|gb|ADH03018.1|
892	1.89e-93	0.6	isotig00576	5437	gi|296245397|gb|ADH03018.1|
892	1.89e-93	0.6	isotig00577	5435	gi|296245397|gb|ADH03018.1|
892	1.87e-93	0.6	isotig00578	5379	gi|296245397|gb|ADH03018.1|
1616	1.88e-177	0.66	isotig00579	4864	gi|296245397|gb|ADH03018.1|
1616	1.87e-177	0.66	isotig00580	4848	gi|296245397|gb|ADH03018.1|
1843	0	0.65	isotig00581	4255	gi|296245397|gb|ADH03018.1|
258	3.58e-20	0.83	isotig00582	3256	gi|133754273|gb|ABO38431.1|
258	3.54e-20	0.83	isotig00583	3230	gi|133754273|gb|ABO38431.1|
445	6.25e-42	0.47	isotig00584	2799	gi|296245397|gb|ADH03018.1|
115	7.89e-07	0.44	isotig00585	5334	gi|115681537|ref|XP_001201559.1|
115	7.81e-07	0.44	isotig00586	5280	gi|115681537|ref|XP_001201559.1|
115	7.9e-07	0.44	isotig00587	5340	gi|115681537|ref|XP_001201559.1|
115	7.85e-07	0.44	isotig00588	5310	gi|115681537|ref|XP_001201559.1|
115	7.82e-07	0.44	isotig00589	5286	gi|115681537|ref|XP_001201559.1|
115	7.77e-07	0.44	isotig00590	5256	gi|115681537|ref|XP_001201559.1|
115	7.86e-07	0.44	isotig00591	5316	gi|115681537|ref|XP_001201559.1|
115	7.78e-07	0.44	isotig00592	5262	gi|115681537|ref|XP_001201559.1|
115	7.67e-07	0.44	isotig00593	5196	gi|115681537|ref|XP_001201559.1|
115	7.59e-07	0.44	isotig00594	5142	gi|115681537|ref|XP_001201559.1|
115	7.68e-07	0.44	isotig00595	5202	gi|115681537|ref|XP_001201559.1|
115	7.64e-07	0.44	isotig00596	5172	gi|115681537|ref|XP_001201559.1|
115	7.6e-07	0.44	isotig00597	5148	gi|115681537|ref|XP_001201559.1|
115	7.55e-07	0.44	isotig00598	5118	gi|115681537|ref|XP_001201559.1|
115	7.65e-07	0.44	isotig00599	5178	gi|115681537|ref|XP_001201559.1|
115	7.56e-07	0.44	isotig00600	5124	gi|115681537|ref|XP_001201559.1|
115	6.08e-07	0.44	isotig00601	4139	gi|115681537|ref|XP_001201559.1|
115	6.09e-07	0.44	isotig00602	4145	gi|115681537|ref|XP_001201559.1|
195	9.29e-13	0.56	isotig00603	4105	gi|301620378|ref|XP_002939554.1|
195	9.3e-13	0.56	isotig00604	4111	gi|301620378|ref|XP_002939554.1|
115	5.86e-07	0.44	isotig00605	4001	gi|115681537|ref|XP_001201559.1|
115	5.87e-07	0.44	isotig00606	4007	gi|115681537|ref|XP_001201559.1|
195	8.94e-13	0.56	isotig00607	3967	gi|301620378|ref|XP_002939554.1|
195	8.96e-13	0.56	isotig00608	3973	gi|301620378|ref|XP_002939554.1|
115	3.89e-07	0.44	isotig00613	2736	gi|115681537|ref|XP_001201559.1|
115	3.9e-07	0.44	isotig00614	2742	gi|115681537|ref|XP_001201559.1|
115	3.69e-07	0.44	isotig00615	2598	gi|115681537|ref|XP_001201559.1|
115	3.7e-07	0.44	isotig00616	2604	gi|115681537|ref|XP_001201559.1|
195	3.74e-13	0.56	isotig00618	1854	gi|301620378|ref|XP_002939554.1|
164	1.18e-10	0.68	isotig00620	383	gi|308465820|ref|XP_003095167.1|
1274	4.82e-138	0.97	isotig00694	2890	gi|353558882|sp|P86704.1|TPM_PANBO
1251	2.24e-135	0.96	isotig00695	2887	gi|14285796|sp|O44119.1|TPM_HOMAM
1255	7.66e-136	0.96	isotig00696	2876	gi|40548517|gb|AAR87379.1|
1369	4.4e-149	1	isotig00697	2757	gi|353558882|sp|P86704.1|TPM_PANBO
1346	2.04e-146	0.99	isotig00698	2754	gi|14285796|sp|O44119.1|TPM_HOMAM
1346	2.03e-146	0.99	isotig00699	2743	gi|40548517|gb|AAR87379.1|
910	7.31e-96	0.85	isotig00700	2735	gi|153792609|ref|NP_001093277.1|
907	1.63e-95	0.86	isotig00701	2735	gi|153792609|ref|NP_001093277.1|
898	1.71e-94	0.85	isotig00702	2602	gi|347966610|ref|XP_003435942.1|
890	1.44e-93	0.85	isotig00703	2602	gi|347966610|ref|XP_003435942.1|
1274	4.41e-138	0.97	isotig00704	2676	gi|353558882|sp|P86704.1|TPM_PANBO
1251	2.04e-135	0.96	isotig00705	2673	gi|14285796|sp|O44119.1|TPM_HOMAM
1255	7e-136	0.96	isotig00706	2662	gi|40548517|gb|AAR87379.1|
1352	3.76e-147	1	isotig00707	2543	gi|353558882|sp|P86704.1|TPM_PANBO
1329	1.75e-144	0.98	isotig00708	2540	gi|14285796|sp|O44119.1|TPM_HOMAM
1332	7.81e-145	0.98	isotig00709	2529	gi|40548517|gb|AAR87379.1|
137	2.61e-06	1	isotig00710	2326	gi|304441897|gb|ADM34184.1|
137	2.61e-06	1	isotig00711	2327	gi|304441897|gb|ADM34184.1|
910	6.67e-96	0.85	isotig00712	2521	gi|153792609|ref|NP_001093277.1|
907	1.49e-95	0.86	isotig00713	2521	gi|153792609|ref|NP_001093277.1|
889	1.7e-93	0.85	isotig00714	2388	gi|347966610|ref|XP_003435942.1|
881	1.44e-92	0.84	isotig00715	2388	gi|347966610|ref|XP_003435942.1|
216	8.04e-42	0.54	isotig00716	3154	gi|115914001|ref|XP_001200565.1|
216	8.04e-42	0.54	isotig00717	3154	gi|115914001|ref|XP_001200565.1|
199	1.23e-25	0.65	isotig00718	2995	gi|115746760|ref|XP_794132.2|
199	1.22e-25	0.65	isotig00719	2976	gi|115746760|ref|XP_794132.2|
199	1.23e-25	0.65	isotig00720	2997	gi|115746760|ref|XP_794132.2|
199	1.22e-25	0.65	isotig00721	2978	gi|115746760|ref|XP_794132.2|
199	1.1e-25	0.65	isotig00722	2700	gi|115746760|ref|XP_794132.2|
239	2.94e-36	0.53	isotig00723	2058	gi|115746760|ref|XP_794132.2|
216	4.94e-42	0.54	isotig00724	2039	gi|115914001|ref|XP_001200565.1|
239	2.95e-36	0.53	isotig00725	2060	gi|115746760|ref|XP_794132.2|
216	4.94e-42	0.54	isotig00726	2039	gi|115914001|ref|XP_001200565.1|
239	2.45e-36	0.53	isotig00727	1763	gi|115746760|ref|XP_794132.2|
141	5.19e-22	0.47	isotig00728	1884	gi|115746760|ref|XP_794132.2|
141	5.19e-22	0.47	isotig00729	1884	gi|115746760|ref|XP_794132.2|
121	8.42e-20	0.58	isotig00730	824	gi|115746760|ref|XP_794132.2|
533	4.68e-52	0.55	isotig00749	3287	gi|357610992|gb|EHJ67258.1|
438	4.36e-41	0.63	isotig00750	2998	gi|357610992|gb|EHJ67258.1|
961	7.48e-102	0.94	isotig00751	2350	gi|322422340|ref|YP_004221773.1|
438	3.02e-41	0.63	isotig00752	2178	gi|357610992|gb|EHJ67258.1|
961	6.34e-102	0.94	isotig00753	2037	gi|322422340|ref|YP_004221773.1|
286	8.96e-24	0.71	isotig00754	1628	gi|307187217|gb|EFN72434.1|
961	4.42e-102	0.94	isotig00755	1530	gi|322422340|ref|YP_004221773.1|
271	5.2e-22	0.89	isotig00756	1705	gi|307171825|gb|EFN63484.1|
961	3.24e-102	0.94	isotig00757	1217	gi|322422340|ref|YP_004221773.1|
961	3.31e-102	0.94	isotig00758	1236	gi|322422340|ref|YP_004221773.1|
961	2.14e-102	0.94	isotig00759	923	gi|322422340|ref|YP_004221773.1|
307	1.37e-26	0.8	isotig00760	885	gi|307181385|gb|EFN68997.1|
196	5.49e-18	0.58	isotig00761	581	gi|357625493|gb|EHJ75918.1|
918	0	0.75	isotig00762	6984	gi|115937223|ref|XP_001192407.1|
918	0	0.75	isotig00763	6984	gi|115937223|ref|XP_001192407.1|
1363	0	0.66	isotig00764	6982	gi|115937223|ref|XP_001192407.1|
1363	0	0.66	isotig00765	6982	gi|115937223|ref|XP_001192407.1|
918	0	0.75	isotig00766	6388	gi|115937223|ref|XP_001192407.1|
918	0	0.75	isotig00767	6388	gi|115937223|ref|XP_001192407.1|
1363	0	0.66	isotig00768	6386	gi|115937223|ref|XP_001192407.1|
1363	0	0.66	isotig00769	6386	gi|115937223|ref|XP_001192407.1|
1993	0	0.87	isotig00774	2912	gi|322422337|ref|YP_004221770.1|
1500	0	0.95	isotig00775	2913	gi|322422337|ref|YP_004221770.1|
1993	0	0.87	isotig00776	2912	gi|322422337|ref|YP_004221770.1|
1436	0	0.96	isotig00777	2913	gi|322422337|ref|YP_004221770.1|
1430	0	0.96	isotig00778	2913	gi|322422337|ref|YP_004221770.1|
1993	0	0.87	isotig00779	2912	gi|322422337|ref|YP_004221770.1|
1500	0	0.95	isotig00780	2913	gi|322422337|ref|YP_004221770.1|
1436	0	0.96	isotig00781	2914	gi|322422337|ref|YP_004221770.1|
1430	0	0.96	isotig00782	2914	gi|322422337|ref|YP_004221770.1|
1500	0	0.95	isotig00783	2913	gi|322422337|ref|YP_004221770.1|
1500	0	0.95	isotig00784	2922	gi|322422337|ref|YP_004221770.1|
1500	0	0.95	isotig00785	2922	gi|322422337|ref|YP_004221770.1|
1436	0	0.96	isotig00786	2923	gi|322422337|ref|YP_004221770.1|
1430	0	0.96	isotig00787	2923	gi|322422337|ref|YP_004221770.1|
1500	0	0.95	isotig00788	2922	gi|322422337|ref|YP_004221770.1|
1437	0	0.96	isotig00789	2910	gi|322422337|ref|YP_004221770.1|
1437	0	0.96	isotig00790	2911	gi|322422337|ref|YP_004221770.1|
1437	0	0.96	isotig00791	2920	gi|322422337|ref|YP_004221770.1|
905	6.42e-96	0.75	isotig00792	900	gi|322422337|ref|YP_004221770.1|
783	1.16e-122	0.94	isotig00793	901	gi|66276046|ref|YP_238256.1|
498	6.82e-85	0.68	isotig00794	901	gi|238800478|ref|YP_002922048.1|
905	6.42e-96	0.75	isotig00795	900	gi|322422337|ref|YP_004221770.1|
500	4.38e-84	0.68	isotig00796	901	gi|238800478|ref|YP_002922048.1|
668	9.69e-83	0.7	isotig00797	905	gi|238800478|ref|YP_002922048.1|
828	7.5e-122	0.97	isotig00798	902	gi|322422337|ref|YP_004221770.1|
783	1.16e-122	0.94	isotig00799	901	gi|66276046|ref|YP_238256.1|
828	3.7e-121	0.97	isotig00800	902	gi|322422337|ref|YP_004221770.1|
773	1.6e-116	0.94	isotig00801	906	gi|238800478|ref|YP_002922048.1|
704	1.57e-113	0.88	isotig00802	910	gi|66276046|ref|YP_238256.1|
749	1.02e-112	0.91	isotig00803	911	gi|322422337|ref|YP_004221770.1|
704	1.57e-113	0.88	isotig00804	910	gi|66276046|ref|YP_238256.1|
749	5.02e-112	0.91	isotig00805	911	gi|322422337|ref|YP_004221770.1|
694	1.88e-107	0.88	isotig00806	915	gi|238800478|ref|YP_002922048.1|
537	1.49e-125	0.97	isotig00807	898	gi|322422337|ref|YP_004221770.1|
897	6.05e-130	0.95	isotig00808	899	gi|322422337|ref|YP_004221770.1|
818	8.24e-121	0.9	isotig00809	908	gi|322422337|ref|YP_004221770.1|
3228	0	0.91	isotig00810	2283	gi|330858322|gb|AEC46861.1|
2553	0	0.94	isotig00811	2291	gi|330858322|gb|AEC46861.1|
3190	0	0.9	isotig00812	2286	gi|330858322|gb|AEC46861.1|
3225	0	0.91	isotig00813	2283	gi|330858322|gb|AEC46861.1|
3226	0	0.91	isotig00814	2211	gi|330858322|gb|AEC46861.1|
2550	0	0.94	isotig00815	2291	gi|330858322|gb|AEC46861.1|
3187	0	0.9	isotig00816	2286	gi|330858322|gb|AEC46861.1|
2551	0	0.94	isotig00817	2219	gi|330858322|gb|AEC46861.1|
3188	0	0.9	isotig00818	2214	gi|330858322|gb|AEC46861.1|
3223	0	0.91	isotig00819	2211	gi|330858322|gb|AEC46861.1|
2548	0	0.94	isotig00820	2219	gi|330858322|gb|AEC46861.1|
3185	0	0.9	isotig00821	2214	gi|330858322|gb|AEC46861.1|
1520	0	0.9	isotig00822	2283	gi|330858322|gb|AEC46861.1|
1083	0	0.92	isotig00823	2291	gi|330858322|gb|AEC46861.1|
1482	0	0.89	isotig00824	2286	gi|330858322|gb|AEC46861.1|
1372	0	0.89	isotig00825	2284	gi|330858322|gb|AEC46861.1|
1520	0	0.9	isotig00826	2211	gi|330858322|gb|AEC46861.1|
1086	0	0.85	isotig00827	2292	gi|330858322|gb|AEC46861.1|
1334	0	0.88	isotig00828	2287	gi|330858322|gb|AEC46861.1|
1083	0	0.92	isotig00829	2219	gi|330858322|gb|AEC46861.1|
1482	0	0.89	isotig00830	2214	gi|330858322|gb|AEC46861.1|
1372	0	0.89	isotig00831	2212	gi|330858322|gb|AEC46861.1|
1086	0	0.85	isotig00832	2220	gi|330858322|gb|AEC46861.1|
1334	0	0.88	isotig00833	2215	gi|330858322|gb|AEC46861.1|
1547	3.71e-170	0.92	isotig00834	1234	gi|330858322|gb|AEC46861.1|
1545	5.83e-170	0.92	isotig00835	1162	gi|330858322|gb|AEC46861.1|
927	1.73e-97	0.45	isotig00836	5692	gi|350408502|ref|XP_003488425.1|
899	3.01e-94	0.44	isotig00837	5590	gi|328782031|ref|XP_001121997.2|
115	9.71e-14	0.61	isotig00838	1419	gi|308459086|ref|XP_003091869.1|
115	6.62e-14	0.61	isotig00840	1069	gi|308459086|ref|XP_003091869.1|
150	1.74e-08	0.42	isotig00842	777	gi|302151394|gb|ADK97621.1|
141	4.35e-17	0.45	isotig00843	730	gi|308459086|ref|XP_003091869.1|
165	2.64e-10	0.41	isotig00844	702	gi|358339569|dbj|GAA47606.1|
121	3.57e-15	0.5	isotig00845	518	gi|308459086|ref|XP_003091869.1|
147	6.77e-08	0.97	isotig00858	1090	gi|344245196|gb|EGW01300.1|
304	2.32e-26	0.8	isotig00859	757	gi|350402953|ref|XP_003486655.1|
304	2.32e-26	0.8	isotig00860	755	gi|350402953|ref|XP_003486655.1|
131	2.49e-06	0.82	isotig00861	730	gi|148700064|gb|EDL32011.1|
138	2.44e-07	0.94	isotig00862	586	gi|281427188|ref|NP_001163942.1|
253	5.58e-21	0.98	isotig00863	392	gi|350402953|ref|XP_003486655.1|
156	9.8e-10	0.97	isotig00864	398	gi|354476624|ref|XP_003500524.1|
128	1.75e-06	0.78	isotig00865	360	gi|357630399|gb|EHJ78548.1|
230	2.58e-18	0.96	isotig00866	364	gi|350402953|ref|XP_003486655.1|
165	8.96e-11	0.85	isotig00867	218	gi|326670740|ref|XP_002663442.2|
1124	2.06e-133	0.33	isotig00868	8557	gi|291224649|ref|XP_002732315.1|
1101	9.28e-131	0.33	isotig00869	8422	gi|291224649|ref|XP_002732315.1|
1060	2.48e-128	0.33	isotig00870	8422	gi|291224649|ref|XP_002732315.1|
1124	6.47e-132	0.33	isotig00871	8413	gi|291224649|ref|XP_002732315.1|
1089	2.26e-129	0.33	isotig00872	8422	gi|291224649|ref|XP_002732315.1|
1079	6.06e-115	0.33	isotig00873	8287	gi|291224649|ref|XP_002732315.1|
1101	2.9e-129	0.33	isotig00874	8278	gi|291224649|ref|XP_002732315.1|
1071	3.22e-125	0.33	isotig00875	8278	gi|291224649|ref|XP_002732315.1|
1052	2.05e-127	0.33	isotig00876	8287	gi|291224649|ref|XP_002732315.1|
1043	2.25e-126	0.33	isotig00877	8287	gi|291224649|ref|XP_002732315.1|
1089	7.07e-128	0.33	isotig00878	8278	gi|291224649|ref|XP_002732315.1|
1079	5.95e-115	0.33	isotig00879	8143	gi|291224649|ref|XP_002732315.1|
1070	6.59e-114	0.33	isotig00880	8152	gi|291224649|ref|XP_002732315.1|
1084	1.57e-115	0.33	isotig00881	8143	gi|291224649|ref|XP_002732315.1|
1081	3.49e-115	0.34	isotig00882	8143	gi|291237975|ref|XP_002738907.1|
1070	6.46e-114	0.33	isotig00883	8008	gi|291224649|ref|XP_002732315.1|
639	1.2e-101	0.64	isotig00884	4935	gi|242022144|ref|XP_002431501.1|
639	1.2e-101	0.64	isotig00885	4930	gi|242022144|ref|XP_002431501.1|
1032	9.98e-110	0.64	isotig00886	4936	gi|242022144|ref|XP_002431501.1|
574	7.86e-95	0.5	isotig00887	4935	gi|341876938|gb|EGT32873.1|
1032	9.96e-110	0.64	isotig00888	4931	gi|242022144|ref|XP_002431501.1|
574	7.85e-95	0.5	isotig00889	4930	gi|341876938|gb|EGT32873.1|
639	7.36e-102	0.64	isotig00890	3137	gi|242022144|ref|XP_002431501.1|
639	7.34e-102	0.64	isotig00891	3132	gi|242022144|ref|XP_002431501.1|
1032	6.09e-110	0.64	isotig00892	3138	gi|242022144|ref|XP_002431501.1|
528	5.75e-90	0.6	isotig00893	3137	gi|270017072|gb|EFA13518.1|
1032	6.08e-110	0.64	isotig00894	3133	gi|242022144|ref|XP_002431501.1|
528	5.73e-90	0.6	isotig00895	3132	gi|270017072|gb|EFA13518.1|
546	1.22e-65	0.67	isotig00896	1920	gi|422418|pir||S34639
546	1.22e-65	0.67	isotig00897	1915	gi|422418|pir||S34639
551	1.81e-60	0.66	isotig00898	1863	gi|422418|pir||S34639
551	1.8e-60	0.66	isotig00899	1858	gi|422418|pir||S34639
128	1.53e-07	0.63	isotig00901	3344	gi|321467590|gb|EFX78579.1|
128	1.52e-07	0.63	isotig00902	3326	gi|321467590|gb|EFX78579.1|
128	1.51e-07	0.63	isotig00903	3310	gi|321467590|gb|EFX78579.1|
128	1.5e-07	0.63	isotig00904	3292	gi|321467590|gb|EFX78579.1|
128	1.51e-07	0.63	isotig00905	3312	gi|321467590|gb|EFX78579.1|
128	1.5e-07	0.63	isotig00906	3294	gi|321467590|gb|EFX78579.1|
128	1.33e-07	0.63	isotig00907	2951	gi|321467590|gb|EFX78579.1|
128	1.32e-07	0.63	isotig00908	2933	gi|321467590|gb|EFX78579.1|
128	1.31e-07	0.63	isotig00909	2917	gi|321467590|gb|EFX78579.1|
128	1.3e-07	0.63	isotig00910	2899	gi|321467590|gb|EFX78579.1|
128	1.31e-07	0.63	isotig00911	2919	gi|321467590|gb|EFX78579.1|
128	1.3e-07	0.63	isotig00912	2901	gi|321467590|gb|EFX78579.1|
171	8.17e-13	0.54	isotig00913	1278	gi|321467590|gb|EFX78579.1|
100	7.05e-08	0.53	isotig00914	845	gi|321467590|gb|EFX78579.1|
321	1.34e-27	0.47	isotig00927	2546	gi|198425987|ref|XP_002128246.1|
321	1.35e-27	0.47	isotig00928	2551	gi|198425987|ref|XP_002128246.1|
799	4.02e-83	0.71	isotig00929	2114	gi|348505818|ref|XP_003440457.1|
799	4.03e-83	0.71	isotig00930	2119	gi|348505818|ref|XP_003440457.1|
305	4.24e-26	0.53	isotig00931	1315	gi|350404568|ref|XP_003487147.1|
147	1.55e-08	0.61	isotig00934	516	gi|332265357|ref|XP_003281692.1|
341	6.65e-30	0.87	isotig00937	2629	gi|291234013|ref|XP_002736947.1|
341	6.49e-30	0.87	isotig00938	2562	gi|291234013|ref|XP_002736947.1|
341	5.1e-30	0.87	isotig00939	2091	gi|291234013|ref|XP_002736947.1|
341	5.17e-30	0.87	isotig00940	2116	gi|291234013|ref|XP_002736947.1|
315	5.56e-27	0.46	isotig00945	2183	gi|357619961|gb|EHJ72326.1|
315	5.56e-27	0.46	isotig00946	2182	gi|357619961|gb|EHJ72326.1|
292	2.54e-24	0.44	isotig00947	2153	gi|357619961|gb|EHJ72326.1|
315	5.55e-27	0.46	isotig00948	2180	gi|357619961|gb|EHJ72326.1|
292	2.54e-24	0.44	isotig00949	2153	gi|357619961|gb|EHJ72326.1|
292	2.54e-24	0.44	isotig00950	2152	gi|357619961|gb|EHJ72326.1|
315	5.55e-27	0.46	isotig00951	2179	gi|357619961|gb|EHJ72326.1|
292	2.54e-24	0.44	isotig00952	2152	gi|357619961|gb|EHJ72326.1|
292	2.53e-24	0.44	isotig00953	2150	gi|357619961|gb|EHJ72326.1|
292	2.53e-24	0.44	isotig00954	2150	gi|357619961|gb|EHJ72326.1|
292	2.53e-24	0.44	isotig00955	2149	gi|357619961|gb|EHJ72326.1|
292	2.53e-24	0.44	isotig00956	2149	gi|357619961|gb|EHJ72326.1|
315	5.06e-27	0.46	isotig00957	2015	gi|357619961|gb|EHJ72326.1|
315	5.06e-27	0.46	isotig00958	2014	gi|357619961|gb|EHJ72326.1|
292	2.31e-24	0.44	isotig00959	1985	gi|357619961|gb|EHJ72326.1|
292	2.31e-24	0.44	isotig00960	1985	gi|357619961|gb|EHJ72326.1|
292	2.31e-24	0.44	isotig00961	1984	gi|357619961|gb|EHJ72326.1|
292	2.31e-24	0.44	isotig00962	1984	gi|357619961|gb|EHJ72326.1|
779	1.97e-80	0.57	isotig00974	4536	gi|115937223|ref|XP_001192407.1|
779	1.97e-80	0.57	isotig00975	4528	gi|115937223|ref|XP_001192407.1|
819	1.42e-85	0.56	isotig00976	1647	gi|115937223|ref|XP_001192407.1|
814	4.74e-85	0.57	isotig00977	1489	gi|115937223|ref|XP_001192407.1|
1413	2.67e-154	0.64	contig01960	2191	gi|115712046|ref|XP_001186639.1|
217	9.12e-16	0.4	isotig00978	1655	gi|260819996|ref|XP_002605321.1|
209	7.31e-15	0.4	isotig00979	1580	gi|291232063|ref|XP_002736020.1|
215	1.56e-15	0.41	isotig00980	1655	gi|344307692|ref|XP_003422514.1|
197	1.75e-13	0.41	isotig00981	1550	gi|296192351|ref|XP_002744032.1|
192	5.08e-13	0.4	isotig00982	1263	gi|291232063|ref|XP_002736020.1|
175	4.59e-11	0.38	isotig00983	1233	gi|56283929|ref|NP_523475.3|
607	7.43e-61	0.6	isotig00984	2125	gi|91081961|ref|XP_966594.1|
607	7.45e-61	0.6	isotig00985	2127	gi|91081961|ref|XP_966594.1|
607	7.45e-61	0.6	isotig00986	2128	gi|91081961|ref|XP_966594.1|
607	7.42e-61	0.6	isotig00987	2122	gi|91081961|ref|XP_966594.1|
607	7.43e-61	0.6	isotig00988	2126	gi|91081961|ref|XP_966594.1|
607	7.41e-61	0.6	isotig00989	2120	gi|91081961|ref|XP_966594.1|
607	7.41e-61	0.6	isotig00990	2119	gi|91081961|ref|XP_966594.1|
625	5.46e-63	0.59	isotig00991	1942	gi|91081961|ref|XP_966594.1|
625	5.47e-63	0.59	isotig00992	1944	gi|91081961|ref|XP_966594.1|
625	5.47e-63	0.59	isotig00993	1945	gi|91081961|ref|XP_966594.1|
625	5.45e-63	0.59	isotig00994	1939	gi|91081961|ref|XP_966594.1|
625	5.46e-63	0.59	isotig00995	1943	gi|91081961|ref|XP_966594.1|
625	5.44e-63	0.59	isotig00996	1937	gi|91081961|ref|XP_966594.1|
625	5.44e-63	0.59	isotig00997	1936	gi|91081961|ref|XP_966594.1|
131	6.27e-06	0.48	isotig00998	1302	gi|17533635|ref|NP_496366.1|
131	6.29e-06	0.48	isotig00999	1304	gi|17533635|ref|NP_496366.1|
131	6.29e-06	0.48	isotig01000	1305	gi|17533635|ref|NP_496366.1|
131	6.25e-06	0.48	isotig01001	1299	gi|17533635|ref|NP_496366.1|
131	6.27e-06	0.48	isotig01002	1303	gi|17533635|ref|NP_496366.1|
131	6.23e-06	0.48	isotig01003	1297	gi|17533635|ref|NP_496366.1|
131	6.23e-06	0.48	isotig01004	1296	gi|17533635|ref|NP_496366.1|
132	7.11e-06	0.38	isotig01047	1758	gi|358246355|emb|CAA94797.3|
131	9.11e-06	0.38	isotig01050	1735	gi|358246355|emb|CAA94797.3|
857	0	0.64	isotig01053	6008	gi|115937223|ref|XP_001192407.1|
857	0	0.64	isotig01054	5845	gi|115937223|ref|XP_001192407.1|
857	0	0.64	isotig01055	5592	gi|115937223|ref|XP_001192407.1|
857	0	0.64	isotig01056	5043	gi|115937223|ref|XP_001192407.1|
385	8.01e-35	0.59	isotig01057	3839	gi|115910625|ref|XP_001179617.1|
385	7.66e-35	0.59	isotig01058	3676	gi|115910625|ref|XP_001179617.1|
385	7.07e-35	0.59	isotig01059	3423	gi|115910625|ref|XP_001179617.1|
385	5.84e-35	0.59	isotig01060	2874	gi|115910625|ref|XP_001179617.1|
1014	6.97e-166	0.65	isotig01061	2076	gi|115937223|ref|XP_001192407.1|
527	1.45e-51	0.95	isotig01063	2178	gi|262401442|gb|ACY66623.1|
527	1.36e-51	0.95	isotig01064	2071	gi|262401442|gb|ACY66623.1|
527	7.61e-52	0.95	isotig01068	1305	gi|262401442|gb|ACY66623.1|
2698	0	0.84	isotig01073	2480	gi|222476500|gb|ACM61982.1|
2695	0	0.84	isotig01074	2480	gi|222476500|gb|ACM61982.1|
2696	0	0.84	isotig01075	2480	gi|222476500|gb|ACM61982.1|
2698	0	0.84	isotig01076	2480	gi|222476500|gb|ACM61982.1|
2695	0	0.84	isotig01077	2480	gi|222476500|gb|ACM61982.1|
2696	0	0.84	isotig01078	2480	gi|222476500|gb|ACM61982.1|
2695	0	0.84	isotig01079	2480	gi|222476500|gb|ACM61982.1|
2692	0	0.84	isotig01080	2480	gi|222476500|gb|ACM61982.1|
2693	0	0.84	isotig01081	2480	gi|222476500|gb|ACM61982.1|
1298	0	0.61	isotig01082	4566	gi|115937223|ref|XP_001192407.1|
603	1.27e-90	0.65	isotig01083	3387	gi|115937223|ref|XP_001192407.1|
1264	6.95e-137	0.61	isotig01084	2883	gi|115712046|ref|XP_001186639.1|
1264	6.91e-137	0.61	isotig01085	2867	gi|115712046|ref|XP_001186639.1|
245	5.37e-19	0.54	isotig01086	1704	gi|115712046|ref|XP_001186639.1|
245	5.31e-19	0.54	isotig01087	1688	gi|115712046|ref|XP_001186639.1|
156	1.46e-09	0.57	isotig01088	522	gi|156317844|ref|XP_001618055.1|
3814	0	0.77	isotig01098	5230	gi|255739745|gb|ACU31810.1|
3185	0	0.76	isotig01099	4165	gi|255739745|gb|ACU31810.1|
723	4.86e-102	0.56	isotig01100	2182	gi|115803132|ref|XP_001198853.1|
723	4.01e-102	0.56	isotig01101	1860	gi|115803132|ref|XP_001198853.1|
605	6.16e-84	0.81	isotig01102	1682	gi|255739745|gb|ACU31810.1|
326	1.27e-28	0.6	isotig01103	1138	gi|115931374|ref|XP_001183141.1|
326	7.48e-29	0.6	isotig01104	815	gi|115931374|ref|XP_001183141.1|
635	1.43e-96	0.55	isotig01114	7901	gi|301612402|ref|XP_002935710.1|
635	1.42e-96	0.55	isotig01115	7856	gi|301612402|ref|XP_002935710.1|
635	1.41e-96	0.55	isotig01116	7807	gi|301612402|ref|XP_002935710.1|
635	1.4e-96	0.55	isotig01117	7762	gi|301612402|ref|XP_002935710.1|
635	1.23e-96	0.55	isotig01118	6815	gi|301612402|ref|XP_002935710.1|
635	1.22e-96	0.55	isotig01119	6766	gi|301612402|ref|XP_002935710.1|
635	1.22e-96	0.55	isotig01120	6770	gi|301612402|ref|XP_002935710.1|
635	1.21e-96	0.55	isotig01121	6721	gi|301612402|ref|XP_002935710.1|
635	1.21e-96	0.55	isotig01122	6721	gi|301612402|ref|XP_002935710.1|
635	1.2e-96	0.55	isotig01123	6672	gi|301612402|ref|XP_002935710.1|
635	1.2e-96	0.55	isotig01124	6676	gi|301612402|ref|XP_002935710.1|
635	1.19e-96	0.55	isotig01125	6627	gi|301612402|ref|XP_002935710.1|
809	1.25e-84	0.76	isotig01128	4227	gi|328722467|ref|XP_003247588.1|
809	9.83e-85	0.76	isotig01129	3396	gi|328722467|ref|XP_003247588.1|
823	2.13e-96	0.83	isotig01130	3368	gi|241708208|ref|XP_002413321.1|
812	4.29e-85	0.77	isotig01131	3289	gi|328722467|ref|XP_003247588.1|
809	4.43e-84	0.76	isotig01132	3158	gi|328722467|ref|XP_003247588.1|
823	1.56e-96	0.83	isotig01133	2537	gi|241708208|ref|XP_002413321.1|
838	2.74e-98	0.84	isotig01134	2430	gi|241708208|ref|XP_002413321.1|
183	1.31e-11	0.43	isotig01135	2481	gi|225348767|gb|ACN87362.1|
809	3.12e-84	0.76	isotig01136	2327	gi|328722467|ref|XP_003247588.1|
812	1.33e-84	0.77	isotig01137	2220	gi|328722467|ref|XP_003247588.1|
9887	0	0.72	isotig01139	13034	gi|307197318|gb|EFN78610.1|
9882	0	0.72	isotig01140	12986	gi|307197318|gb|EFN78610.1|
9878	0	0.72	isotig01141	12980	gi|307197318|gb|EFN78610.1|
9871	0	0.72	isotig01142	12932	gi|307197318|gb|EFN78610.1|
8960	0	0.72	isotig01143	11144	gi|307197318|gb|EFN78610.1|
8955	0	0.72	isotig01144	11096	gi|307197318|gb|EFN78610.1|
8951	0	0.72	isotig01145	11090	gi|307197318|gb|EFN78610.1|
8944	0	0.71	isotig01146	11042	gi|307197318|gb|EFN78610.1|
952	4.29e-167	0.74	isotig01147	2321	gi|242007086|ref|XP_002424373.1|
952	5.42e-167	0.74	isotig01148	2253	gi|242007086|ref|XP_002424373.1|
155	3.47e-08	0.68	isotig01149	3571	gi|308465820|ref|XP_003095167.1|
155	3.46e-08	0.68	isotig01150	3559	gi|308465820|ref|XP_003095167.1|
155	3.08e-08	0.68	isotig01151	3207	gi|308465820|ref|XP_003095167.1|
155	3.08e-08	0.68	isotig01152	3205	gi|308465820|ref|XP_003095167.1|
155	3.07e-08	0.68	isotig01153	3195	gi|308465820|ref|XP_003095167.1|
155	3.07e-08	0.68	isotig01154	3193	gi|308465820|ref|XP_003095167.1|
202	1.05e-13	0.4	isotig01159	3084	gi|308506969|ref|XP_003115667.1|
200	1.78e-13	0.4	isotig01160	3082	gi|308506969|ref|XP_003115667.1|
196	5.19e-13	0.39	isotig01161	3082	gi|195015985|ref|XP_001984316.1|
192	1.51e-12	0.4	isotig01162	3084	gi|308506969|ref|XP_003115667.1|
197	3.97e-13	0.39	isotig01163	3078	gi|195015985|ref|XP_001984316.1|
186	7.5e-12	0.39	isotig01164	3082	gi|195015985|ref|XP_001984316.1|
186	7.5e-12	0.39	isotig01165	3082	gi|195015985|ref|XP_001984316.1|
193	1.15e-12	0.39	isotig01166	3076	gi|195015985|ref|XP_001984316.1|
193	1.15e-12	0.39	isotig01167	3076	gi|195015985|ref|XP_001984316.1|
203	1.28e-25	0.43	isotig01168	2966	gi|119627579|gb|EAX07174.1|
204	3.91e-23	0.45	isotig01169	2921	gi|40215988|gb|AAR82812.1|
204	3.91e-23	0.45	isotig01170	2921	gi|40215988|gb|AAR82812.1|
203	9.67e-26	0.43	isotig01171	2306	gi|119627579|gb|EAX07174.1|
204	2.94e-23	0.45	isotig01172	2261	gi|40215988|gb|AAR82812.1|
204	2.94e-23	0.45	isotig01173	2261	gi|40215988|gb|AAR82812.1|
145	1.7e-07	0.43	isotig01174	1436	gi|297261226|ref|XP_002798450.1|
225	3.67e-40	0.6	isotig01175	3002	gi|17066696|gb|AAL35360.1|AF442732_3
225	3.61e-40	0.6	isotig01176	2963	gi|17066696|gb|AAL35360.1|AF442732_3
246	1.05e-27	0.64	isotig01177	2326	gi|17066696|gb|AAL35360.1|AF442732_3
246	1.03e-27	0.64	isotig01178	2287	gi|17066696|gb|AAL35360.1|AF442732_3
185	2.57e-19	0.64	isotig01179	1323	gi|326678616|ref|XP_689703.4|
243	2.76e-41	0.62	isotig01180	1288	gi|170819724|gb|ACB38666.1|
275	1e-33	0.64	isotig01181	612	gi|170819724|gb|ACB38666.1|
307	4.56e-26	0.43	isotig01183	2130	gi|307947822|gb|ABV54790.2|
307	4.58e-26	0.43	isotig01184	2136	gi|307947822|gb|ABV54790.2|
309	2.67e-26	0.44	isotig01185	2130	gi|307947822|gb|ABV54790.2|
306	5.95e-26	0.44	isotig01186	2130	gi|307947822|gb|ABV54790.2|
309	2.68e-26	0.44	isotig01187	2136	gi|307947822|gb|ABV54790.2|
306	5.98e-26	0.44	isotig01188	2136	gi|307947822|gb|ABV54790.2|
299	9.9e-26	0.49	isotig01189	806	gi|348523051|ref|XP_003449037.1|
127	3.48e-08	0.44	isotig01191	2440	gi|332231751|ref|XP_003265058.1|
480	7.21e-46	0.6	isotig01197	3597	gi|321460502|gb|EFX71544.1|
442	1.9e-79	0.54	isotig01198	3227	gi|321460502|gb|EFX71544.1|
260	6.46e-21	0.8	isotig01199	1246	gi|170035150|ref|XP_001845434.1|
260	6.48e-21	0.8	isotig01200	1247	gi|170035150|ref|XP_001845434.1|
260	6.46e-21	0.8	isotig01201	1246	gi|170035150|ref|XP_001845434.1|
260	6.46e-21	0.8	isotig01202	1244	gi|170035150|ref|XP_001845434.1|
296	1.38e-24	0.43	isotig01203	3216	gi|195119532|ref|XP_002004285.1|
293	3.08e-24	0.43	isotig01204	3213	gi|195119532|ref|XP_002004285.1|
277	2.21e-22	0.49	isotig01205	3220	gi|221112115|ref|XP_002157671.1|
284	3.41e-23	0.5	isotig01206	3217	gi|221112115|ref|XP_002157671.1|
305	1.25e-25	0.44	isotig01207	3210	gi|195119532|ref|XP_002004285.1|
296	1.16e-24	0.43	isotig01208	2763	gi|195119532|ref|XP_002004285.1|
293	2.59e-24	0.43	isotig01209	2760	gi|195119532|ref|XP_002004285.1|
277	1.86e-22	0.49	isotig01210	2767	gi|221112115|ref|XP_002157671.1|
284	2.87e-23	0.5	isotig01211	2764	gi|221112115|ref|XP_002157671.1|
305	1.05e-25	0.44	isotig01212	2757	gi|195119532|ref|XP_002004285.1|
87	1.8e-06	0.86	isotig01213	620	gi|260793394|ref|XP_002591697.1|
303	7.73e-26	0.47	isotig01218	1386	gi|350403960|ref|XP_003486964.1|
2669	0	0.85	isotig01235	2207	gi|330858322|gb|AEC46861.1|
2673	0	0.85	isotig01236	2207	gi|330858322|gb|AEC46861.1|
2669	0	0.85	isotig01237	2176	gi|330858322|gb|AEC46861.1|
2669	0	0.85	isotig01238	2176	gi|330858322|gb|AEC46861.1|
2674	0	0.85	isotig01239	2207	gi|330858322|gb|AEC46861.1|
2673	0	0.85	isotig01240	2176	gi|330858322|gb|AEC46861.1|
2673	0	0.85	isotig01241	2176	gi|330858322|gb|AEC46861.1|
2674	0	0.85	isotig01242	2176	gi|330858322|gb|AEC46861.1|
2674	0	0.85	isotig01243	2176	gi|330858322|gb|AEC46861.1|
1187	2.05e-128	0.88	isotig01244	1231	gi|330858322|gb|AEC46861.1|
571	4.82e-56	0.43	isotig01245	8193	gi|260804593|ref|XP_002597172.1|
571	4.72e-56	0.43	isotig01246	8024	gi|260804593|ref|XP_002597172.1|
3522	0	0.87	isotig01247	4766	gi|267850640|gb|ACY82398.1|
3522	0	0.87	isotig01248	4732	gi|267850640|gb|ACY82398.1|
198	3.82e-13	0.82	isotig01249	3777	gi|195119532|ref|XP_002004285.1|
198	3.78e-13	0.82	isotig01250	3743	gi|195119532|ref|XP_002004285.1|
198	3.62e-13	0.82	isotig01251	3607	gi|195119532|ref|XP_002004285.1|
198	3.59e-13	0.82	isotig01252	3573	gi|195119532|ref|XP_002004285.1|
493	1.05e-47	0.5	isotig01253	1866	gi|209420824|gb|ACI46952.1|
208	1.44e-35	0.43	isotig01263	1883	gi|340381314|ref|XP_003389166.1|
273	2.24e-31	0.72	isotig01264	1861	gi|115910625|ref|XP_001179617.1|
208	1.72e-31	0.43	isotig01265	1838	gi|340381314|ref|XP_003389166.1|
273	2.72e-28	0.72	isotig01266	1816	gi|115910625|ref|XP_001179617.1|
158	6.35e-26	0.4	isotig01267	1684	gi|340381314|ref|XP_003389166.1|
167	2.15e-20	0.47	isotig01268	1662	gi|291239145|ref|XP_002739485.1|
133	3.69e-12	0.59	isotig01269	1025	gi|340381314|ref|XP_003389166.1|
218	3.49e-16	0.43	isotig01270	1003	gi|115937223|ref|XP_001192407.1|
399	7.25e-99	0.64	isotig01271	4820	gi|291239145|ref|XP_002739485.1|
399	6.95e-99	0.64	isotig01272	4637	gi|291239145|ref|XP_002739485.1|
399	4.13e-99	0.64	isotig01273	2868	gi|291239145|ref|XP_002739485.1|
399	3.82e-99	0.64	isotig01274	2685	gi|291239145|ref|XP_002739485.1|
236	7.99e-18	0.58	isotig01275	2171	gi|115910625|ref|XP_001179617.1|
236	4.86e-18	0.58	isotig01276	1454	gi|115910625|ref|XP_001179617.1|
270	4.53e-39	0.62	isotig01277	868	gi|115937223|ref|XP_001192407.1|
160	3.93e-16	0.58	isotig01278	685	gi|291241762|ref|XP_002740779.1|
224	1.69e-16	0.6	isotig01279	1910	gi|242012841|ref|XP_002427135.1|
200	5.38e-14	0.66	isotig01282	1167	gi|334324466|ref|XP_001378493.2|
200	4.29e-14	0.66	isotig01285	1005	gi|334324466|ref|XP_001378493.2|
200	3.91e-14	0.66	isotig01286	946	gi|334324466|ref|XP_001378493.2|
388	2.11e-35	0.82	isotig01287	2385	gi|332017914|gb|EGI58568.1|
388	1.79e-35	0.82	isotig01288	2074	gi|332017914|gb|EGI58568.1|
1850	0	0.91	isotig01295	4689	gi|356483015|emb|CCE46010.1|
1908	0	0.93	isotig01296	4689	gi|356483015|emb|CCE46010.1|
1850	0	0.91	isotig01297	3984	gi|356483015|emb|CCE46010.1|
1908	0	0.93	isotig01298	3984	gi|356483015|emb|CCE46010.1|
1850	0	0.91	isotig01299	2989	gi|356483015|emb|CCE46010.1|
1908	0	0.93	isotig01300	2989	gi|356483015|emb|CCE46010.1|
216	2.28e-34	0.55	isotig01301	4678	gi|242022144|ref|XP_002431501.1|
216	1.5e-34	0.55	isotig01303	3158	gi|242022144|ref|XP_002431501.1|
1182	0	0.76	isotig01308	7714	gi|115937223|ref|XP_001192407.1|
1182	0	0.76	isotig01309	7475	gi|115937223|ref|XP_001192407.1|
1182	0	0.76	isotig01310	7411	gi|115937223|ref|XP_001192407.1|
312	2.99e-26	0.34	isotig01314	4819	gi|194753720|ref|XP_001959158.1|
271	1.6e-21	0.55	isotig01315	4565	gi|341889279|gb|EGT45214.1|
271	1.43e-21	0.55	isotig01316	4114	gi|341889279|gb|EGT45214.1|
218	1.4e-15	0.62	isotig01317	2973	gi|68226711|ref|NP_001020173.1|
182	1.88e-11	0.38	isotig01318	2704	gi|260808544|ref|XP_002599067.1|
284	2.46e-23	0.6	isotig01319	2414	gi|85702101|ref|NP_001028957.1|
153	4.96e-18	0.56	isotig01320	3815	gi|321467671|gb|EFX78660.1|
153	4.93e-18	0.56	isotig01321	3779	gi|321467671|gb|EFX78660.1|
153	4.95e-18	0.56	isotig01322	3795	gi|321467671|gb|EFX78660.1|
153	4.9e-18	0.56	isotig01323	3759	gi|321467671|gb|EFX78660.1|
740	1.11e-76	0.93	isotig01326	1047	gi|242004770|ref|XP_002423251.1|
740	6.66e-77	0.93	isotig01327	771	gi|242004770|ref|XP_002423251.1|
869	4.9e-92	0.93	isotig01329	631	gi|307175669|gb|EFN65557.1|
698	5.27e-71	0.44	isotig01338	4869	gi|115634798|ref|XP_788510.2|
624	1.97e-62	0.42	isotig01339	4785	gi|115634798|ref|XP_788510.2|
673	4.09e-68	0.43	isotig01340	4770	gi|291242905|ref|XP_002741373.1|
693	1.95e-70	0.44	isotig01341	4748	gi|115634798|ref|XP_788510.2|
604	4.02e-60	0.42	isotig01342	4686	gi|291242905|ref|XP_002741373.1|
619	7.28e-62	0.42	isotig01343	4664	gi|115634798|ref|XP_788510.2|
655	4.85e-66	0.44	isotig01344	4649	gi|291242905|ref|XP_002741373.1|
586	4.77e-58	0.43	isotig01345	4565	gi|291242905|ref|XP_002741373.1|
694	8.8e-71	0.44	isotig01346	2923	gi|115634798|ref|XP_788510.2|
620	3.24e-62	0.43	isotig01347	2839	gi|115634798|ref|XP_788510.2|
651	8.19e-66	0.44	isotig01348	2824	gi|291242905|ref|XP_002741373.1|
582	7.92e-58	0.43	isotig01349	2740	gi|291242905|ref|XP_002741373.1|
524	2.01e-81	0.41	isotig01360	6695	gi|189236738|ref|XP_001815251.1|
524	2.01e-81	0.41	isotig01361	6694	gi|189236738|ref|XP_001815251.1|
837	5.59e-87	0.42	isotig01362	6696	gi|189236738|ref|XP_001815251.1|
837	5.59e-87	0.42	isotig01363	6695	gi|189236738|ref|XP_001815251.1|
524	2.01e-81	0.41	isotig01364	6695	gi|189236738|ref|XP_001815251.1|
524	2.01e-81	0.41	isotig01365	6694	gi|189236738|ref|XP_001815251.1|
837	5.59e-87	0.42	isotig01366	6696	gi|189236738|ref|XP_001815251.1|
837	5.59e-87	0.42	isotig01367	6695	gi|189236738|ref|XP_001815251.1|
574	0	0.93	isotig01368	7143	gi|350418407|ref|XP_003491847.1|
1006	5.22e-139	0.68	isotig01369	6969	gi|291227384|ref|XP_002733659.1|
574	0	0.93	isotig01370	6810	gi|350418407|ref|XP_003491847.1|
1006	4.96e-139	0.68	isotig01371	6636	gi|291227384|ref|XP_002733659.1|
466	1.46e-106	0.93	isotig01372	1485	gi|350418407|ref|XP_003491847.1|
478	3.31e-101	0.96	isotig01373	1434	gi|328712480|ref|XP_003244821.1|
466	5.02e-106	0.93	isotig01374	1152	gi|350418407|ref|XP_003491847.1|
478	5.45e-100	0.96	isotig01375	1101	gi|328712480|ref|XP_003244821.1|
382	3.3e-55	0.5	isotig01376	2716	gi|14285211|gb|AAK58879.1|AF355375_1
408	3.34e-58	0.49	isotig01377	2720	gi|14285211|gb|AAK58879.1|AF355375_1
568	3.15e-56	0.5	isotig01378	2616	gi|115914001|ref|XP_001200565.1|
597	1.37e-59	0.5	isotig01379	2620	gi|115914001|ref|XP_001200565.1|
191	9.44e-13	0.5	isotig01380	1653	gi|115914001|ref|XP_001200565.1|
220	4.11e-16	0.5	isotig01381	1657	gi|115914001|ref|XP_001200565.1|
312	9.12e-46	0.54	isotig01382	1414	gi|301632921|ref|XP_002945528.1|
485	5.7e-47	0.52	isotig01383	1314	gi|115914001|ref|XP_001200565.1|
190	1.24e-12	0.76	isotig01392	1658	gi|156393460|ref|XP_001636346.1|
190	1.21e-12	0.76	isotig01393	1622	gi|156393460|ref|XP_001636346.1|
151	3.95e-08	0.66	isotig01394	1601	gi|156393460|ref|XP_001636346.1|
151	3.83e-08	0.66	isotig01395	1565	gi|156393460|ref|XP_001636346.1|
485	3.29e-60	0.54	isotig01419	4545	gi|270005481|gb|EFA01929.1|
230	2.1e-31	0.64	isotig01420	3000	gi|189239734|ref|XP_001808421.1|
245	5.81e-19	0.54	isotig01421	1811	gi|225707608|gb|ACO09650.1|
166	8.24e-10	0.57	isotig01422	1780	gi|109131255|ref|XP_001096279.1|
159	3.89e-14	0.51	isotig01423	1159	gi|318087050|gb|ADV40117.1|
845	3.89e-132	0.7	isotig01425	3827	gi|22209001|ref|NP_663748.1|
777	4.21e-97	0.7	isotig01426	1999	gi|22209001|ref|NP_663748.1|
209	8.11e-15	0.62	isotig01427	1716	gi|262401263|gb|ACY66534.1|
147	8.08e-08	0.73	isotig01429	1233	gi|332021802|gb|EGI62148.1|
147	1.1e-08	0.54	isotig01430	286	gi|268531734|ref|XP_002630994.1|
799	3.48e-83	0.9	isotig01431	1873	gi|168806153|gb|ACA28963.1|
799	3.47e-83	0.9	isotig01432	1870	gi|168806153|gb|ACA28963.1|
799	3.4e-83	0.9	isotig01433	1842	gi|168806153|gb|ACA28963.1|
799	3.4e-83	0.9	isotig01434	1839	gi|168806153|gb|ACA28963.1|
1231	1.91e-133	0.85	isotig01435	1385	gi|168806153|gb|ACA28963.1|
308	2.53e-56	0.67	isotig01436	4279	gi|327286446|ref|XP_003227941.1|
308	2.53e-56	0.67	isotig01437	4279	gi|327286446|ref|XP_003227941.1|
130	1.01e-06	0.48	isotig01439	399	gi|346465051|gb|AEO32370.1|
1364	1.81e-148	0.69	isotig01441	2958	gi|291390529|ref|XP_002711747.1|
1366	1.05e-148	0.66	isotig01442	2934	gi|291390529|ref|XP_002711747.1|
1509	1.49e-165	0.84	isotig01443	1743	gi|307184066|gb|EFN70601.1|
231	1.61e-17	0.78	isotig01444	1314	gi|327288706|ref|XP_003229067.1|
300	1.52e-25	0.75	isotig01445	1264	gi|327288706|ref|XP_003229067.1|
531	5.62e-92	0.85	isotig01446	2244	gi|224922687|dbj|BAH28836.1|
541	3.93e-93	0.85	isotig01447	2242	gi|224922687|dbj|BAH28836.1|
1861	0	0.97	isotig01448	2033	gi|224922687|dbj|BAH28836.1|
391	3.04e-53	0.93	isotig01449	1168	gi|224922687|dbj|BAH28836.1|
391	1.13e-54	0.93	isotig01450	1081	gi|224922687|dbj|BAH28836.1|
810	4.29e-166	0.62	isotig01451	2678	gi|348527286|ref|XP_003451150.1|
569	2.27e-66	0.56	isotig01468	2800	gi|170819724|gb|ACB38666.1|
569	2.21e-66	0.56	isotig01469	2737	gi|170819724|gb|ACB38666.1|
571	1.39e-56	0.53	isotig01470	2566	gi|301624101|ref|XP_002941349.1|
571	1.35e-56	0.53	isotig01471	2503	gi|301624101|ref|XP_002941349.1|
569	1.91e-66	0.56	isotig01472	2404	gi|170819724|gb|ACB38666.1|
571	1.14e-56	0.53	isotig01473	2170	gi|301624101|ref|XP_002941349.1|
210	6.31e-15	0.54	isotig01474	1739	gi|301619133|ref|XP_002938952.1|
210	6.01e-15	0.54	isotig01475	1676	gi|301619133|ref|XP_002938952.1|
210	4.5e-15	0.54	isotig01476	1343	gi|301619133|ref|XP_002938952.1|
513	7.57e-50	0.55	isotig01477	2633	gi|334854886|gb|AEH05998.1|
513	6.97e-50	0.55	isotig01478	2448	gi|334854886|gb|AEH05998.1|
391	9.14e-36	0.59	isotig01479	2316	gi|334854886|gb|AEH05998.1|
391	8.29e-36	0.59	isotig01480	2131	gi|334854886|gb|AEH05998.1|
513	5.4e-50	0.55	isotig01481	1971	gi|334854886|gb|AEH05998.1|
391	6.06e-36	0.59	isotig01482	1654	gi|334854886|gb|AEH05998.1|
136	1.33e-06	0.51	isotig01483	1116	gi|156403826|ref|XP_001640109.1|
136	1e-06	0.51	isotig01484	931	gi|156403826|ref|XP_001640109.1|
122	8.56e-06	0.48	isotig01485	454	gi|156393936|ref|XP_001636583.1|
944	1.39e-99	0.77	isotig01486	4364	gi|91082031|ref|XP_970514.1|
944	1.39e-99	0.77	isotig01487	4357	gi|91082031|ref|XP_970514.1|
944	1.39e-99	0.77	isotig01488	4340	gi|91082031|ref|XP_970514.1|
944	1.39e-99	0.77	isotig01489	4333	gi|91082031|ref|XP_970514.1|
675	1.94e-68	0.77	isotig01490	3938	gi|91082031|ref|XP_970514.1|
675	1.94e-68	0.77	isotig01491	3931	gi|91082031|ref|XP_970514.1|
675	1.93e-68	0.77	isotig01492	3914	gi|91082031|ref|XP_970514.1|
675	1.93e-68	0.77	isotig01493	3907	gi|91082031|ref|XP_970514.1|
247	3.96e-34	0.67	isotig01494	1238	gi|260797253|ref|XP_002593618.1|
247	3.96e-34	0.67	isotig01495	1238	gi|260797253|ref|XP_002593618.1|
267	9.83e-22	0.69	isotig01496	1233	gi|260797253|ref|XP_002593618.1|
267	9.83e-22	0.69	isotig01497	1233	gi|260797253|ref|XP_002593618.1|
247	3.45e-34	0.67	isotig01498	1126	gi|260797253|ref|XP_002593618.1|
247	3.45e-34	0.67	isotig01499	1126	gi|260797253|ref|XP_002593618.1|
267	8.59e-22	0.69	isotig01500	1121	gi|260797253|ref|XP_002593618.1|
267	8.59e-22	0.69	isotig01501	1121	gi|260797253|ref|XP_002593618.1|
942	1.32e-99	0.72	isotig01511	2562	gi|328788758|ref|XP_393565.4|
153	3.69e-08	0.82	isotig01512	2349	gi|328779273|ref|XP_391967.4|
942	1.15e-99	0.72	isotig01513	2275	gi|328788758|ref|XP_393565.4|
1599	5.57e-176	0.77	isotig01514	1769	gi|350422689|ref|XP_003493250.1|
942	7.01e-100	0.72	isotig01516	1525	gi|328788758|ref|XP_393565.4|
299	5.12e-25	0.53	isotig01524	2715	gi|327289059|ref|XP_003229242.1|
301	3e-25	0.52	isotig01525	2715	gi|321460120|gb|EFX71166.1|
299	5.09e-25	0.53	isotig01526	2701	gi|327289059|ref|XP_003229242.1|
299	5.03e-25	0.53	isotig01527	2674	gi|327289059|ref|XP_003229242.1|
301	2.99e-25	0.52	isotig01528	2701	gi|321460120|gb|EFX71166.1|
301	2.95e-25	0.52	isotig01529	2674	gi|321460120|gb|EFX71166.1|
446	7.53e-45	0.58	isotig01542	1161	gi|357606073|gb|EHJ64905.1|
394	4.06e-45	0.56	isotig01543	1156	gi|357606073|gb|EHJ64905.1|
353	1.08e-53	0.67	isotig01544	1150	gi|298204347|gb|ADI61822.1|
372	3.22e-60	0.7	isotig01545	1145	gi|357606073|gb|EHJ64905.1|
228	6.78e-20	0.48	isotig01546	1089	gi|357606073|gb|EHJ64905.1|
267	8.16e-22	0.55	isotig01547	1078	gi|255068805|emb|CBA11992.1|
366	5.38e-39	0.63	isotig01549	1146	gi|47206451|emb|CAF94542.1|
682	9.53e-70	0.99	isotig01554	1486	gi|292628408|ref|XP_002666952.1|
682	7.47e-70	0.99	isotig01555	1240	gi|292628408|ref|XP_002666952.1|
195	1.67e-13	0.56	isotig01556	1021	gi|351703155|gb|EHB06074.1|
195	1.05e-13	0.56	isotig01557	775	gi|351703155|gb|EHB06074.1|
134	3.75e-07	0.77	isotig01558	470	gi|312104347|ref|XP_003150382.1|
483	1.66e-54	0.59	isotig01560	4499	gi|348528288|ref|XP_003451650.1|
483	1.66e-54	0.59	isotig01561	4496	gi|348528288|ref|XP_003451650.1|
483	1.66e-54	0.59	isotig01562	4493	gi|348528288|ref|XP_003451650.1|
483	1.66e-54	0.59	isotig01563	4490	gi|348528288|ref|XP_003451650.1|
664	3.96e-91	0.66	isotig01565	3075	gi|47086511|ref|NP_997932.1|
664	2.75e-91	0.66	isotig01566	2228	gi|47086511|ref|NP_997932.1|
245	4.52e-19	0.43	isotig01567	1491	gi|350407949|ref|XP_003488252.1|
137	8.88e-07	0.43	isotig01568	1022	gi|157130474|ref|XP_001661888.1|
146	1.11e-07	0.51	isotig01573	1274	gi|156359520|ref|XP_001624816.1|
146	1.1e-07	0.51	isotig01574	1265	gi|156359520|ref|XP_001624816.1|
100	6.78e-06	0.4	isotig01575	968	gi|120537817|gb|AAI29491.1|
280	5.91e-43	0.46	isotig01576	2533	gi|291230224|ref|XP_002735068.1|
239	2.54e-38	0.52	isotig01577	2514	gi|291230224|ref|XP_002735068.1|
280	5.84e-43	0.46	isotig01578	2506	gi|291230224|ref|XP_002735068.1|
239	2.51e-38	0.52	isotig01579	2487	gi|291230224|ref|XP_002735068.1|
151	7.18e-32	0.44	isotig01580	2406	gi|291230224|ref|XP_002735068.1|
151	1.53e-27	0.44	isotig01581	2387	gi|291230224|ref|XP_002735068.1|
151	7.09e-32	0.44	isotig01582	2379	gi|291230224|ref|XP_002735068.1|
151	1.51e-27	0.44	isotig01583	2360	gi|291230224|ref|XP_002735068.1|
131	3.27e-06	0.61	isotig01584	3326	gi|156371380|ref|XP_001628742.1|
289	8.96e-24	0.65	isotig01585	3214	gi|156371380|ref|XP_001628742.1|
131	2.44e-06	0.61	isotig01586	2556	gi|156371380|ref|XP_001628742.1|
131	2.4e-06	0.61	isotig01587	2522	gi|156371380|ref|XP_001628742.1|
289	6.56e-24	0.65	isotig01588	2444	gi|156371380|ref|XP_001628742.1|
289	6.45e-24	0.65	isotig01589	2410	gi|156371380|ref|XP_001628742.1|
131	7.1e-07	0.61	isotig01590	974	gi|156371380|ref|XP_001628742.1|
289	1.61e-24	0.65	isotig01591	862	gi|156371380|ref|XP_001628742.1|
145	1.59e-11	0.47	isotig01592	2213	gi|11323018|emb|CAC16870.1|
145	1.58e-11	0.47	isotig01593	2200	gi|11323018|emb|CAC16870.1|
145	1.41e-11	0.47	isotig01594	2001	gi|11323018|emb|CAC16870.1|
145	1.4e-11	0.47	isotig01595	1988	gi|11323018|emb|CAC16870.1|
3582	0	0.91	isotig01600	7815	gi|350424406|ref|XP_003493785.1|
3582	0	0.91	isotig01601	7793	gi|350424406|ref|XP_003493785.1|
3593	0	0.92	isotig01602	7791	gi|350424406|ref|XP_003493785.1|
3593	0	0.92	isotig01603	7769	gi|350424406|ref|XP_003493785.1|
3543	0	0.91	isotig01604	2725	gi|350424409|ref|XP_003493786.1|
3546	0	0.92	isotig01605	2701	gi|345488083|ref|XP_003425831.1|
7665	0	0.88	isotig01606	6988	gi|189239935|ref|XP_001813466.1|
7667	0	0.88	isotig01607	6988	gi|189239935|ref|XP_001813466.1|
7637	0	0.88	isotig01608	5999	gi|189239935|ref|XP_001813466.1|
7635	0	0.88	isotig01609	5999	gi|189239935|ref|XP_001813466.1|
4639	0	0.88	isotig01610	5034	gi|321476145|gb|EFX87106.1|
4602	0	0.88	isotig01611	4045	gi|24584700|ref|NP_724003.1|
2148	0	0.83	isotig01612	3699	gi|242011082|ref|XP_002426286.1|
2243	0	0.71	isotig01613	3178	gi|189233918|ref|XP_973131.2|
1202	1.1e-129	0.76	isotig01614	2962	gi|307173386|gb|EFN64345.1|
1314	9.14e-143	0.66	isotig01615	2441	gi|189233918|ref|XP_973131.2|
155	1.37e-08	0.62	isotig01616	1612	gi|312095898|ref|XP_003148502.1|
711	2.92e-73	0.71	isotig01617	1149	gi|321478829|gb|EFX89786.1|
1171	3.64e-126	0.49	isotig01618	2532	gi|347966953|ref|XP_321065.4|
714	7.17e-120	0.48	isotig01619	2533	gi|157127700|ref|XP_001661139.1|
1124	8.04e-121	0.52	isotig01620	2063	gi|157127700|ref|XP_001661139.1|
682	2.8e-116	0.48	isotig01621	2064	gi|157127700|ref|XP_001661139.1|
903	3.38e-95	0.48	isotig01622	2042	gi|347966953|ref|XP_321065.4|
824	3.53e-86	0.52	isotig01623	1573	gi|347966953|ref|XP_321065.4|
107	1.48e-10	0.49	isotig01624	2591	gi|189240894|ref|XP_972548.2|
130	3.65e-13	0.58	isotig01625	2586	gi|189240894|ref|XP_972548.2|
221	5.65e-31	0.51	isotig01626	2275	gi|328719478|ref|XP_001943183.2|
310	8.5e-34	0.48	isotig01627	2270	gi|189240894|ref|XP_972548.2|
196	1.85e-13	0.5	isotig01628	1316	gi|270013486|gb|EFA09934.1|
376	1.66e-34	0.47	isotig01629	1000	gi|270013486|gb|EFA09934.1|
306	1.37e-58	0.46	isotig01630	2219	gi|301612402|ref|XP_002935710.1|
322	2.98e-47	0.49	isotig01631	2218	gi|345484330|ref|XP_003425006.1|
352	2.92e-59	0.46	isotig01632	2075	gi|301612402|ref|XP_002935710.1|
322	2.53e-48	0.49	isotig01633	2074	gi|345484330|ref|XP_003425006.1|
229	5.68e-21	0.53	isotig01634	1013	gi|170819710|gb|ACB38665.1|
289	1.63e-24	0.53	isotig01635	869	gi|170819710|gb|ACB38665.1|
645	8.63e-95	0.58	isotig01636	1668	gi|346468043|gb|AEO33866.1|
645	8.63e-95	0.58	isotig01637	1668	gi|346468043|gb|AEO33866.1|
645	8.27e-95	0.58	isotig01638	1607	gi|346468043|gb|AEO33866.1|
645	8.27e-95	0.58	isotig01639	1607	gi|346468043|gb|AEO33866.1|
645	8.11e-95	0.58	isotig01640	1584	gi|346468043|gb|AEO33866.1|
645	8.11e-95	0.58	isotig01641	1584	gi|346468043|gb|AEO33866.1|
351	2.27e-31	0.43	isotig01642	1461	gi|255522807|ref|NP_001157316.1|
281	2.86e-31	0.7	isotig01643	1463	gi|255522807|ref|NP_001157316.1|
308	2.16e-26	0.63	isotig01644	1445	gi|328705594|ref|XP_001942681.2|
287	8.29e-27	0.65	isotig01645	1447	gi|298219814|emb|CBJ05862.1|
308	1.63e-26	0.63	isotig01646	1175	gi|328705594|ref|XP_001942681.2|
287	3.7e-27	0.65	isotig01647	1177	gi|298219814|emb|CBJ05862.1|
1974	0	0.58	isotig01654	5501	gi|115937223|ref|XP_001192407.1|
1974	0	0.58	isotig01655	5480	gi|115937223|ref|XP_001192407.1|
1042	5.37e-111	0.56	isotig01656	3914	gi|115937223|ref|XP_001192407.1|
1042	5.34e-111	0.56	isotig01657	3893	gi|115937223|ref|XP_001192407.1|
1080	9.34e-116	0.63	isotig01658	1919	gi|115712046|ref|XP_001186639.1|
934	3.65e-126	0.72	isotig01659	6064	gi|66512589|ref|XP_394693.2|
934	3.65e-126	0.72	isotig01660	6064	gi|66512589|ref|XP_394693.2|
152	9.58e-08	0.41	isotig01661	4360	gi|195401583|ref|XP_002059392.1|
2289	0	0.67	isotig01662	3109	gi|332024978|gb|EGI65165.1|
748	9.52e-78	0.79	isotig01663	860	gi|328704463|ref|XP_003242498.1|
780	2.61e-80	0.49	isotig01664	7635	gi|321455997|gb|EFX67115.1|
780	1.58e-80	0.49	isotig01665	4713	gi|321455997|gb|EFX67115.1|
651	6.09e-66	0.52	isotig01666	2190	gi|321455997|gb|EFX67115.1|
143	6.33e-15	0.41	isotig01667	1883	gi|350402934|ref|XP_003486649.1|
155	5.35e-19	0.41	isotig01668	1752	gi|340716801|ref|XP_003396881.1|
136	4.09e-06	0.57	isotig01669	2724	gi|115910625|ref|XP_001179617.1|
136	4.08e-06	0.57	isotig01670	2714	gi|115910625|ref|XP_001179617.1|
142	6.06e-07	0.72	isotig01671	2095	gi|115712046|ref|XP_001186639.1|
142	6.03e-07	0.72	isotig01672	2085	gi|115712046|ref|XP_001186639.1|
740	2.14e-76	0.54	isotig01673	1704	gi|115937223|ref|XP_001192407.1|
1182	3.48e-127	0.85	isotig01674	4305	gi|91088707|ref|XP_975095.1|
275	2.88e-22	0.41	isotig01683	2534	gi|270014225|gb|EFA10673.1|
275	2.53e-22	0.41	isotig01684	2271	gi|270014225|gb|EFA10673.1|
161	2.5e-09	0.49	isotig01685	1500	gi|321473691|gb|EFX84658.1|
543	1.02e-53	0.58	isotig01687	1271	gi|155372145|ref|NP_001094682.1|
391	2.44e-47	0.87	isotig01688	1240	gi|60302694|ref|NP_001012539.1|
411	1.68e-38	0.97	isotig01689	1103	gi|338224497|gb|AEI88122.1|
411	1.62e-38	0.97	isotig01690	1072	gi|338224497|gb|AEI88122.1|
1108	2.07e-118	0.64	isotig01692	6575	gi|321476798|gb|EFX87758.1|
1108	2.07e-118	0.64	isotig01693	6574	gi|321476798|gb|EFX87758.1|
1140	3.8e-122	0.61	isotig01694	6201	gi|345496456|ref|XP_001602380.2|
590	1.31e-102	0.96	isotig01695	726	gi|86277804|gb|ABC88388.1|
606	1.68e-60	0.78	isotig01696	3441	gi|238477261|gb|ACR43472.1|
606	1.68e-60	0.78	isotig01697	3441	gi|238477261|gb|ACR43472.1|
600	8.34e-60	0.77	isotig01698	3441	gi|238477261|gb|ACR43472.1|
600	2.91e-60	0.77	isotig01699	1421	gi|238477261|gb|ACR43472.1|
314	1.57e-26	0.46	isotig01704	4328	gi|10720060|sp|Q9XYN1.1|INX2_SCHAM
314	1.07e-26	0.46	isotig01705	3071	gi|10720060|sp|Q9XYN1.1|INX2_SCHAM
294	1.61e-24	0.51	isotig01706	2293	gi|170058389|ref|XP_001864901.1|
191	1.73e-28	0.49	isotig01709	1568	gi|17066856|gb|AAL35359.2|AF442732_2
828	1.46e-86	0.65	isotig01723	1818	gi|291224314|ref|XP_002732150.1|
440	8.18e-42	0.86	isotig01724	1197	gi|291224549|ref|XP_002732266.1|
1184	0	0.75	isotig01734	5253	gi|345485510|ref|XP_001604421.2|
1184	0	0.75	isotig01735	5253	gi|345485510|ref|XP_001604421.2|
1184	0	0.75	isotig01736	5173	gi|345485510|ref|XP_001604421.2|
851	1.19e-177	0.62	isotig01737	4242	gi|345485510|ref|XP_001604421.2|
851	1.19e-177	0.62	isotig01738	4242	gi|345485510|ref|XP_001604421.2|
851	1.17e-177	0.62	isotig01739	4162	gi|345485510|ref|XP_001604421.2|
164	1.54e-12	0.54	isotig01740	4777	gi|334348962|ref|XP_001380909.2|
164	1.53e-12	0.54	isotig01741	4749	gi|334348962|ref|XP_001380909.2|
1187	7.69e-128	0.57	isotig01746	3661	gi|291244507|ref|XP_002742138.1|
1014	8.55e-108	0.51	isotig01747	3556	gi|348506132|ref|XP_003440614.1|
1185	8.08e-128	0.66	isotig01748	2386	gi|291244507|ref|XP_002742138.1|
1185	8.1e-128	0.66	isotig01749	2393	gi|291244507|ref|XP_002742138.1|
1004	7.49e-107	0.58	isotig01750	2281	gi|348506132|ref|XP_003440614.1|
1004	7.51e-107	0.58	isotig01751	2288	gi|348506132|ref|XP_003440614.1|
178	7.82e-11	0.4	isotig01752	3718	gi|334324208|ref|XP_001380726.2|
178	6.96e-11	0.4	isotig01753	3342	gi|334324208|ref|XP_001380726.2|
201	1.16e-13	0.56	isotig01758	2661	gi|291224095|ref|XP_002732042.1|
201	1.09e-13	0.56	isotig01759	2525	gi|291224095|ref|XP_002732042.1|
201	1.09e-13	0.56	isotig01760	2513	gi|291224095|ref|XP_002732042.1|
174	6.17e-11	0.56	isotig01761	1258	gi|291224095|ref|XP_002732042.1|
174	5.22e-11	0.56	isotig01762	1122	gi|291224095|ref|XP_002732042.1|
174	5.14e-11	0.56	isotig01763	1110	gi|291224095|ref|XP_002732042.1|
327	4.2e-58	0.58	isotig01764	2972	gi|301620562|ref|XP_002939645.1|
327	4.18e-58	0.58	isotig01765	2963	gi|301620562|ref|XP_002939645.1|
192	6.37e-13	0.57	isotig01766	1498	gi|301620378|ref|XP_002939554.1|
192	6.32e-13	0.57	isotig01767	1489	gi|301620378|ref|XP_002939554.1|
252	5.24e-41	0.73	isotig01782	873	gi|22531321|emb|CAC94904.1|
252	4.98e-41	0.73	isotig01783	848	gi|22531321|emb|CAC94904.1|
290	1.39e-24	0.63	isotig01784	930	gi|47551089|ref|NP_999723.1|
290	1.34e-24	0.63	isotig01785	905	gi|47551089|ref|NP_999723.1|
252	5.24e-41	0.73	isotig01786	873	gi|22531321|emb|CAC94904.1|
252	4.98e-41	0.73	isotig01787	848	gi|22531321|emb|CAC94904.1|
134	1.21e-06	0.56	isotig01788	757	gi|72015146|ref|XP_783499.1|
134	7.35e-07	0.56	isotig01790	600	gi|72015146|ref|XP_783499.1|
134	4.42e-07	0.56	isotig01791	495	gi|72015146|ref|XP_783499.1|
926	2.87e-97	0.62	isotig01800	7152	gi|328724866|ref|XP_003248272.1|
926	8.1e-98	0.62	isotig01802	2236	gi|328724866|ref|XP_003248272.1|
688	6.1e-70	0.58	isotig01804	3970	gi|91090089|ref|XP_975854.1|
911	8.38e-96	0.64	isotig01805	3940	gi|91090089|ref|XP_975854.1|
688	5.34e-70	0.58	isotig01806	3515	gi|91090089|ref|XP_975854.1|
911	7.33e-96	0.64	isotig01807	3485	gi|91090089|ref|XP_975854.1|
141	6.52e-11	0.38	isotig01808	3219	gi|149463902|ref|XP_001506662.1|
141	5.78e-11	0.38	isotig01809	2880	gi|149463902|ref|XP_001506662.1|
141	5.93e-11	0.38	isotig01810	2950	gi|149463902|ref|XP_001506662.1|
141	5.16e-11	0.38	isotig01811	2611	gi|149463902|ref|XP_001506662.1|
209	2.18e-14	0.75	isotig01813	4060	gi|321470359|gb|EFX81335.1|
209	2.02e-14	0.75	isotig01814	3777	gi|321470359|gb|EFX81335.1|
753	1.06e-77	0.54	isotig01818	2499	gi|345494121|ref|XP_003427223.1|
398	3.15e-73	0.5	isotig01819	2500	gi|345494121|ref|XP_003427223.1|
684	8.94e-70	0.55	isotig01820	2163	gi|119620995|gb|EAX00590.1|
362	6.94e-65	0.63	isotig01821	2164	gi|345494121|ref|XP_003427223.1|
265	2.53e-38	0.45	isotig01823	2580	gi|159574|gb|AAA29354.1|
265	2.22e-38	0.45	isotig01824	2300	gi|159574|gb|AAA29354.1|
259	1.04e-37	0.44	isotig01825	2217	gi|159574|gb|AAA29354.1|
259	8.83e-38	0.44	isotig01826	1937	gi|159574|gb|AAA29354.1|
213	6.26e-16	0.52	isotig01827	658	gi|125901787|gb|ABN58714.1|
264	2.65e-26	0.46	isotig01828	2494	gi|309360168|emb|CAR99751.1|
264	2.26e-26	0.46	isotig01829	2170	gi|309360168|emb|CAR99751.1|
264	2.26e-26	0.46	isotig01830	2170	gi|309360168|emb|CAR99751.1|
510	9.15e-56	0.66	isotig01833	1788	gi|3913352|sp|Q27712.1|CP2L1_PANAR
767	1.09e-81	0.59	isotig01834	1500	gi|3913352|sp|Q27712.1|CP2L1_PANAR
513	3.24e-56	0.71	isotig01835	1482	gi|3913352|sp|Q27712.1|CP2L1_PANAR
770	3.62e-82	0.61	isotig01836	1194	gi|3913352|sp|Q27712.1|CP2L1_PANAR
240	7.76e-22	0.56	isotig01837	540	gi|3913352|sp|Q27712.1|CP2L1_PANAR
149	4.58e-17	0.71	isotig01849	1052	gi|357606073|gb|EHJ64905.1|
149	4.27e-17	0.71	isotig01850	1006	gi|357606073|gb|EHJ64905.1|
513	6.98e-50	0.72	isotig01853	2450	gi|225714028|gb|ACO12860.1|
213	1.16e-15	0.62	isotig01854	924	gi|291234827|ref|XP_002737348.1|
213	4.7e-16	0.62	isotig01856	579	gi|291234827|ref|XP_002737348.1|
903	1.65e-95	0.93	isotig01863	1175	gi|238477327|gb|ACR43475.1|
965	1.07e-102	0.97	isotig01864	1175	gi|238477327|gb|ACR43475.1|
926	3.55e-98	0.95	isotig01865	1175	gi|238477327|gb|ACR43475.1|
912	1.49e-96	0.93	isotig01866	1175	gi|238477327|gb|ACR43475.1|
173	2.07e-11	0.7	isotig01874	580	gi|312117972|ref|XP_003151511.1|
173	1.06e-11	0.7	isotig01875	443	gi|312117972|ref|XP_003151511.1|
688	9.74e-71	0.77	isotig01877	925	gi|125487484|gb|ABN42642.1|
692	2.27e-71	0.69	isotig01878	738	gi|125487484|gb|ABN42642.1|
171	1.82e-21	0.84	isotig01879	704	gi|195129876|ref|XP_002009380.1|
171	8.93e-22	0.84	isotig01880	517	gi|195129876|ref|XP_002009380.1|
614	7.73e-63	0.84	isotig01881	441	gi|125487484|gb|ABN42642.1|
1072	2.13e-114	0.81	isotig01887	4607	gi|321465392|gb|EFX76393.1|
1072	2.13e-114	0.81	isotig01888	4608	gi|321465392|gb|EFX76393.1|
1072	2.12e-114	0.81	isotig01889	4590	gi|321465392|gb|EFX76393.1|
1072	2.12e-114	0.81	isotig01890	4591	gi|321465392|gb|EFX76393.1|
1137	5.56e-122	0.52	isotig01891	4175	gi|307215504|gb|EFN90156.1|
1137	5.56e-122	0.52	isotig01892	4175	gi|307215504|gb|EFN90156.1|
1137	5.54e-122	0.52	isotig01893	4164	gi|307215504|gb|EFN90156.1|
1137	5.54e-122	0.52	isotig01894	4164	gi|307215504|gb|EFN90156.1|
365	1.68e-32	0.58	isotig01895	3864	gi|195445408|ref|XP_002070310.1|
365	1.67e-32	0.58	isotig01896	3839	gi|195445408|ref|XP_002070310.1|
240	2.93e-38	0.48	isotig01897	3763	gi|195379716|ref|XP_002048623.1|
240	2.91e-38	0.48	isotig01898	3738	gi|195379716|ref|XP_002048623.1|
731	7.16e-75	0.96	isotig01899	4475	gi|238683675|gb|ACR54116.1|
749	5.79e-77	0.96	isotig01900	4427	gi|238683675|gb|ACR54116.1|
191	1.43e-12	0.93	isotig01902	2333	gi|350402953|ref|XP_003486655.1|
346	3.04e-83	0.53	isotig01903	6127	gi|301619133|ref|XP_002938952.1|
346	1.45e-86	0.53	isotig01904	3968	gi|301619133|ref|XP_002938952.1|
319	1.93e-27	0.54	isotig01905	2197	gi|17066696|gb|AAL35360.1|AF442732_3
274	2.45e-22	0.45	isotig01906	1767	gi|301629276|ref|XP_002943769.1|
416	2.07e-38	0.61	isotig01907	3896	gi|241854641|ref|XP_002415964.1|
2453	0	0.69	isotig01908	3424	gi|350414145|ref|XP_003490219.1|
1984	0	0.72	isotig01909	2994	gi|307195935|gb|EFN77711.1|
1784	0	0.71	isotig01910	2145	gi|307195935|gb|EFN77711.1|
157	2.24e-08	0.42	isotig01911	3904	gi|311270880|ref|XP_001928806.2|
157	2.09e-08	0.42	isotig01912	3654	gi|311270880|ref|XP_001928806.2|
185	5.25e-12	0.66	isotig01913	1803	gi|293343981|ref|XP_001079689.2|
150	5.88e-08	0.62	isotig01914	1774	gi|293343981|ref|XP_001079689.2|
640	2.55e-64	0.74	isotig01919	4478	gi|157116168|ref|XP_001658391.1|
640	2.14e-64	0.74	isotig01920	3794	gi|157116168|ref|XP_001658391.1|
1096	2.58e-117	0.72	isotig01922	3476	gi|241813037|ref|XP_002416478.1|
1096	1.97e-117	0.72	isotig01923	2725	gi|241813037|ref|XP_002416478.1|
1105	1.3e-118	0.71	isotig01924	2085	gi|241813037|ref|XP_002416478.1|
476	4.31e-46	0.78	isotig01925	1015	gi|270004512|gb|EFA00960.1|
1799	0	0.84	isotig01926	2656	gi|307176032|gb|EFN65791.1|
1799	0	0.84	isotig01927	2357	gi|307176032|gb|EFN65791.1|
1799	0	0.84	isotig01928	2358	gi|307176032|gb|EFN65791.1|
1799	0	0.84	isotig01929	1740	gi|307176032|gb|EFN65791.1|
747	7.01e-77	0.6	isotig01930	3224	gi|307178958|gb|EFN67474.1|
664	2.89e-67	0.58	isotig01931	3162	gi|307178958|gb|EFN67474.1|
350	5.04e-31	0.78	isotig01932	2251	gi|345485570|ref|XP_003425296.1|
330	1.27e-28	0.53	isotig01937	2663	gi|170051917|ref|XP_001861984.1|
330	1.09e-28	0.53	isotig01938	2330	gi|170051917|ref|XP_001861984.1|
330	1.07e-28	0.53	isotig01939	2284	gi|170051917|ref|XP_001861984.1|
656	1.87e-66	0.82	isotig01941	2502	gi|321475392|gb|EFX86355.1|
656	1.71e-66	0.82	isotig01942	2322	gi|321475392|gb|EFX86355.1|
547	4.98e-70	0.57	isotig01945	1881	gi|83638453|gb|ABC33916.1|
547	3.81e-70	0.57	isotig01946	1881	gi|83638453|gb|ABC33916.1|
547	4.93e-70	0.57	isotig01947	1868	gi|83638453|gb|ABC33916.1|
547	3.78e-70	0.57	isotig01948	1868	gi|83638453|gb|ABC33916.1|
892	1e-93	0.97	isotig01949	3032	gi|215402072|gb|ACJ66625.1|
892	8.89e-94	0.97	isotig01950	2724	gi|215402072|gb|ACJ66625.1|
380	4.18e-35	0.54	isotig01951	826	gi|270003707|gb|EFA00155.1|
905	0	0.97	isotig01953	1425	gi|207298829|gb|ACI23566.1|
1810	0	0.97	isotig01954	1423	gi|207298829|gb|ACI23566.1|
1811	0	0.96	isotig01955	1416	gi|207298835|gb|ACI23569.1|
1813	0	0.96	isotig01956	1413	gi|207298835|gb|ACI23569.1|
150	9.89e-08	0.48	isotig01957	2761	gi|156399451|ref|XP_001638515.1|
150	9.89e-08	0.48	isotig01958	2761	gi|156399451|ref|XP_001638515.1|
149	1.43e-18	0.53	isotig01974	1024	gi|327282171|ref|XP_003225817.1|
191	1.05e-31	0.59	isotig01975	800	gi|255068805|emb|CBA11992.1|
191	1.32e-29	0.59	isotig01976	742	gi|255068805|emb|CBA11992.1|
364	1.64e-37	0.55	isotig01978	2618	gi|328706748|ref|XP_003243189.1|
364	1.66e-37	0.55	isotig01979	2640	gi|328706748|ref|XP_003243189.1|
364	1.65e-37	0.55	isotig01980	2625	gi|328706748|ref|XP_003243189.1|
791	7.92e-122	0.76	isotig01981	2044	gi|332017142|gb|EGI57941.1|
791	7.92e-122	0.76	isotig01982	2045	gi|332017142|gb|EGI57941.1|
791	7.92e-122	0.76	isotig01983	2043	gi|332017142|gb|EGI57941.1|
387	1.82e-35	0.55	isotig01984	1686	gi|324517436|gb|ADY46821.1|
347	7.61e-31	0.44	isotig01985	1641	gi|358339569|dbj|GAA47606.1|
350	3.4e-31	0.44	isotig01986	1626	gi|358339569|dbj|GAA47606.1|
2330	0	0.66	isotig01993	4144	gi|255068805|emb|CBA11992.1|
2330	0	0.66	isotig01994	3718	gi|255068805|emb|CBA11992.1|
2330	0	0.66	isotig01995	3606	gi|255068805|emb|CBA11992.1|
765	2.73e-79	0.67	isotig01996	1716	gi|357606073|gb|EHJ64905.1|
765	1.88e-79	0.67	isotig01997	1290	gi|357606073|gb|EHJ64905.1|
765	1.66e-79	0.67	isotig01998	1178	gi|357606073|gb|EHJ64905.1|
166	3.48e-15	0.67	isotig01999	2656	gi|321462309|gb|EFX73334.1|
166	3.44e-15	0.67	isotig02000	2628	gi|321462309|gb|EFX73334.1|
166	3.09e-15	0.67	isotig02001	2388	gi|321462309|gb|EFX73334.1|
119	9.42e-10	0.75	isotig02003	796	gi|357623994|gb|EHJ74922.1|
197	3.04e-14	0.98	isotig02004	556	gi|289743047|gb|ADD20271.1|
521	3.41e-50	0.77	isotig02011	9221	gi|194758617|ref|XP_001961558.1|
895	9.56e-94	0.72	isotig02012	6100	gi|307184761|gb|EFN71075.1|
533	5.42e-52	0.78	isotig02014	3758	gi|307197253|gb|EFN78558.1|
895	3.87e-94	0.72	isotig02015	2655	gi|307184761|gb|EFN71075.1|
758	4.65e-78	1	isotig02016	3964	gi|206597719|gb|ACI15835.1|
758	4.53e-78	1	isotig02017	3871	gi|254939725|gb|ACT88125.1|
758	4.54e-78	1	isotig02018	3878	gi|206597719|gb|ACI15835.1|
758	4.44e-78	1	isotig02019	3785	gi|254939725|gb|ACT88125.1|
758	7.36e-79	1	isotig02020	922	gi|206597719|gb|ACI15835.1|
113	1.53e-08	0.42	isotig02021	1588	gi|270016221|gb|EFA12667.1|
113	1.18e-08	0.42	isotig02022	1293	gi|270016221|gb|EFA12667.1|
243	3.42e-19	0.48	contig03490	857	gi|332836687|ref|XP_003313139.1|
760	6.63e-155	0.54	isotig02035	5653	gi|125901787|gb|ABN58714.1|
760	6.65e-155	0.54	isotig02036	5640	gi|125901787|gb|ABN58714.1|
760	8.51e-149	0.54	isotig02037	5568	gi|125901787|gb|ABN58714.1|
760	8.48e-149	0.54	isotig02038	5555	gi|125901787|gb|ABN58714.1|
2055	0	0.58	isotig02039	6119	gi|340720234|ref|XP_003398546.1|
2037	0	0.58	isotig02040	6077	gi|340720234|ref|XP_003398546.1|
2055	0	0.58	isotig02041	4257	gi|340720234|ref|XP_003398546.1|
2037	0	0.58	isotig02042	4215	gi|340720234|ref|XP_003398546.1|
4868	0	0.75	isotig02043	7218	gi|307167934|gb|EFN61308.1|
3063	0	0.78	isotig02044	5162	gi|307194185|gb|EFN76602.1|
2364	0	0.76	isotig02045	4898	gi|307194185|gb|EFN76602.1|
477	2.74e-46	0.57	isotig02046	899	gi|307199283|gb|EFN79936.1|
903	7.47e-95	0.71	isotig02047	4126	gi|321473453|gb|EFX84420.1|
903	7.38e-95	0.71	isotig02048	4082	gi|321473453|gb|EFX84420.1|
903	7.27e-95	0.71	isotig02049	4025	gi|321473453|gb|EFX84420.1|
903	7.18e-95	0.71	isotig02050	3981	gi|321473453|gb|EFX84420.1|
3518	0	0.87	isotig02051	4393	gi|321457133|gb|EFX68226.1|
3517	0	0.87	isotig02052	4393	gi|321457133|gb|EFX68226.1|
3372	0	0.88	isotig02053	3078	gi|321457133|gb|EFX68226.1|
3371	0	0.88	isotig02054	3078	gi|321457133|gb|EFX68226.1|
3467	0	0.85	isotig02055	3594	gi|118094989|ref|XP_422637.2|
3465	0	0.85	isotig02056	3594	gi|118094989|ref|XP_422637.2|
3519	0	0.82	isotig02057	3247	gi|321478188|gb|EFX89146.1|
3532	0	0.82	isotig02058	3247	gi|242008111|ref|XP_002424856.1|
235	2.53e-17	0.43	isotig02059	4800	gi|321477665|gb|EFX88623.1|
235	2.52e-17	0.43	isotig02060	4777	gi|321477665|gb|EFX88623.1|
411	5.83e-84	0.99	isotig02063	3420	gi|346468339|gb|AEO34014.1|
411	5.83e-84	0.99	isotig02064	3416	gi|346468339|gb|AEO34014.1|
526	1.96e-168	0.97	isotig02065	2204	gi|346468339|gb|AEO34014.1|
526	1.95e-168	0.97	isotig02066	2200	gi|346468339|gb|AEO34014.1|
306	8.65e-26	0.47	isotig02067	2932	gi|157107385|ref|XP_001649755.1|
306	8.65e-26	0.47	isotig02068	2932	gi|157107385|ref|XP_001649755.1|
306	7.76e-26	0.47	isotig02069	2671	gi|157107385|ref|XP_001649755.1|
306	7.76e-26	0.47	isotig02070	2671	gi|157107385|ref|XP_001649755.1|
2068	0	0.95	isotig02071	3420	gi|322422344|ref|YP_004221777.1|
2055	0	0.95	isotig02072	3420	gi|322422344|ref|YP_004221777.1|
2068	0	0.95	isotig02073	2055	gi|322422344|ref|YP_004221777.1|
2055	0	0.95	isotig02074	2055	gi|322422344|ref|YP_004221777.1|
1973	0	0.79	isotig02075	4183	gi|242009574|ref|XP_002425558.1|
1910	0	0.83	isotig02076	3648	gi|289741991|gb|ADD19743.1|
1440	0	0.76	isotig02079	4008	gi|332027695|gb|EGI67763.1|
1440	0	0.76	isotig02080	2366	gi|332027695|gb|EGI67763.1|
223	2.37e-16	0.83	isotig02081	2025	gi|357615974|gb|EHJ69932.1|
1412	2.88e-154	0.75	isotig02082	1875	gi|345485875|ref|XP_001603856.2|
367	5.64e-33	0.51	isotig02083	2347	gi|346472327|gb|AEO36008.1|
369	3.29e-33	0.52	isotig02084	2338	gi|346472327|gb|AEO36008.1|
367	5.65e-33	0.51	isotig02085	2350	gi|346472327|gb|AEO36008.1|
369	3.3e-33	0.52	isotig02086	2341	gi|346472327|gb|AEO36008.1|
4149	0	0.84	isotig02087	4492	gi|260811013|ref|XP_002600217.1|
2025	0	0.87	isotig02088	2016	gi|260811013|ref|XP_002600217.1|
419	2.8e-39	0.8	isotig02090	1408	gi|321465393|gb|EFX76394.1|
643	5.8e-65	0.66	isotig02091	2421	gi|125901787|gb|ABN58714.1|
768	1.85e-79	0.54	isotig02092	2411	gi|125901787|gb|ABN58714.1|
643	4.96e-65	0.66	isotig02093	2119	gi|125901787|gb|ABN58714.1|
768	1.58e-79	0.54	isotig02094	2109	gi|125901787|gb|ABN58714.1|
139	1.57e-06	0.51	isotig02096	2378	gi|194216666|ref|XP_001492415.2|
139	1.34e-06	0.51	isotig02098	2076	gi|194216666|ref|XP_001492415.2|
964	3.14e-102	0.84	isotig02099	2216	gi|332144702|dbj|BAK19511.1|
964	3.12e-102	0.84	isotig02100	2206	gi|332144702|dbj|BAK19511.1|
964	2.88e-102	0.84	isotig02101	2066	gi|332144702|dbj|BAK19511.1|
964	2.86e-102	0.84	isotig02102	2056	gi|332144702|dbj|BAK19511.1|
573	8.27e-57	0.63	isotig02103	2612	gi|91078908|ref|XP_967303.1|
555	8.81e-55	0.64	isotig02104	2311	gi|91078908|ref|XP_967303.1|
414	1.71e-38	0.97	isotig02105	2044	gi|241594101|ref|XP_002404252.1|
273	4.49e-22	0.42	isotig02107	2350	gi|307197880|gb|EFN78979.1|
273	4.48e-22	0.42	isotig02108	2346	gi|307197880|gb|EFN78979.1|
836	3.03e-87	0.7	isotig02111	2941	gi|221104901|ref|XP_002170431.1|
836	1.96e-87	0.7	isotig02112	2020	gi|221104901|ref|XP_002170431.1|
904	1.66e-95	0.69	isotig02114	1437	gi|327276579|ref|XP_003223047.1|
1991	0	0.82	isotig02115	1953	gi|307182366|gb|EFN69629.1|
1991	0	0.82	isotig02116	1953	gi|307182366|gb|EFN69629.1|
1991	0	0.82	isotig02117	1897	gi|307182366|gb|EFN69629.1|
1991	0	0.82	isotig02118	1897	gi|307182366|gb|EFN69629.1|
580	7.8e-58	0.61	isotig02119	1726	gi|270006200|gb|EFA02648.1|
580	7.79e-58	0.61	isotig02120	1724	gi|270006200|gb|EFA02648.1|
513	4.2e-50	0.72	isotig02121	1606	gi|193678959|ref|XP_001952166.1|
513	4.19e-50	0.72	isotig02122	1604	gi|193678959|ref|XP_001952166.1|
1429	0	0.84	isotig02123	2688	gi|326917724|ref|XP_003205146.1|
1434	0	0.83	isotig02124	1835	gi|301611688|ref|XP_002935368.1|
156	3.97e-09	0.91	isotig02125	826	gi|321460436|gb|EFX71478.1|
337	3.99e-63	0.55	isotig02127	1580	gi|125901787|gb|ABN58714.1|
432	1e-40	0.51	isotig02128	1567	gi|125901787|gb|ABN58714.1|
236	2.67e-43	0.67	isotig02129	1387	gi|125901787|gb|ABN58714.1|
265	1.95e-21	0.53	isotig02130	1374	gi|283590|pir||PC1123
91	2.56e-08	0.62	isotig02131	1713	gi|357621647|gb|EHJ73416.1|
91	1.49e-07	0.62	isotig02132	1686	gi|357621647|gb|EHJ73416.1|
87	9.87e-08	0.66	isotig02133	1221	gi|357621647|gb|EHJ73416.1|
87	5.66e-07	0.66	isotig02134	1194	gi|357621647|gb|EHJ73416.1|
1015	2.12e-108	0.64	isotig02143	1384	gi|3913352|sp|Q27712.1|CP2L1_PANAR
1037	5.97e-111	0.66	isotig02144	1384	gi|3913352|sp|Q27712.1|CP2L1_PANAR
613	6.9e-62	0.62	isotig02145	1165	gi|3913352|sp|Q27712.1|CP2L1_PANAR
635	1.94e-64	0.66	isotig02146	1165	gi|3913352|sp|Q27712.1|CP2L1_PANAR
1755	0	0.89	isotig02147	1294	gi|233957366|gb|ACQ91223.1|
1755	0	0.89	isotig02148	1294	gi|233957366|gb|ACQ91223.1|
1177	2.56e-127	0.88	isotig02149	1112	gi|233957366|gb|ACQ91223.1|
1177	2.56e-127	0.88	isotig02150	1112	gi|233957366|gb|ACQ91223.1|
733	2.16e-75	0.54	isotig02151	2450	gi|148222140|ref|NP_001084769.1|
384	2.02e-35	0.56	isotig02152	1018	gi|307648423|gb|ADN84728.1|
156	3.47e-09	0.45	isotig02153	768	gi|195589684|ref|XP_002084579.1|
173	1.67e-11	0.44	isotig02154	537	gi|119622826|gb|EAX02421.1|
246	4.85e-19	0.5	isotig02155	1945	gi|221101652|ref|XP_002168452.1|
243	2.97e-35	0.59	isotig02156	781	gi|328793081|ref|XP_395007.4|
183	2.39e-12	0.49	isotig02157	741	gi|221107657|ref|XP_002169868.1|
139	9.35e-08	0.54	isotig02158	409	gi|260832814|ref|XP_002611352.1|
144	5.83e-16	0.66	isotig02159	1053	gi|221125413|ref|XP_002162201.1|
74	6.61e-08	0.56	isotig02160	1005	gi|221125413|ref|XP_002162201.1|
117	1.13e-12	0.49	isotig02161	727	gi|341897793|gb|EGT53728.1|
121	1.97e-08	0.46	isotig02162	679	gi|341897793|gb|EGT53728.1|
199	2.57e-27	0.8	isotig02163	589	gi|312107158|ref|XP_003150857.1|
203	1.77e-45	0.91	isotig02164	441	gi|195129876|ref|XP_002009380.1|
154	1.66e-09	1	isotig02165	457	gi|350643520|emb|CCD58410.1|
196	2.74e-27	1	isotig02166	381	gi|312096106|ref|XP_003148567.1|
2218	0	0.62	isotig02167	6563	gi|115937223|ref|XP_001192407.1|
2218	0	0.62	isotig02168	6563	gi|115937223|ref|XP_001192407.1|
2218	0	0.62	isotig02169	5569	gi|115937223|ref|XP_001192407.1|
1039	1.45e-110	0.86	isotig02170	4680	gi|242003976|ref|XP_002422930.1|
1039	1.44e-110	0.86	isotig02171	4634	gi|242003976|ref|XP_002422930.1|
1039	1.43e-110	0.86	isotig02172	4610	gi|242003976|ref|XP_002422930.1|
4990	0	0.98	isotig02173	5999	gi|74274974|gb|ABA02167.1|
4990	0	0.98	isotig02174	5992	gi|74274974|gb|ABA02167.1|
172	3.25e-11	0.87	isotig02175	632	gi|89032997|gb|ABD59803.1|
398	3.01e-36	0.64	isotig02176	4570	gi|115894449|ref|XP_799983.2|
398	2.96e-36	0.64	isotig02177	4497	gi|115894449|ref|XP_799983.2|
398	1.95e-36	0.64	isotig02178	3075	gi|115894449|ref|XP_799983.2|
109	8.49e-17	0.45	isotig02179	4085	gi|136657|sp|P25980.1|UBF1B_XENLA
109	7.76e-17	0.45	isotig02180	3744	gi|136657|sp|P25980.1|UBF1B_XENLA
109	7.48e-17	0.45	isotig02181	3620	gi|136657|sp|P25980.1|UBF1B_XENLA
2027	0	0.66	isotig02182	5006	gi|340725011|ref|XP_003400868.1|
2033	0	0.66	isotig02183	4729	gi|340725011|ref|XP_003400868.1|
2222	0	0.62	isotig02184	7323	gi|115937223|ref|XP_001192407.1|
1067	6.5e-114	0.61	isotig02186	3753	gi|328700364|ref|XP_001946672.2|
1067	6.5e-114	0.61	isotig02187	3753	gi|328700364|ref|XP_001946672.2|
262	3.12e-21	0.6	isotig02188	1088	gi|262385522|gb|ACY64754.1|
480	5.46e-46	0.67	isotig02189	2803	gi|328702425|ref|XP_003241896.1|
452	9.4e-43	0.65	isotig02190	2743	gi|307211897|gb|EFN87824.1|
244	5.42e-36	0.75	isotig02191	2744	gi|307211897|gb|EFN87824.1|
1038	2.21e-153	0.61	isotig02192	2660	gi|115712046|ref|XP_001186639.1|
1038	2.2e-153	0.61	isotig02193	2651	gi|115712046|ref|XP_001186639.1|
1038	2.16e-153	0.61	isotig02194	2611	gi|115712046|ref|XP_001186639.1|
2282	0	0.88	isotig02198	3649	gi|321468728|gb|EFX79712.1|
2282	0	0.88	isotig02199	3573	gi|321468728|gb|EFX79712.1|
1865	0	0.83	isotig02200	2387	gi|345490298|ref|XP_003426347.1|
1865	0	0.83	isotig02201	2339	gi|345490296|ref|XP_003426346.1|
1865	0	0.83	isotig02202	2339	gi|345490296|ref|XP_003426346.1|
1797	0	0.94	isotig02203	2328	gi|146217392|gb|ABQ10738.1|
1797	0	0.94	isotig02204	2328	gi|146217392|gb|ABQ10738.1|
1797	0	0.94	isotig02205	2328	gi|146217392|gb|ABQ10738.1|
168	7.65e-10	0.6	isotig02206	2629	gi|307191423|gb|EFN74974.1|
168	7.57e-10	0.6	isotig02207	2608	gi|307191423|gb|EFN74974.1|
1087	2.43e-169	0.69	isotig02209	2093	gi|321479013|gb|EFX89969.1|
1087	1.42e-169	0.69	isotig02210	2091	gi|321479013|gb|EFX89969.1|
1087	1.42e-169	0.69	isotig02211	2091	gi|321479013|gb|EFX89969.1|
755	5.71e-78	0.9	isotig02212	2332	gi|157863014|gb|ABV90639.1|
755	3.15e-78	0.9	isotig02213	1439	gi|349501991|gb|AEP83534.1|
755	3.12e-78	0.9	isotig02214	1427	gi|349501991|gb|AEP83534.1|
746	1.36e-79	0.56	isotig02215	1917	gi|270002891|gb|EEZ99338.1|
755	1.24e-80	0.57	isotig02216	1917	gi|270002891|gb|EEZ99338.1|
463	1.51e-44	0.61	isotig02217	1075	gi|47605531|sp|Q964T2.1|CP9E2_BLAGE
133	2.23e-21	0.4	isotig02218	2731	gi|309360439|emb|CAP31207.2|
168	1.41e-17	0.37	isotig02219	1742	gi|115943141|ref|XP_800520.2|
152	2.97e-08	0.63	isotig02220	1576	gi|291233648|ref|XP_002736764.1|
151	3.78e-08	0.7	isotig02221	1549	gi|149035699|gb|EDL90380.1|
166	5.53e-10	0.36	isotig02226	1310	gi|56319790|ref|NP_733106.2|
154	1.3e-08	0.39	isotig02227	1271	gi|115927289|ref|XP_001198770.1|
164	6.95e-10	0.53	isotig02228	1056	gi|195397313|ref|XP_002057273.1|
840	8.66e-99	0.74	isotig02229	1205	gi|78101808|tpg|DAA05524.1|
871	2.22e-102	0.75	isotig02230	1179	gi|78101807|tpg|DAA05523.1|
877	4.46e-103	0.75	isotig02231	1172	gi|78101807|tpg|DAA05523.1|
238	6.77e-21	0.51	isotig02237	2648	gi|44829164|tpg|DAA04495.1|
1095	0	0.66	isotig02247	6049	gi|115676939|ref|XP_001186509.1|
1095	0	0.66	isotig02248	5913	gi|115676939|ref|XP_001186509.1|
223	4.11e-16	0.56	isotig02249	3270	gi|291241001|ref|XP_002740404.1|
1303	3.67e-141	0.83	isotig02251	4839	gi|242017438|ref|XP_002429195.1|
1303	3.24e-141	0.83	isotig02252	4298	gi|242017438|ref|XP_002429195.1|
1436	0	0.65	isotig02255	3186	gi|340724193|ref|XP_003400468.1|
1436	0	0.65	isotig02256	3126	gi|340724193|ref|XP_003400468.1|
2227	0	0.65	isotig02257	2902	gi|340724195|ref|XP_003400469.1|
2164	0	0.63	isotig02258	2842	gi|340724195|ref|XP_003400469.1|
934	1.22e-98	0.74	isotig02259	2757	gi|340719746|ref|XP_003398308.1|
944	8.18e-100	0.75	isotig02260	2691	gi|340719746|ref|XP_003398308.1|
1056	7.64e-113	0.75	isotig02261	2470	gi|340719746|ref|XP_003398308.1|
1066	5.12e-114	0.76	isotig02262	2404	gi|340719746|ref|XP_003398308.1|
156	2.37e-08	0.44	isotig02263	3218	gi|301612587|ref|XP_002935797.1|
168	9.55e-10	0.4	isotig02264	3196	gi|327265422|ref|XP_003217507.1|
156	1.32e-08	0.44	isotig02265	1942	gi|301612587|ref|XP_002935797.1|
168	5.28e-10	0.4	isotig02266	1920	gi|327265422|ref|XP_003217507.1|
216	2.34e-15	0.67	isotig02267	2909	gi|341888633|gb|EGT44568.1|
150	9.56e-08	0.44	isotig02268	2680	gi|189238710|ref|XP_969341.2|
216	1.68e-15	0.67	isotig02269	2190	gi|341888633|gb|EGT44568.1|
215	1.93e-15	0.67	isotig02270	1961	gi|307205532|gb|EFN83838.1|
109	6.84e-10	0.38	isotig02271	3378	gi|224050929|ref|XP_002198250.1|
96	1.77e-07	0.4	isotig02272	3026	gi|115903976|ref|XP_001189355.1|
116	4.24e-09	0.36	isotig02273	1621	gi|56283929|ref|NP_523475.3|
1000	2.19e-149	0.78	isotig02275	3783	gi|242003486|ref|XP_002422751.1|
1000	2.12e-149	0.78	isotig02276	3676	gi|242003486|ref|XP_002422751.1|
619	1.01e-62	0.83	isotig02277	946	gi|242023044|ref|XP_002431946.1|
619	8.27e-63	0.83	isotig02278	839	gi|242023044|ref|XP_002431946.1|
1621	0	0.7	isotig02279	3214	gi|270015577|gb|EFA12025.1|
1621	0	0.7	isotig02280	3203	gi|270015577|gb|EFA12025.1|
1054	9.36e-117	0.9	isotig02281	1393	gi|189241983|ref|XP_968018.2|
1054	9.25e-117	0.9	isotig02282	1382	gi|189241983|ref|XP_968018.2|
996	7.72e-106	0.9	isotig02283	2715	gi|307203007|gb|EFN82223.1|
996	6.82e-106	0.9	isotig02284	2437	gi|307203007|gb|EFN82223.1|
133	5.48e-06	0.44	isotig02286	1769	gi|301626128|ref|XP_002942250.1|
567	7e-66	0.61	isotig02287	2965	gi|291244810|ref|XP_002742287.1|
569	3.16e-66	0.56	isotig02288	2346	gi|291244810|ref|XP_002742287.1|
762	7.93e-79	0.56	isotig02289	2133	gi|123227460|emb|CAM27169.1|
751	9.78e-78	0.57	isotig02290	1514	gi|123227460|emb|CAM27169.1|
573	3.48e-89	0.79	isotig02295	2951	gi|326666826|ref|XP_003198388.1|
573	2.41e-89	0.79	isotig02297	2148	gi|326666826|ref|XP_003198388.1|
686	7.62e-70	0.61	isotig02299	2995	gi|119620536|gb|EAX00131.1|
663	2.8e-67	0.85	isotig02300	2431	gi|307188898|gb|EFN73447.1|
663	2.46e-67	0.85	isotig02301	2182	gi|307188898|gb|EFN73447.1|
394	2.64e-37	0.41	isotig02302	1083	gi|332025507|gb|EGI65670.1|
1157	1.6e-124	0.66	isotig02303	2643	gi|321466011|gb|EFX77009.1|
1157	1.6e-124	0.66	isotig02304	2633	gi|321466011|gb|EFX77009.1|
1198	1.66e-129	0.64	isotig02305	1698	gi|321466011|gb|EFX77009.1|
1198	1.65e-129	0.64	isotig02306	1688	gi|321466011|gb|EFX77009.1|
1790	0	0.98	isotig02307	2097	gi|226693233|dbj|BAH56609.1|
1790	0	0.98	isotig02308	2080	gi|226693233|dbj|BAH56609.1|
1790	0	0.98	isotig02309	2050	gi|226693233|dbj|BAH56609.1|
1790	0	0.98	isotig02310	2033	gi|226693233|dbj|BAH56609.1|
244	2.1e-40	0.51	isotig02311	2521	gi|125901787|gb|ABN58714.1|
231	1.25e-31	0.57	isotig02312	2218	gi|125901787|gb|ABN58714.1|
244	1.19e-40	0.51	isotig02313	1574	gi|125901787|gb|ABN58714.1|
231	6.22e-32	0.57	isotig02314	1271	gi|125901787|gb|ABN58714.1|
432	2.08e-40	0.68	isotig02315	2886	gi|345483861|ref|XP_001599816.2|
432	7.91e-41	0.68	isotig02317	1309	gi|345483861|ref|XP_001599816.2|
190	4.5e-13	0.78	isotig02318	823	gi|262401237|gb|ACY66521.1|
304	1.28e-45	0.64	isotig02319	2290	gi|170051148|ref|XP_001861633.1|
304	1.25e-45	0.64	isotig02320	2248	gi|170051148|ref|XP_001861633.1|
191	7.62e-13	0.7	isotig02321	1401	gi|170051148|ref|XP_001861633.1|
191	7.3e-13	0.7	isotig02322	1359	gi|170051148|ref|XP_001861633.1|
1073	6.07e-115	0.7	isotig02323	1921	gi|157126900|ref|XP_001661000.1|
1066	3.89e-114	0.7	isotig02324	1903	gi|157126900|ref|XP_001661000.1|
622	7.5e-63	0.62	isotig02325	1334	gi|157126900|ref|XP_001661000.1|
615	4.8e-62	0.62	isotig02326	1316	gi|157126900|ref|XP_001661000.1|
667	1.09e-99	0.78	isotig02327	2356	gi|342326382|gb|AEL23106.1|
664	1.86e-67	0.75	isotig02328	2154	gi|342326382|gb|AEL23106.1|
607	1.72e-98	0.79	isotig02329	1071	gi|345491212|ref|XP_001603815.2|
594	6.4e-70	0.65	isotig02330	869	gi|348519443|ref|XP_003447240.1|
159	7.18e-12	0.43	isotig02331	2264	gi|301610671|ref|XP_002934881.1|
159	6.46e-12	0.43	isotig02332	2077	gi|301610671|ref|XP_002934881.1|
2330	0	0.99	isotig02335	1693	gi|156394505|ref|XP_001636866.1|
1354	0	0.98	isotig02336	1540	gi|156394505|ref|XP_001636866.1|
1385	0	0.97	isotig02337	1457	gi|296434249|ref|NP_001171794.1|
855	0	0.95	isotig02338	1304	gi|260804101|ref|XP_002596927.1|
480	3.76e-46	0.71	isotig02343	2030	gi|11119420|ref|NP_068374.1|
454	3.42e-43	0.58	isotig02344	1830	gi|74136735|ref|NP_001027662.2|
481	1.17e-46	0.69	isotig02345	1034	gi|20073338|gb|AAH27104.1|
413	6.33e-39	0.58	isotig02346	834	gi|354479985|ref|XP_003502189.1|
1966	0	1	isotig02347	1379	gi|10304437|gb|AAG16253.1|AF300705_1
1966	0	1	isotig02348	1391	gi|10304437|gb|AAG16253.1|AF300705_1
1969	0	1	isotig02349	1319	gi|10304437|gb|AAG16253.1|AF300705_1
1969	0	1	isotig02350	1331	gi|10304437|gb|AAG16253.1|AF300705_1
395	1.56e-36	0.67	isotig02351	1321	gi|321458778|gb|EFX69840.1|
395	1.56e-36	0.67	isotig02352	1321	gi|321458778|gb|EFX69840.1|
395	1.17e-36	0.67	isotig02353	1085	gi|321458778|gb|EFX69840.1|
395	1.17e-36	0.67	isotig02354	1086	gi|321458778|gb|EFX69840.1|
161	3.34e-09	0.94	isotig02355	1882	gi|195130751|ref|XP_002009814.1|
163	1.28e-09	0.76	isotig02356	1353	gi|345480387|ref|XP_001606953.2|
184	4.14e-12	0.98	isotig02357	1233	gi|291230617|ref|XP_002735263.1|
155	1.3e-09	1	isotig02358	248	gi|158297736|ref|XP_317925.4|
955	1.94e-101	0.69	isotig02363	1396	gi|269063714|emb|CAS85142.1|
1096	8.65e-118	0.73	isotig02364	1393	gi|269063710|emb|CAS85140.1|
978	3.79e-104	0.72	isotig02365	1297	gi|269063714|emb|CAS85142.1|
193	1.06e-13	0.46	isotig02366	600	gi|325459340|gb|ADZ13687.1|
631	9.32e-64	0.75	isotig02367	1700	gi|241626359|ref|XP_002407905.1|
459	7.42e-44	0.65	isotig02368	1568	gi|321456399|gb|EFX67508.1|
541	7.83e-54	0.74	isotig02369	762	gi|241626359|ref|XP_002407905.1|
356	1.5e-32	0.65	isotig02370	630	gi|321456399|gb|EFX67508.1|
346	6.81e-31	0.92	isotig02371	1237	gi|307178020|gb|EFN66879.1|
346	6.45e-31	0.92	isotig02372	1184	gi|307178020|gb|EFN66879.1|
346	6.03e-31	0.92	isotig02373	1133	gi|307178020|gb|EFN66879.1|
346	5.64e-31	0.92	isotig02374	1080	gi|307178020|gb|EFN66879.1|
201	6e-14	0.4	isotig02375	1545	gi|327286446|ref|XP_003227941.1|
181	9.12e-12	0.39	isotig02376	1223	gi|327286446|ref|XP_003227941.1|
294	5.93e-25	0.43	isotig02377	1066	gi|327286446|ref|XP_003227941.1|
274	6.81e-23	0.44	isotig02378	744	gi|327286446|ref|XP_003227941.1|
1800	0	0.94	isotig02379	1401	gi|171921200|gb|ACB59229.1|
1753	0	0.95	isotig02380	1263	gi|171921200|gb|ACB59229.1|
1028	2.83e-142	0.92	isotig02381	953	gi|171921200|gb|ACB59229.1|
978	5.41e-138	0.94	isotig02382	815	gi|417059|sp|Q04831.1|GLNA_PANAR
134	3.29e-06	0.94	isotig02384	1459	gi|195399153|ref|XP_002058185.1|
134	9.25e-07	0.94	isotig02386	661	gi|195399153|ref|XP_002058185.1|
422	2.27e-71	0.56	isotig02387	1342	gi|340715803|ref|XP_003396398.1|
401	1.86e-54	0.58	isotig02388	1210	gi|328790887|ref|XP_001120526.2|
319	2.14e-30	0.57	isotig02389	942	gi|340715803|ref|XP_003396398.1|
164	5.02e-13	0.6	isotig02390	810	gi|328790887|ref|XP_001120526.2|
156	1.05e-08	0.45	isotig02391	1618	gi|346465051|gb|AEO32370.1|
156	6.7e-09	0.45	isotig02392	1157	gi|346465051|gb|AEO32370.1|
187	1.52e-12	0.7	isotig02395	1070	gi|357631733|gb|EHJ79202.1|
187	1.54e-12	0.7	isotig02396	1077	gi|357631733|gb|EHJ79202.1|
157	4.4e-09	0.68	isotig02397	1043	gi|357631733|gb|EHJ79202.1|
157	4.44e-09	0.68	isotig02398	1050	gi|357631733|gb|EHJ79202.1|
202	2.84e-14	0.54	isotig02403	1089	gi|307189543|gb|EFN73920.1|
202	2.28e-14	0.54	isotig02405	944	gi|307189543|gb|EFN73920.1|
803	6.24e-84	0.86	isotig02415	1147	gi|350400813|ref|XP_003485969.1|
808	1.56e-84	0.86	isotig02416	1108	gi|350400813|ref|XP_003485969.1|
492	3.1e-48	0.89	isotig02417	694	gi|350400813|ref|XP_003485969.1|
497	7.25e-49	0.89	isotig02418	655	gi|350400813|ref|XP_003485969.1|
447	8.88e-43	0.73	isotig02419	945	gi|348537490|ref|XP_003456227.1|
447	7.9e-43	0.77	isotig02420	879	gi|209733356|gb|ACI67547.1|
438	1.05e-54	0.76	isotig02421	871	gi|209733356|gb|ACI67547.1|
438	9.18e-55	0.76	isotig02422	805	gi|209733356|gb|ACI67547.1|
457	2.66e-48	0.6	isotig02427	970	gi|350397832|ref|XP_003485006.1|
521	2.22e-51	0.61	isotig02428	915	gi|350397832|ref|XP_003485006.1|
404	6.63e-42	0.63	isotig02429	782	gi|260811970|ref|XP_002600694.1|
478	1.43e-46	0.65	isotig02430	727	gi|260811970|ref|XP_002600694.1|
307	6.71e-65	0.69	isotig02435	846	gi|326667465|ref|XP_700431.5|
442	1.22e-73	0.73	isotig02436	839	gi|326668041|ref|XP_003198717.1|
611	6.89e-62	0.59	isotig02437	825	gi|326680828|ref|XP_003201635.1|
442	2.18e-75	0.73	isotig02438	818	gi|326668041|ref|XP_003198717.1|
158	3.45e-09	0.65	isotig02439	1057	gi|241653566|ref|XP_002411312.1|
152	1.15e-08	0.76	isotig02440	828	gi|194238333|ref|XP_001915029.1|
203	1.2e-14	0.66	isotig02441	757	gi|348523606|ref|XP_003449314.1|
199	1.56e-14	0.73	isotig02442	528	gi|148745728|gb|AAI42906.1|
1036	2.65e-111	0.97	isotig02451	701	gi|256002943|gb|ACU52718.1|
251	3.49e-20	0.96	isotig02452	786	gi|256002943|gb|ACU52718.1|
1036	2.57e-111	0.97	isotig02453	692	gi|256002943|gb|ACU52718.1|
251	3.41e-20	0.96	isotig02454	777	gi|256002943|gb|ACU52718.1|
163	6.38e-10	0.43	isotig02459	852	gi|194756360|ref|XP_001960447.1|
238	1.06e-25	0.62	isotig02471	809	gi|291238192|ref|XP_002739015.1|
100	5.54e-08	0.41	isotig02472	720	gi|339257370|ref|XP_003370055.1|
254	4.68e-21	0.59	isotig02473	473	gi|308446494|ref|XP_003087192.1|
84	1.35e-06	0.6	isotig02474	384	gi|339259108|ref|XP_003369740.1|
5749	0	0.91	isotig02491	8665	gi|321455885|gb|EFX67006.1|
5749	0	0.91	isotig02492	7346	gi|321455885|gb|EFX67006.1|
5749	0	0.91	isotig02493	6657	gi|321455885|gb|EFX67006.1|
2176	0	0.61	isotig02494	6974	gi|115937223|ref|XP_001192407.1|
2176	0	0.61	isotig02495	6972	gi|115937223|ref|XP_001192407.1|
2176	0	0.61	isotig02496	6375	gi|115937223|ref|XP_001192407.1|
3862	0	0.75	isotig02497	5609	gi|91092226|ref|XP_970548.1|
3862	0	0.75	isotig02498	5587	gi|91092226|ref|XP_970548.1|
3862	0	0.75	isotig02499	5575	gi|91092226|ref|XP_970548.1|
4192	0	0.77	isotig02500	8532	gi|321459544|gb|EFX70596.1|
4192	0	0.77	isotig02501	7190	gi|321459544|gb|EFX70596.1|
497	5.42e-49	0.87	isotig02502	574	gi|357620032|gb|EHJ72366.1|
1165	3.83e-125	0.71	isotig02503	5022	gi|270003072|gb|EEZ99519.1|
1141	2.32e-122	0.7	isotig02504	5022	gi|189235487|ref|XP_968396.2|
595	1.06e-73	0.72	isotig02505	3947	gi|270003072|gb|EEZ99519.1|
1053	3.29e-112	0.72	isotig02506	4471	gi|66529516|ref|XP_624577.1|
1053	3.24e-112	0.72	isotig02507	4415	gi|66529516|ref|XP_624577.1|
190	3.09e-12	0.82	isotig02508	3630	gi|256050212|ref|XP_002569521.1|
2339	0	0.62	isotig02509	5156	gi|321470935|gb|EFX81909.1|
2339	0	0.62	isotig02510	4976	gi|321470935|gb|EFX81909.1|
367	5.67e-40	0.72	isotig02511	2392	gi|332023473|gb|EGI63716.1|
441	3.59e-41	0.37	isotig02512	5229	gi|308469856|ref|XP_003097164.1|
441	2.96e-41	0.37	isotig02513	4366	gi|308469856|ref|XP_003097164.1|
412	3.58e-38	0.45	isotig02514	2444	gi|198468786|ref|XP_002134120.1|
743	3.14e-76	0.62	isotig02515	4794	gi|358339170|dbj|GAA47285.1|
729	1.02e-74	0.61	isotig02516	3805	gi|358339170|dbj|GAA47285.1|
743	1.93e-76	0.62	isotig02517	3080	gi|358339170|dbj|GAA47285.1|
787	1.35e-121	0.47	isotig02518	4196	gi|194380754|dbj|BAG58530.1|
788	7.2e-120	0.48	isotig02519	4127	gi|194387862|dbj|BAG61344.1|
842	6.96e-88	0.56	isotig02520	3310	gi|242017335|ref|XP_002429145.1|
690	4.31e-70	0.43	isotig02521	4719	gi|350406686|ref|XP_003487849.1|
212	8.44e-15	0.92	isotig02522	3537	gi|170039862|ref|XP_001847739.1|
268	2.17e-21	0.85	isotig02523	2894	gi|345498134|ref|XP_001605352.2|
609	8.04e-61	0.62	isotig02527	3639	gi|328786682|ref|XP_393654.4|
599	7.52e-64	0.62	isotig02528	3618	gi|307178148|gb|EFN66956.1|
609	7.43e-61	0.62	isotig02529	3396	gi|328786682|ref|XP_393654.4|
1986	0	0.64	isotig02530	4117	gi|195025748|ref|XP_001986118.1|
1415	0	0.63	isotig02531	3564	gi|195025748|ref|XP_001986118.1|
1181	2e-174	0.75	isotig02532	2672	gi|242013509|ref|XP_002427447.1|
1346	7.33e-153	0.57	isotig02533	4809	gi|125901787|gb|ABN58714.1|
1342	1.88e-152	0.57	isotig02534	4272	gi|125901787|gb|ABN58714.1|
918	2.08e-96	0.67	isotig02536	6158	gi|242024312|ref|XP_002432572.1|
199	2.54e-13	0.55	isotig02537	3316	gi|357617274|gb|EHJ70692.1|
165	2.01e-15	0.76	isotig02538	394	gi|321455064|gb|EFX66209.1|
1717	0	0.97	isotig02539	4680	gi|91090262|ref|XP_966430.1|
305	1.03e-25	0.66	isotig02540	2701	gi|33416407|gb|AAH55611.1|
1218	0	0.97	isotig02542	4760	gi|350419724|ref|XP_003492281.1|
1765	0	0.65	isotig02545	4120	gi|242022524|ref|XP_002431690.1|
1560	2.73e-171	0.67	isotig02546	2441	gi|242022524|ref|XP_002431690.1|
993	1.43e-105	0.67	isotig02547	2323	gi|189241864|ref|XP_971367.2|
272	9.82e-22	0.46	isotig02551	3707	gi|115313847|gb|AAI24447.1|
272	7.26e-22	0.46	isotig02552	2829	gi|115313847|gb|AAI24447.1|
147	6.34e-21	0.71	isotig02553	2051	gi|242012026|ref|XP_002426744.1|
1587	0	0.66	isotig02554	3031	gi|260800252|ref|XP_002595048.1|
778	1.53e-80	0.67	isotig02555	2811	gi|114965|sp|P06760.1|BGLR_RAT
1673	0	0.66	isotig02556	2446	gi|260800252|ref|XP_002595048.1|
246	1.03e-18	0.65	isotig02557	3752	gi|194762028|ref|XP_001963163.1|
246	1.02e-18	0.65	isotig02558	3711	gi|194762028|ref|XP_001963163.1|
151	1.51e-08	0.55	isotig02559	828	gi|148670286|gb|EDL02233.1|
318	3.92e-27	0.48	isotig02560	3240	gi|260797076|ref|XP_002593530.1|
318	3.64e-27	0.48	isotig02561	3037	gi|260797076|ref|XP_002593530.1|
163	7.92e-17	0.44	isotig02562	1958	gi|291227489|ref|XP_002733716.1|
1101	6.37e-118	0.73	isotig02563	3269	gi|321459587|gb|EFX70639.1|
1101	5.81e-118	0.73	isotig02564	3022	gi|321459587|gb|EFX70639.1|
1101	2.9e-118	0.73	isotig02565	1676	gi|321459587|gb|EFX70639.1|
1097	3.47e-117	0.5	isotig02566	5871	gi|312381743|gb|EFR27419.1|
219	2.11e-16	0.66	isotig02568	866	gi|321454205|gb|EFX65385.1|
1365	1.96e-148	0.59	isotig02569	4040	gi|291243110|ref|XP_002741450.1|
1365	1.34e-148	0.59	isotig02570	2873	gi|291243110|ref|XP_002741450.1|
243	4.1e-19	0.56	isotig02571	958	gi|291243110|ref|XP_002741450.1|
1332	0	0.74	isotig02572	3937	gi|332024767|gb|EGI64956.1|
807	8.92e-157	0.75	isotig02573	2420	gi|332024767|gb|EGI64956.1|
966	1.01e-102	0.76	isotig02574	1372	gi|321479238|gb|EFX90194.1|
671	1.78e-137	0.75	isotig02575	3789	gi|91091444|ref|XP_972566.1|
671	1.51e-137	0.75	isotig02576	3269	gi|91091444|ref|XP_972566.1|
1099	0	0.86	isotig02578	3274	gi|307198421|gb|EFN79363.1|
1099	0	0.86	isotig02579	3247	gi|307198421|gb|EFN79363.1|
152	1.85e-08	0.42	isotig02580	1117	gi|195046107|ref|XP_001992091.1|
679	6.13e-69	0.84	isotig02581	3633	gi|241594924|ref|XP_002404414.1|
684	1.56e-69	0.84	isotig02582	3526	gi|241594924|ref|XP_002404414.1|
225	2.39e-16	0.36	isotig02584	3242	gi|198463339|ref|XP_002135479.1|
198	1.19e-14	0.37	isotig02585	3221	gi|198463339|ref|XP_002135479.1|
777	6.52e-103	0.56	isotig02587	3060	gi|260805094|ref|XP_002597422.1|
1022	2.53e-131	0.55	isotig02588	2491	gi|260805094|ref|XP_002597422.1|
555	1.76e-72	0.5	isotig02589	1779	gi|122937736|gb|ABM68581.1|
932	0	0.7	isotig02590	3308	gi|255068805|emb|CBA11992.1|
1074	1.61e-158	0.68	isotig02591	2287	gi|357606073|gb|EHJ64905.1|
931	2.29e-100	0.6	isotig02592	1570	gi|298204347|gb|ADI61822.1|
518	1.53e-66	0.65	isotig02593	5192	gi|350398432|ref|XP_003485192.1|
1725	0	0.8	isotig02598	2939	gi|321470487|gb|EFX81463.1|
1739	0	0.82	isotig02599	2885	gi|321470487|gb|EFX81463.1|
609	3.51e-124	0.63	isotig02604	2999	gi|357606474|gb|EHJ65085.1|
609	2.18e-107	0.63	isotig02605	2554	gi|357606474|gb|EHJ65085.1|
414	1.06e-41	0.63	isotig02606	1248	gi|156553385|ref|XP_001602126.1|
1552	3.22e-170	0.69	isotig02607	3269	gi|321463197|gb|EFX74214.1|
778	1.16e-80	0.52	isotig02608	2211	gi|157126301|ref|XP_001654583.1|
632	3.99e-64	0.64	isotig02609	1106	gi|321463197|gb|EFX74214.1|
479	7.55e-46	0.58	isotig02610	2956	gi|321479399|gb|EFX90355.1|
479	7.48e-46	0.58	isotig02611	2920	gi|321479399|gb|EFX90355.1|
563	9.86e-56	0.95	isotig02613	2211	gi|326934106|ref|XP_003213136.1|
563	9.78e-56	0.95	isotig02614	2195	gi|326934106|ref|XP_003213136.1|
1109	3.86e-171	0.97	isotig02615	1855	gi|310743900|dbj|BAJ23881.1|
504	1.17e-48	0.55	isotig02616	3544	gi|350413583|ref|XP_003490041.1|
691	7.86e-71	0.83	isotig02617	1383	gi|260825718|ref|XP_002607813.1|
1333	8.19e-145	0.75	isotig02619	3344	gi|165879742|gb|ABY70643.1|
1333	3.2e-145	0.75	isotig02620	1519	gi|165879742|gb|ABY70643.1|
728	7.2e-75	0.77	isotig02623	2197	gi|291239983|ref|XP_002739898.1|
728	2.11e-75	0.77	isotig02624	891	gi|291239983|ref|XP_002739898.1|
635	6.36e-64	0.76	isotig02625	3042	gi|321471341|gb|EFX82314.1|
635	3.64e-64	0.76	isotig02626	1886	gi|321471341|gb|EFX82314.1|
135	1.59e-06	0.39	isotig02627	1051	gi|312108042|ref|XP_003151039.1|
1508	6.13e-165	0.82	isotig02631	4776	gi|321476651|gb|EFX87611.1|
653	5.24e-127	0.7	isotig02633	2127	gi|321461064|gb|EFX72099.1|
653	4.88e-127	0.7	isotig02634	1998	gi|321461064|gb|EFX72099.1|
653	8.89e-127	0.7	isotig02635	1705	gi|321461064|gb|EFX72099.1|
538	8.6e-53	0.44	isotig02636	2403	gi|353523819|ref|NP_001072456.2|
538	8.41e-53	0.44	isotig02637	2359	gi|353523819|ref|NP_001072456.2|
144	1.53e-07	0.39	isotig02638	1102	gi|115291926|gb|AAI21856.1|
903	5.16e-95	0.58	isotig02642	2941	gi|270012471|gb|EFA08919.1|
216	9.15e-16	0.5	isotig02643	1351	gi|158293027|ref|XP_314324.4|
333	2.88e-29	0.7	isotig02644	1514	gi|351708936|gb|EHB11855.1|
976	1.11e-103	0.71	isotig02645	1977	gi|347972221|ref|XP_003436860.1|
972	3.16e-103	0.72	isotig02646	1941	gi|347972223|ref|XP_315232.3|
589	7.62e-59	0.66	isotig02647	1841	gi|348514746|ref|XP_003444901.1|
895	4.52e-94	0.69	isotig02648	3043	gi|91083827|ref|XP_976102.1|
895	3.58e-94	0.69	isotig02649	2476	gi|91083827|ref|XP_976102.1|
136	2.09e-07	0.64	isotig02650	207	gi|341891986|gb|EGT47921.1|
480	4.09e-46	0.68	isotig02651	2181	gi|291238063|ref|XP_002738951.1|
473	1.04e-45	0.7	isotig02653	1066	gi|291238063|ref|XP_002738951.1|
1464	4.08e-160	0.6	isotig02654	2665	gi|270010219|gb|EFA06667.1|
1318	2.38e-143	0.71	isotig02655	1930	gi|270010219|gb|EFA06667.1|
724	5.67e-75	0.79	isotig02656	851	gi|193618018|ref|XP_001948435.1|
220	7.7e-16	0.49	isotig02657	2804	gi|293618053|gb|ADE58104.1|
139	1.38e-06	0.39	isotig02660	2125	gi|347665937|gb|AEP17581.1|
443	8.86e-42	0.8	isotig02663	2388	gi|221219902|gb|ACM08612.1|
443	7.57e-42	0.8	isotig02664	2091	gi|221219902|gb|ACM08612.1|
189	6.53e-13	0.38	isotig02665	879	gi|195018984|ref|XP_001984883.1|
1392	7.15e-152	0.99	isotig02669	2161	gi|307352167|gb|ADJ94951.2|
451	7.35e-43	0.6	isotig02670	1775	gi|72092631|ref|XP_782128.1|
1392	4.16e-152	0.99	isotig02671	1402	gi|307352167|gb|ADJ94951.2|
441	1.14e-41	0.7	isotig02672	1892	gi|345486250|ref|XP_003425431.1|
451	7.14e-43	0.7	isotig02673	1736	gi|345486250|ref|XP_003425431.1|
409	4.97e-38	0.76	isotig02674	1655	gi|225710746|gb|ACO11219.1|
871	2.54e-91	0.54	isotig02675	2840	gi|242012945|ref|XP_002427184.1|
1085	1.41e-116	0.7	isotig02676	1253	gi|321479324|gb|EFX90280.1|
1057	2.22e-113	0.69	isotig02677	1151	gi|321479324|gb|EFX90280.1|
521	6.25e-51	0.51	isotig02678	1939	gi|115733075|ref|XP_788604.2|
521	5.91e-51	0.51	isotig02679	1855	gi|115733075|ref|XP_788604.2|
319	1.11e-27	0.69	isotig02680	1418	gi|110755983|ref|XP_001121747.1|
315	5.62e-27	0.51	isotig02684	2202	gi|296245397|gb|ADH03018.1|
126	1.01e-07	0.88	isotig02685	1671	gi|296245397|gb|ADH03018.1|
147	2.22e-14	0.45	isotig02686	1154	gi|307184070|gb|EFN70605.1|
843	3.56e-138	0.78	isotig02687	1872	gi|358414069|ref|XP_003582738.1|
843	3.32e-138	0.78	isotig02688	1764	gi|358414069|ref|XP_003582738.1|
843	2.1e-137	0.78	isotig02689	1412	gi|358414069|ref|XP_003582738.1|
1101	3.26e-118	0.71	isotig02690	1843	gi|332018981|gb|EGI59520.1|
1101	2.79e-118	0.71	isotig02691	1621	gi|332018981|gb|EGI59520.1|
1101	2.71e-118	0.71	isotig02692	1590	gi|332018981|gb|EGI59520.1|
391	1.32e-55	0.66	isotig02697	2435	gi|334328839|ref|XP_001370981.2|
611	1.21e-79	0.87	isotig02701	2709	gi|91081497|ref|XP_974526.1|
611	2.91e-80	0.87	isotig02703	915	gi|91081497|ref|XP_974526.1|
249	2.45e-40	0.46	isotig02704	1714	gi|345484498|ref|XP_001605217.2|
249	2.21e-32	0.46	isotig02705	1681	gi|345484498|ref|XP_001605217.2|
149	3.77e-19	0.42	isotig02706	1473	gi|326916989|ref|XP_003204787.1|
737	8.63e-76	0.61	isotig02707	2798	gi|78101801|tpg|DAA05518.1|
737	4.2e-76	0.61	isotig02708	1538	gi|78101801|tpg|DAA05518.1|
464	2.15e-49	0.47	isotig02710	1947	gi|17066696|gb|AAL35360.1|AF442732_3
315	1.82e-33	0.5	isotig02711	1436	gi|345484330|ref|XP_003425006.1|
175	4.58e-18	0.52	isotig02712	1265	gi|327286446|ref|XP_003227941.1|
150	1.26e-07	0.94	isotig02713	3417	gi|307648415|gb|ADN84724.1|
135	2.2e-10	0.77	isotig02714	873	gi|260824533|ref|XP_002607222.1|
144	2.48e-08	0.83	isotig02715	374	gi|195124519|ref|XP_002006740.1|
3288	0	0.94	isotig02716	2033	gi|330858322|gb|AEC46861.1|
2584	0	0.95	isotig02717	1705	gi|330858322|gb|AEC46861.1|
1288	2.49e-140	0.9	isotig02718	899	gi|330858322|gb|AEC46861.1|
180	2.32e-11	0.62	isotig02719	2045	gi|14140213|emb|CAC38869.1|
1150	1.31e-123	0.91	isotig02722	3244	gi|198422119|ref|XP_002130881.1|
1150	4.45e-124	0.91	isotig02723	1330	gi|198422119|ref|XP_002130881.1|
1746	0	0.98	isotig02724	1644	gi|728792|sp|P41340.1|ACT3_LIMPO
1772	0	0.99	isotig02725	1500	gi|728792|sp|P41340.1|ACT3_LIMPO
1562	7.82e-172	0.99	isotig02726	1373	gi|728792|sp|P41340.1|ACT3_LIMPO
365	8.61e-33	0.52	isotig02727	2134	gi|334322502|ref|XP_001372449.2|
825	2.48e-86	0.75	isotig02731	1475	gi|321479181|gb|EFX90137.1|
1152	2.11e-124	0.8	isotig02732	1140	gi|321479181|gb|EFX90137.1|
149	1.18e-12	0.42	isotig02733	1484	gi|221105246|ref|XP_002155375.1|
225	9.31e-17	0.39	isotig02734	1479	gi|260831354|ref|XP_002610624.1|
149	1.01e-12	0.42	isotig02735	1312	gi|221105246|ref|XP_002155375.1|
232	2.1e-36	0.53	isotig02736	1536	gi|2331059|gb|AAC60281.1|
217	2.22e-43	0.52	isotig02737	1374	gi|115752598|ref|XP_001182458.1|
120	1.19e-06	0.62	isotig02738	1227	gi|115647219|ref|XP_001180069.1|
518	1.47e-56	0.57	isotig02739	2101	gi|344271163|ref|XP_003407411.1|
540	1.81e-60	0.55	isotig02740	1511	gi|301764839|ref|XP_002917844.1|
197	2e-14	0.55	isotig02741	480	gi|162139062|ref|NP_001104669.1|
1539	6.19e-169	0.75	isotig02742	2097	gi|346468125|gb|AEO33907.1|
97	8.79e-08	0.93	isotig02745	1796	gi|328785684|ref|XP_003250636.1|
141	4.4e-07	0.73	isotig02746	1315	gi|195134614|ref|XP_002011732.1|
97	3.66e-08	0.93	isotig02747	940	gi|328785684|ref|XP_003250636.1|
307	4.38e-26	0.48	isotig02748	2050	gi|17066856|gb|AAL35359.2|AF442732_2
1694	0	0.97	isotig02751	1399	gi|207298829|gb|ACI23566.1|
1836	0	0.97	isotig02752	1314	gi|124626536|gb|AAT66425.2|
887	0	0.98	isotig02753	1250	gi|207298829|gb|ACI23566.1|
636	2.34e-64	0.61	isotig02754	1641	gi|225708612|gb|ACO10152.1|
1050	1.88e-112	0.68	isotig02755	1397	gi|327274957|ref|XP_003222241.1|
386	8.5e-36	0.87	isotig02756	833	gi|326922067|ref|XP_003207273.1|
644	1.32e-76	0.72	isotig02757	1518	gi|242001376|ref|XP_002435331.1|
644	9.66e-77	0.72	isotig02758	1205	gi|242001376|ref|XP_002435331.1|
1147	1.29e-123	0.89	isotig02760	1620	gi|321456935|gb|EFX68032.1|
150	3.25e-08	0.85	isotig02761	1138	gi|312377179|gb|EFR24077.1|
1139	6.44e-123	0.93	isotig02762	1104	gi|242006139|ref|XP_002423912.1|
1767	0	0.66	isotig02763	3378	gi|185136133|ref|NP_001118234.1|
566	3.44e-56	0.56	isotig02765	1794	gi|345482088|ref|XP_001607070.2|
230	2.06e-17	0.54	isotig02766	1293	gi|345482088|ref|XP_001607070.2|
2082	0	0.74	isotig02768	2126	gi|328786874|ref|XP_393832.4|
800	1.05e-83	0.75	isotig02769	950	gi|328786874|ref|XP_393832.4|
108	4.31e-10	0.41	isotig02770	549	gi|119627579|gb|EAX07174.1|
415	1.13e-38	0.43	isotig02771	1817	gi|358341600|dbj|GAA49232.1|
420	2.93e-39	0.43	isotig02772	1793	gi|358341600|dbj|GAA49232.1|
132	3.86e-06	0.47	isotig02776	1118	gi|115914001|ref|XP_001200565.1|
567	1.64e-56	0.73	isotig02779	1251	gi|321469274|gb|EFX80255.1|
214	1.03e-15	0.51	isotig02780	1014	gi|134024266|gb|AAI36220.1|
255	1.55e-20	0.71	isotig02781	918	gi|224057292|ref|XP_002187778.1|
235	4.8e-28	0.53	isotig02788	1424	gi|125901787|gb|ABN58714.1|
235	4.64e-28	0.53	isotig02789	1386	gi|125901787|gb|ABN58714.1|
180	2.83e-11	0.81	isotig02791	2422	gi|56759514|gb|AAW27897.1|
195	3.01e-14	0.97	isotig02792	346	gi|355757024|gb|EHH60632.1|
195	2.99e-14	0.97	isotig02793	322	gi|355757024|gb|EHH60632.1|
925	5.5e-98	0.78	isotig02794	1333	gi|321468273|gb|EFX79259.1|
927	3.24e-98	0.79	isotig02795	1338	gi|321468273|gb|EFX79259.1|
188	2.77e-27	0.55	isotig02800	1109	gi|254587313|emb|CAX83713.1|
195	4.43e-28	0.54	isotig02801	1103	gi|254587313|emb|CAX83713.1|
168	3.69e-21	0.51	isotig02802	773	gi|358337106|dbj|GAA55527.1|
116	3.1e-06	0.61	isotig02803	1178	gi|6576738|dbj|BAA88337.1|
125	9.77e-12	0.66	isotig02805	750	gi|6576738|dbj|BAA88337.1|
138	8.16e-07	0.4	isotig02806	1154	gi|270011215|gb|EFA07663.1|
130	6.52e-06	0.38	isotig02807	1112	gi|358413234|ref|XP_591291.5|
140	4.9e-07	0.42	isotig02809	1173	gi|195109903|ref|XP_001999521.1|
140	4.08e-07	0.42	isotig02810	1037	gi|195109903|ref|XP_001999521.1|
750	1.69e-77	0.51	isotig02812	1895	gi|307179314|gb|EFN67678.1|
212	2.7e-15	0.73	isotig02821	1366	gi|293360481|ref|XP_002729834.1|
212	1.67e-15	0.73	isotig02822	977	gi|293360481|ref|XP_002729834.1|
184	7.35e-13	0.72	isotig02823	500	gi|355779946|gb|EHH64422.1|
684	4.26e-70	0.7	isotig02824	1213	gi|158830131|gb|ABW81469.1|
684	3.93e-70	0.7	isotig02825	1144	gi|158830131|gb|ABW81469.1|
239	1.82e-18	0.74	isotig02827	1270	gi|170059794|ref|XP_001865517.1|
164	7.79e-10	0.87	isotig02828	1145	gi|170059794|ref|XP_001865517.1|
244	6.11e-20	0.76	isotig02829	270	gi|170059794|ref|XP_001865517.1|
137	3.65e-07	0.64	isotig02830	1311	gi|63055551|gb|AAY29121.1|
262	4.93e-21	0.55	isotig02836	1515	gi|157138308|ref|XP_001657237.1|
545	2.11e-54	0.6	isotig02837	678	gi|157138308|ref|XP_001657237.1|
306	1.64e-26	0.68	isotig02840	840	gi|170579958|ref|XP_001895056.1|
280	2.7e-23	0.47	isotig02842	1130	gi|348543043|ref|XP_003458993.1|
284	6.06e-24	1	isotig02843	858	gi|321473779|gb|EFX84746.1|
152	2.02e-08	0.82	isotig02845	1183	gi|198470735|ref|XP_002133561.1|
138	3.63e-07	0.7	isotig02846	709	gi|307192510|gb|EFN75698.1|
138	3.56e-07	0.7	isotig02847	703	gi|307192510|gb|EFN75698.1|
273	6.49e-29	0.78	isotig02848	876	gi|334347866|ref|XP_001367133.2|
261	1.4e-26	0.75	isotig02849	811	gi|334349884|ref|XP_001378204.2|
294	3.65e-25	0.72	isotig02850	794	gi|281348781|gb|EFB24365.1|
544	1.23e-53	0.81	isotig02851	1800	gi|115743000|ref|XP_001201457.1|
282	5.65e-24	0.69	isotig02852	631	gi|270013570|gb|EFA10018.1|
180	6.49e-12	0.36	isotig02856	826	gi|157823051|ref|NP_001102944.1|
150	1.99e-08	0.37	isotig02857	837	gi|309266158|ref|XP_003086703.1|
156	2.45e-09	0.37	isotig02858	749	gi|157823051|ref|NP_001102944.1|
531	1.13e-52	0.81	isotig02862	765	gi|146432625|gb|ABQ41213.1|
531	1.08e-52	0.81	isotig02863	746	gi|146432625|gb|ABQ41213.1|
531	1.1e-52	0.81	isotig02864	756	gi|146432625|gb|ABQ41213.1|
137	1.61e-16	0.45	isotig02868	1226	gi|309265483|ref|XP_003086521.1|
129	2.3e-06	0.43	isotig02869	553	gi|309265483|ref|XP_003086521.1|
313	8.53e-31	0.49	isotig02874	1041	gi|125901787|gb|ABN58714.1|
205	4.3e-15	0.64	isotig02875	597	gi|125901787|gb|ABN58714.1|
147	1.91e-08	0.51	isotig02876	555	gi|125901787|gb|ABN58714.1|
197	2.85e-14	0.87	isotig02887	544	gi|312105409|ref|XP_003150497.1|
203	3.55e-15	0.91	isotig02888	437	gi|195119532|ref|XP_002004285.1|
233	4.76e-27	0.62	isotig02889	981	gi|298204347|gb|ADI61822.1|
246	2.13e-30	0.76	isotig02891	440	gi|255068805|emb|CBA11992.1|
225	3.72e-17	0.93	isotig02892	802	gi|226693231|dbj|BAH56608.1|
149	4.2e-26	0.6	isotig02910	854	gi|298204347|gb|ADI61822.1|
133	2.46e-11	0.61	isotig02911	496	gi|357610847|gb|EHJ67177.1|
133	1.08e-17	0.61	isotig02912	414	gi|357610847|gb|EHJ67177.1|
194	1.74e-13	0.94	isotig02913	885	gi|312101089|ref|XP_003149543.1|
168	4.07e-11	0.67	isotig02914	461	gi|340381650|ref|XP_003389334.1|
203	3.46e-15	0.67	isotig02915	342	gi|312090732|ref|XP_003146723.1|
128	3.94e-06	0.49	isotig02916	615	gi|301622063|ref|XP_002940362.1|
436	7.9e-61	0.81	isotig02928	915	gi|115937223|ref|XP_001192407.1|
294	2.27e-25	0.57	isotig02929	623	gi|115712046|ref|XP_001186639.1|
159	8.58e-10	0.5	isotig02936	576	gi|301619133|ref|XP_002938952.1|
227	6.95e-18	0.84	isotig02942	487	gi|170572343|ref|XP_001892072.1|
226	8.65e-18	1	isotig02943	482	gi|170576646|ref|XP_001893711.1|
204	2.71e-15	0.93	isotig02944	283	gi|66571325|ref|NP_001019243.1|
129	1.57e-06	0.53	isotig02945	485	gi|47226837|emb|CAG06679.1|
126	2.98e-06	0.64	isotig02946	389	gi|194763923|ref|XP_001964081.1|
276	5.3e-22	0.52	isotig02951	5676	gi|260828683|ref|XP_002609292.1|
305	2.1e-25	0.77	isotig02952	5194	gi|321462381|gb|EFX73405.1|
219	7.17e-16	0.4	contig04956	2099	gi|170581699|ref|XP_001895797.1|
342	7.02e-30	0.44	contig04957	3496	gi|341888378|gb|EGT44313.1|
265	2.43e-43	0.48	contig04958	1449	gi|221116849|ref|XP_002155018.1|
344	7.91e-30	0.52	isotig02953	6470	gi|156402337|ref|XP_001639547.1|
344	6.19e-30	0.52	isotig02954	5112	gi|156402337|ref|XP_001639547.1|
2666	0	0.74	isotig02955	3949	gi|242003650|ref|XP_002422813.1|
4567	0	0.91	isotig02956	4906	gi|328777929|ref|XP_003249419.1|
3829	0	0.91	isotig02957	4512	gi|328777929|ref|XP_003249419.1|
771	4.9e-80	0.93	isotig02958	1565	gi|242023889|ref|XP_002432363.1|
838	3.03e-87	0.58	isotig02959	4803	gi|357610961|gb|EHJ67242.1|
838	1.68e-87	0.58	isotig02960	2799	gi|357610961|gb|EHJ67242.1|
838	1.62e-87	0.58	isotig02961	2722	gi|357610961|gb|EHJ67242.1|
2274	0	0.94	isotig02962	3946	gi|26324131|gb|AAN77377.1|
2274	0	0.94	isotig02963	3337	gi|26324131|gb|AAN77377.1|
1327	4.66e-144	0.76	isotig02965	3787	gi|321464650|gb|EFX75656.1|
1327	2.5e-144	0.76	isotig02967	2187	gi|321464650|gb|EFX75656.1|
1354	2.74e-147	0.92	isotig02968	3083	gi|260816654|ref|XP_002603203.1|
604	3.38e-67	0.64	isotig02969	2684	gi|322800400|gb|EFZ21404.1|
1800	0	0.93	isotig02970	2231	gi|260816654|ref|XP_002603203.1|
3218	0	0.79	isotig02971	3307	gi|321476579|gb|EFX87539.1|
556	5.78e-55	0.46	isotig02972	2026	gi|307169896|gb|EFN62405.1|
556	5.48e-55	0.46	isotig02973	1943	gi|307169896|gb|EFN62405.1|
975	2.57e-103	0.92	isotig02974	3240	gi|269246306|dbj|BAI49701.1|
975	1.89e-103	0.92	isotig02975	2472	gi|269246306|dbj|BAI49701.1|
493	8.31e-48	0.59	isotig02976	1546	gi|326929404|ref|XP_003210855.1|
265	1.79e-25	0.87	isotig02977	2615	gi|195115146|ref|XP_002002125.1|
265	1.59e-25	0.87	isotig02978	2360	gi|195115146|ref|XP_002002125.1|
686	5.14e-70	0.63	isotig02979	2130	gi|321471483|gb|EFX82456.1|
1679	0	0.6	isotig02980	3016	gi|350424024|ref|XP_003493665.1|
1847	0	0.57	isotig02981	2877	gi|350424024|ref|XP_003493665.1|
271	2.78e-22	0.77	isotig02982	1071	gi|321472166|gb|EFX83137.1|
1351	6.27e-147	0.55	isotig02983	3156	gi|326666983|ref|XP_003198441.1|
729	5.48e-75	0.54	isotig02984	2182	gi|326666993|ref|XP_003198445.1|
978	4.88e-104	0.71	isotig02985	1567	gi|322802734|gb|EFZ22951.1|
1333	0	0.66	isotig02986	3034	gi|321465379|gb|EFX76381.1|
1472	0	0.65	isotig02987	2982	gi|321465379|gb|EFX76381.1|
1475	2.44e-161	0.77	isotig02989	2965	gi|225712116|gb|ACO11904.1|
1550	2.43e-170	0.76	isotig02991	1632	gi|225712116|gb|ACO11904.1|
758	0	0.8	isotig02992	3387	gi|321462927|gb|EFX73947.1|
717	2.43e-140	0.54	isotig02993	2488	gi|350410111|ref|XP_003488949.1|
910	6.48e-96	0.55	isotig02995	2463	gi|328787246|ref|XP_391906.4|
909	4.68e-96	0.69	isotig02997	1516	gi|328787246|ref|XP_391906.4|
3324	0	0.95	isotig02998	2570	gi|341650460|gb|AEK86519.1|
1789	0	0.99	isotig02999	1865	gi|341650462|gb|AEK86520.1|
925	6.93e-98	0.58	isotig03000	1586	gi|321470773|gb|EFX81748.1|
819	2.76e-85	0.74	isotig03001	2874	gi|291238323|ref|XP_002739079.1|
819	1.36e-85	0.74	isotig03002	1586	gi|291238323|ref|XP_002739079.1|
597	7.25e-60	0.59	isotig03003	1546	gi|71834374|ref|NP_001025274.1|
308	2.26e-53	0.64	isotig03004	2677	gi|326922990|ref|XP_003207725.1|
308	1.27e-53	0.64	isotig03006	1651	gi|326922990|ref|XP_003207725.1|
268	1.78e-21	0.44	isotig03007	2432	gi|158297979|ref|XP_001231096.2|
352	2.64e-31	0.55	isotig03008	2045	gi|15425681|dbj|BAB64297.1|
288	4.77e-24	0.44	isotig03009	1512	gi|158297979|ref|XP_001231096.2|
1605	2.46e-176	0.77	isotig03010	3477	gi|357612395|gb|EHJ67964.1|
736	7.26e-76	0.79	isotig03013	1927	gi|345479148|ref|XP_003423887.1|
760	1.14e-78	0.73	isotig03014	1850	gi|350411267|ref|XP_003489292.1|
694	1.34e-72	0.83	isotig03015	1770	gi|345479146|ref|XP_003423886.1|
357	8.31e-32	0.6	isotig03016	2386	gi|170595123|ref|XP_001902255.1|
382	8.72e-35	0.65	isotig03017	2036	gi|293341638|ref|XP_002724994.1|
771	6.42e-80	0.66	isotig03019	1942	gi|346471377|gb|AEO35533.1|
769	9e-80	0.66	isotig03020	1662	gi|346471377|gb|AEO35533.1|
793	1.44e-82	0.67	isotig03021	1616	gi|346471377|gb|AEO35533.1|
396	2.63e-36	0.71	isotig03025	2497	gi|358413928|ref|XP_003582696.1|
148	7.84e-08	0.62	isotig03026	1471	gi|224070331|ref|XP_002190224.1|
522	1.37e-51	0.61	isotig03027	807	gi|350396236|ref|XP_003484488.1|
1631	0	0.83	isotig03028	1913	gi|321469667|gb|EFX80646.1|
1848	0	0.84	isotig03029	1542	gi|321469667|gb|EFX80646.1|
1586	1.22e-174	0.83	isotig03030	1315	gi|321469667|gb|EFX80646.1|
280	1.16e-31	0.45	isotig03031	2069	gi|322790859|gb|EFZ15544.1|
184	4.94e-12	0.49	isotig03032	1400	gi|348561758|ref|XP_003466679.1|
335	1.1e-29	0.57	isotig03033	1111	gi|357631264|gb|EHJ78854.1|
656	1.21e-66	0.88	isotig03034	1742	gi|325303322|tpg|DAA34500.1|
656	6.32e-67	0.88	isotig03036	1071	gi|325303322|tpg|DAA34500.1|
882	8.34e-93	0.94	isotig03043	1889	gi|136223|sp|P05547.1|TNNI_PONLE
882	8.25e-93	0.94	isotig03044	1874	gi|136223|sp|P05547.1|TNNI_PONLE
1238	3.4e-134	0.76	isotig03045	1548	gi|307192649|gb|EFN75811.1|
1083	3.16e-116	0.76	isotig03046	1533	gi|307192649|gb|EFN75811.1|
155	3.46e-09	0.75	isotig03047	671	gi|345488349|ref|XP_003425884.1|
1353	1.19e-147	0.78	isotig03048	1252	gi|91086147|ref|XP_969343.1|
310	7.2e-27	0.57	isotig03049	973	gi|241245173|ref|XP_002402434.1|
153	4.44e-09	0.42	isotig03056	587	gi|194748208|ref|XP_001956541.1|
303	4.16e-26	0.8	isotig03067	904	gi|321461804|gb|EFX72832.1|
303	2.38e-26	0.8	isotig03068	670	gi|321461804|gb|EFX72832.1|
711	2.49e-73	0.83	isotig03069	1031	gi|118085838|ref|XP_418663.2|
923	5.36e-98	0.8	isotig03070	915	gi|224044913|ref|XP_002194919.1|
324	4.73e-29	0.68	isotig03071	518	gi|118404420|ref|NP_001072710.1|
918	8.78e-101	0.72	isotig03072	1145	gi|189242283|ref|XP_001810438.1|
687	2.74e-74	0.78	isotig03073	886	gi|189242283|ref|XP_001810438.1|
532	2.51e-53	0.82	isotig03074	437	gi|321459307|gb|EFX70362.1|
367	1.17e-33	0.65	isotig03076	761	gi|251823947|ref|NP_001156537.1|
251	4.07e-20	0.56	isotig03078	859	gi|47227540|emb|CAG04688.1|
186	1.51e-22	0.4	isotig03079	757	gi|308482644|ref|XP_003103525.1|
[truncated: 22,225 more rows]
