# Supplementary material for: Transcriptome Analysis of the Oriental River Prawn, Macrobrachium nipponense Using 454 Pyrosequencing for Discovery of Genes and Markers
Source: PLoS One. 2012 Jun 20;7(6):e39727. doi: 10.1371/journal.pone.0039727 (PMC3380025; doi:10.1371/journal.pone.0039727)
Supplement: Table S2 — Categories of Gene Ontology of M. nipponense unique sequences. (XLS) [file pone.0039727.s002.xls]

## Sheet: Table S2 Categories of Gene Ont
term_type	term	number	percent	GO
molecular_function	transcription regulator activity	844	0.044207	GO:0030528
molecular_function	binding	13571	0.710821	GO:0005488
molecular_function	transporter activity	1391	0.0728577	GO:0005215
molecular_function	catalytic activity	9493	0.497224	GO:0003824
molecular_function	nutrient reservoir activity	31	0.00162372	GO:0045735
molecular_function	translation regulator activity	11	0.000576158	GO:0045182
molecular_function	electron carrier activity	272	0.0142468	GO:0009055
molecular_function	receptor regulator activity	10	0.00052378	GO:0030545
molecular_function	protein binding transcription factor activity	198	0.0103708	GO:0000988
molecular_function	channel regulator activity	8	0.000419024	GO:0016247
molecular_function	protein tag	2	0.000104756	GO:0031386
molecular_function	metallochaperone activity	3	0.000157134	GO:0016530
molecular_function	enzyme regulator activity	1010	0.0529017	GO:0030234
molecular_function	molecular transducer activity	1756	0.0919757	GO:0060089
molecular_function	structural molecule activity	969	0.0507542	GO:0005198
molecular_function	morphogen activity	6	0.000314268	GO:0016015
molecular_function	nucleic acid binding transcription factor activity	771	0.0403834	GO:0001071
molecular_function	antioxidant activity	79	0.00413786	GO:0016209
cellular_component	extracellular region part	677	0.0354599	GO:0044421
cellular_component	cell	12114	0.634507	GO:0005623
cellular_component	synapse part	178	0.00932328	GO:0044456
cellular_component	virion part	14	0.000733291	GO:0044423
cellular_component	organelle	7582	0.39713	GO:0043226
cellular_component	cell part	12114	0.634507	GO:0044464
cellular_component	membrane-enclosed lumen	1807	0.094647	GO:0031974
cellular_component	virion	15	0.000785669	GO:0019012
cellular_component	extracellular region	1521	0.0796669	GO:0005576
cellular_component	synapse	255	0.0133564	GO:0045202
cellular_component	macromolecular complex	3396	0.177876	GO:0032991
cellular_component	organelle part	4439	0.232506	GO:0044422
biological_process	reproduction	936	0.0490258	GO:0000003
biological_process	multi-organism process	381	0.019956	GO:0051704
biological_process	developmental process	2961	0.155091	GO:0032502
biological_process	positive regulation of biological process	1243	0.0651058	GO:0048518
biological_process	cellular process	12405	0.649749	GO:0009987
biological_process	multicellular organismal process	3383	0.177195	GO:0032501
biological_process	pigmentation	89	0.00466164	GO:0043473
biological_process	growth	544	0.0284936	GO:0040007
biological_process	signaling	2821	0.147758	GO:0023052
biological_process	negative regulation of biological process	1370	0.0717578	GO:0048519
biological_process	viral reproduction	194	0.0101613	GO:0016032
biological_process	carbohydrate utilization	5	0.00026189	GO:0009758
biological_process	metabolic process	11328	0.593338	GO:0008152
biological_process	biological regulation	6136	0.321391	GO:0065007
biological_process	death	735	0.0384978	GO:0016265
biological_process	immune system process	644	0.0337314	GO:0002376
biological_process	reproductive process	899	0.0470878	GO:0022414
biological_process	regulation of biological process	5800	0.303792	GO:0050789
biological_process	establishment of localization	2896	0.151687	GO:0051234
biological_process	cellular component organization or biogenesis	3311	0.173423	GO:0071840
biological_process	carbon utilization	1	5.2378e-05	GO:0015976
biological_process	rhythmic process	101	0.00529017	GO:0048511
biological_process	cell proliferation	518	0.0271318	GO:0008283
biological_process	cell killing	22	0.00115232	GO:0001906
biological_process	biological adhesion	707	0.0370312	GO:0022610
biological_process	response to stimulus	4176	0.21873	GO:0050896
biological_process	localization	3335	0.17468	GO:0051179
biological_process	locomotion	738	0.0386549	GO:0040011
