# Supplementary material for: Transcriptome Analysis of the Oriental River Prawn, Macrobrachium nipponense Using 454 Pyrosequencing for Discovery of Genes and Markers
Source: PLoS One. 2012 Jun 20;7(6):e39727. doi: 10.1371/journal.pone.0039727 (PMC3380025; doi:10.1371/journal.pone.0039727)
Supplement: Table S3 — KEGG summary of M. nipponense unique sequences. (XLS) [file pone.0039727.s003.xls]

## Sheet: contig.kegg
Pathway	Seqs in Pathway	Enzyme	EzymeId	NrSeqs	Seqs	PathwayId	PathwayImage
C5-Branched dibasic acid metabolism	7	acetolactate synthase	ec:2.2.1.6	1	isotig14644	path:map00660	/map00660.gif
C5-Branched dibasic acid metabolism	7	succinate---CoA ligase (ADP-forming)	ec:6.2.1.5	6	isotig18019, isotig32106, isotig03991, isotig03992, isotig09269, isotig09632	path:map00660	/map00660.gif
Glycolysis / Gluconeogenesis	42	6-phosphofructokinase	ec:2.7.1.11	1	isotig06547	path:map00010	/map00010.gif
Glycolysis / Gluconeogenesis	42	phosphoenolpyruvate carboxykinase (GTP)	ec:4.1.1.32	4	isotig03977, isotig03978, isotig07671, isotig07940	path:map00010	/map00010.gif
Glycolysis / Gluconeogenesis	42	glucose-6-phosphate isomerase	ec:5.3.1.9	1	isotig07984	path:map00010	/map00010.gif
Glycolysis / Gluconeogenesis	42	triose-phosphate isomerase	ec:5.3.1.1	2	isotig11190, isotig14093	path:map00010	/map00010.gif
Glycolysis / Gluconeogenesis	42	hexokinase	ec:2.7.1.1	2	isotig32804, isotig07588	path:map00010	/map00010.gif
Glycolysis / Gluconeogenesis	42	phosphopyruvate hydratase	ec:4.2.1.11	1	isotig08791	path:map00010	/map00010.gif
Glycolysis / Gluconeogenesis	42	alcohol dehydrogenase (NADP+)	ec:1.1.1.2	1	isotig28800	path:map00010	/map00010.gif
Glycolysis / Gluconeogenesis	42	alcohol dehydrogenase	ec:1.1.1.1	3	isotig27717, isotig40603, isotig11255	path:map00010	/map00010.gif
Glycolysis / Gluconeogenesis	42	fructose-bisphosphatase	ec:3.1.3.11	2	isotig02615, isotig16390	path:map00010	/map00010.gif
Glycolysis / Gluconeogenesis	42	acetate---CoA ligase	ec:6.2.1.1	2	isotig08954, isotig15175	path:map00010	/map00010.gif
Glycolysis / Gluconeogenesis	42	phosphoglycerate kinase	ec:2.7.2.3	1	isotig09326	path:map00010	/map00010.gif
Glycolysis / Gluconeogenesis	42	dihydrolipoyllysine-residue acetyltransferase	ec:2.3.1.12	2	isotig03269, isotig07343	path:map00010	/map00010.gif
Glycolysis / Gluconeogenesis	42	aldehyde dehydrogenase (NAD+)	ec:1.2.1.3	3	isotig02742, isotig07812, isotig09038	path:map00010	/map00010.gif
Glycolysis / Gluconeogenesis	42	fructose-bisphosphate aldolase	ec:4.1.2.13	5	isotig26392, isotig04963, isotig07708, isotig07919, isotig09378	path:map00010	/map00010.gif
Glycolysis / Gluconeogenesis	42	L-lactate dehydrogenase	ec:1.1.1.27	2	isotig03261, isotig03262	path:map00010	/map00010.gif
Glycolysis / Gluconeogenesis	42	pyruvate dehydrogenase (acetyl-transferring)	ec:1.2.4.1	4	isotig08918, isotig10639, isotig10740, isotig12787	path:map00010	/map00010.gif
Glycolysis / Gluconeogenesis	42	dihydrolipoyl dehydrogenase	ec:1.8.1.4	2	isotig33433, isotig08868	path:map00010	/map00010.gif
Glycolysis / Gluconeogenesis	42	glyceraldehyde-3-phosphate dehydrogenase (phosphorylating)	ec:1.2.1.12	2	contig00293, isotig30412	path:map00010	/map00010.gif
Glycolysis / Gluconeogenesis	42	phosphoglucomutase	ec:5.4.2.2	1	isotig07010	path:map00010	/map00010.gif
Glycolysis / Gluconeogenesis	42	pyruvate kinase	ec:2.7.1.40	1	isotig07313	path:map00010	/map00010.gif
Starch and sucrose metabolism	51	UDP-glucuronate decarboxylase	ec:4.1.1.35	1	isotig17351	path:map00500	/map00500.gif
Starch and sucrose metabolism	51	phosphorylase	ec:2.4.1.1	1	isotig05776	path:map00500	/map00500.gif
Starch and sucrose metabolism	51	glucose-6-phosphate isomerase	ec:5.3.1.9	1	isotig07984	path:map00500	/map00500.gif
Starch and sucrose metabolism	51	hexokinase	ec:2.7.1.1	2	isotig32804, isotig07588	path:map00500	/map00500.gif
Starch and sucrose metabolism	51	cellulose 1,4-beta-cellobiosidase (non-reducing end)	ec:3.2.1.91	1	isotig13767	path:map00500	/map00500.gif
Starch and sucrose metabolism	51	cellulase	ec:3.2.1.4	1	isotig09676	path:map00500	/map00500.gif
Starch and sucrose metabolism	51	glucan 1,4-alpha-glucosidase	ec:3.2.1.3	4	isotig24408, isotig26996, isotig08116, isotig08389	path:map00500	/map00500.gif
Starch and sucrose metabolism	51	alpha-amylase	ec:3.2.1.1	1	isotig09407	path:map00500	/map00500.gif
Starch and sucrose metabolism	51	amylo-alpha-1,6-glucosidase	ec:3.2.1.33	3	isotig04089, isotig04090, isotig06525	path:map00500	/map00500.gif
Starch and sucrose metabolism	51	beta-glucuronidase	ec:3.2.1.31	3	isotig02554, isotig02555, isotig02556	path:map00500	/map00500.gif
Starch and sucrose metabolism	51	alpha,alpha-trehalase	ec:3.2.1.28	3	isotig19452, isotig04427, isotig04428	path:map00500	/map00500.gif
Starch and sucrose metabolism	51	beta-glucosidase	ec:3.2.1.21	2	isotig19136, isotig08010	path:map00500	/map00500.gif
Starch and sucrose metabolism	51	alpha-glucosidase	ec:3.2.1.20	6	isotig26021, isotig28944, isotig34555, isotig08425, isotig09096, isotig13617	path:map00500	/map00500.gif
Starch and sucrose metabolism	51	UTP---glucose-1-phosphate uridylyltransferase	ec:2.7.7.9	1	isotig08940	path:map00500	/map00500.gif
Starch and sucrose metabolism	51	nucleotide diphosphatase	ec:3.6.1.9	1	isotig12419	path:map00500	/map00500.gif
Starch and sucrose metabolism	51	ADP-sugar diphosphatase	ec:3.6.1.21	2	isotig10923, isotig16800	path:map00500	/map00500.gif
Starch and sucrose metabolism	51	4-alpha-glucanotransferase	ec:2.4.1.25	3	isotig04089, isotig04090, isotig06525	path:map00500	/map00500.gif
Starch and sucrose metabolism	51	1,4-alpha-glucan branching enzyme	ec:2.4.1.18	2	isotig20647, isotig04667	path:map00500	/map00500.gif
Starch and sucrose metabolism	51	glucuronosyltransferase	ec:2.4.1.17	10	isotig19405, isotig36689, isotig01956, isotig02751, isotig02753, isotig39579, isotig09154, isotig13177, isotig14393, isotig16653	path:map00500	/map00500.gif
Starch and sucrose metabolism	51	glycogen(starch) synthase	ec:2.4.1.11	3	isotig07319, isotig14155, isotig14985	path:map00500	/map00500.gif
Starch and sucrose metabolism	51	UDP-glucose 6-dehydrogenase	ec:1.1.1.22	2	isotig13824, isotig15852	path:map00500	/map00500.gif
Starch and sucrose metabolism	51	phosphoglucomutase	ec:5.4.2.2	1	isotig07010	path:map00500	/map00500.gif
Ether lipid metabolism	13	phospholipase D	ec:3.1.4.4	2	isotig37558, isotig17224	path:map00565	/map00565.gif
Ether lipid metabolism	13	phosphatidate phosphatase	ec:3.1.3.4	1	isotig20043	path:map00565	/map00565.gif
Ether lipid metabolism	13	alkylglycerone-phosphate synthase	ec:2.5.1.26	1	isotig13967	path:map00565	/map00565.gif
Ether lipid metabolism	13	ethanolaminephosphotransferase	ec:2.7.8.1	1	isotig09867	path:map00565	/map00565.gif
Ether lipid metabolism	13	phospholipase A2	ec:3.1.1.4	8	isotig20513, isotig21247, isotig04439, isotig06406, isotig08109, isotig08298, isotig10513, isotig11074	path:map00565	/map00565.gif
Cutin, suberine and wax biosynthesis	1	diacylglycerol O-acyltransferase	ec:2.3.1.20	1	isotig07107	path:map00073	/map00073.gif
Glycerophospholipid metabolism	32	phospholipase D	ec:3.1.4.4	2	isotig37558, isotig17224	path:map00564	/map00564.gif
Glycerophospholipid metabolism	32	glycerol-3-phosphate dehydrogenase (NAD+)	ec:1.1.1.8	2	isotig08110, isotig08924	path:map00564	/map00564.gif
Glycerophospholipid metabolism	32	phosphatidate cytidylyltransferase	ec:2.7.7.41	1	isotig25719	path:map00564	/map00564.gif
Glycerophospholipid metabolism	32	ethanolamine-phosphate cytidylyltransferase	ec:2.7.7.14	1	isotig10127	path:map00564	/map00564.gif
Glycerophospholipid metabolism	32	1-acylglycerol-3-phosphate O-acyltransferase	ec:2.3.1.51	1	isotig07149	path:map00564	/map00564.gif
Glycerophospholipid metabolism	32	1-acylglycerophosphocholine O-acyltransferase	ec:2.3.1.23	1	isotig18032	path:map00564	/map00564.gif
Glycerophospholipid metabolism	32	phosphatidate phosphatase	ec:3.1.3.4	1	isotig20043	path:map00564	/map00564.gif
Glycerophospholipid metabolism	32	diacylglycerol kinase (ATP dependent)	ec:2.7.1.107	7	isotig18024, isotig27145, isotig27554, isotig34130, isotig38868, isotig06785, isotig15372	path:map00564	/map00564.gif
Glycerophospholipid metabolism	32	CDP-diacylglycerol---serine O-phosphatidyltransferase	ec:2.7.8.8	2	isotig13401, isotig14703	path:map00564	/map00564.gif
Glycerophospholipid metabolism	32	ethanolaminephosphotransferase	ec:2.7.8.1	1	isotig09867	path:map00564	/map00564.gif
Glycerophospholipid metabolism	32	ethanolamine kinase	ec:2.7.1.82	2	isotig06379, isotig16261	path:map00564	/map00564.gif
Glycerophospholipid metabolism	32	acetylcholinesterase	ec:3.1.1.7	1	isotig26911	path:map00564	/map00564.gif
Glycerophospholipid metabolism	32	lysophospholipase	ec:3.1.1.5	2	isotig27265, isotig17760	path:map00564	/map00564.gif
Glycerophospholipid metabolism	32	phospholipase A2	ec:3.1.1.4	8	isotig20513, isotig21247, isotig04439, isotig06406, isotig08109, isotig08298, isotig10513, isotig11074	path:map00564	/map00564.gif
Glycerophospholipid metabolism	32	choline kinase	ec:2.7.1.32	2	isotig06379, isotig16261	path:map00564	/map00564.gif
Glycosylphosphatidylinositol(GPI)-anchor biosynthesis	1	N-acetylglucosaminylphosphatidylinositol deacetylase	ec:3.5.1.89	1	isotig17998	path:map00563	/map00563.gif
Synthesis and degradation of ketone bodies	7	3-oxoacid CoA-transferase	ec:2.8.3.5	1	isotig07308	path:map00072	/map00072.gif
Synthesis and degradation of ketone bodies	7	hydroxymethylglutaryl-CoA lyase	ec:4.1.3.4	1	isotig10537	path:map00072	/map00072.gif
Synthesis and degradation of ketone bodies	7	acetyl-CoA C-acetyltransferase	ec:2.3.1.9	3	isotig01443, isotig05156, isotig11009	path:map00072	/map00072.gif
Synthesis and degradation of ketone bodies	7	hydroxymethylglutaryl-CoA synthase	ec:2.3.3.10	2	isotig11120, isotig16380	path:map00072	/map00072.gif
Fatty acid metabolism	38	long-chain-enoyl-CoA hydratase	ec:4.2.1.74	2	isotig09864, isotig13102	path:map00071	/map00071.gif
Fatty acid metabolism	38	enoyl-CoA hydratase	ec:4.2.1.17	4	isotig07231, isotig11751, isotig12967, isotig13102	path:map00071	/map00071.gif
Fatty acid metabolism	38	long-chain-acyl-CoA dehydrogenase	ec:1.3.99.13	2	isotig03312, isotig03313	path:map00071	/map00071.gif
Fatty acid metabolism	38	alcohol dehydrogenase	ec:1.1.1.1	3	isotig27717, isotig40603, isotig11255	path:map00071	/map00071.gif
Fatty acid metabolism	38	long-chain-fatty-acid---CoA ligase	ec:6.2.1.3	2	isotig07177, isotig12972	path:map00071	/map00071.gif
Fatty acid metabolism	38	carnitine O-palmitoyltransferase	ec:2.3.1.21	2	isotig03907, isotig03908	path:map00071	/map00071.gif
Fatty acid metabolism	38	acetyl-CoA C-acyltransferase	ec:2.3.1.16	2	isotig08922, isotig10066	path:map00071	/map00071.gif
Fatty acid metabolism	38	aldehyde dehydrogenase (NAD+)	ec:1.2.1.3	3	isotig02742, isotig07812, isotig09038	path:map00071	/map00071.gif
Fatty acid metabolism	38	acetyl-CoA C-acetyltransferase	ec:2.3.1.9	3	isotig01443, isotig05156, isotig11009	path:map00071	/map00071.gif
Fatty acid metabolism	38	3-hydroxyacyl-CoA dehydrogenase	ec:1.1.1.35	6	isotig25458, isotig33909, isotig07231, isotig09445, isotig09864, isotig11009	path:map00071	/map00071.gif
Fatty acid metabolism	38	acyl-CoA oxidase	ec:1.3.3.6	2	isotig06825, isotig16149	path:map00071	/map00071.gif
Fatty acid metabolism	38	long-chain-3-hydroxyacyl-CoA dehydrogenase	ec:1.1.1.211	2	isotig08922, isotig09496	path:map00071	/map00071.gif
Fatty acid metabolism	38	glutaryl-CoA dehydrogenase	ec:1.3.99.7	1	isotig07687	path:map00071	/map00071.gif
Fatty acid metabolism	38	acyl-CoA dehydrogenase	ec:1.3.99.3	11	isotig19234, isotig27834, isotig02125, isotig03069, isotig03070, isotig06825, isotig07834, isotig10375, isotig10671, isotig15600, isotig16149	path:map00071	/map00071.gif
Inositol phosphate metabolism	28	phosphoinositide phospholipase C	ec:3.1.4.11	3	isotig27401, isotig33911, isotig15808	path:map00562	/map00562.gif
Inositol phosphate metabolism	28	triose-phosphate isomerase	ec:5.3.1.1	2	isotig11190, isotig14093	path:map00562	/map00562.gif
Inositol phosphate metabolism	28	inositol oxygenase	ec:1.13.99.1	1	isotig07746	path:map00562	/map00562.gif
Inositol phosphate metabolism	28	phosphatidylinositol-3,4,5-trisphosphate 3-phosphatase	ec:3.1.3.67	1	isotig17889	path:map00562	/map00562.gif
Inositol phosphate metabolism	28	inositol-polyphosphate 5-phosphatase	ec:3.1.3.56	5	isotig31466, isotig07467, isotig12713, isotig15055, isotig17012	path:map00562	/map00562.gif
Inositol phosphate metabolism	28	phosphoinositide 5-phosphatase	ec:3.1.3.36	2	isotig15055, isotig17012	path:map00562	/map00562.gif
Inositol phosphate metabolism	28	phosphatidylinositol-4-phosphate 3-kinase	ec:2.7.1.154	1	isotig08462	path:map00562	/map00562.gif
Inositol phosphate metabolism	28	phosphatidylinositol-4,5-bisphosphate 3-kinase	ec:2.7.1.153	4	isotig25464, isotig26544, isotig15622, isotig17075	path:map00562	/map00562.gif
Inositol phosphate metabolism	28	1-phosphatidylinositol-3-phosphate 5-kinase	ec:2.7.1.150	1	isotig21247	path:map00562	/map00562.gif
Inositol phosphate metabolism	28	phosphatidylinositol 3-kinase	ec:2.7.1.137	8	isotig19388, isotig21452, isotig25464, isotig26544, isotig04040, isotig06896, isotig15622, isotig17075	path:map00562	/map00562.gif
Inositol phosphate metabolism	28	inositol-trisphosphate 3-kinase	ec:2.7.1.127	1	isotig07755	path:map00562	/map00562.gif
Inositol phosphate metabolism	28	malonate-semialdehyde dehydrogenase (acetylating)	ec:1.2.1.18	1	isotig08645	path:map00562	/map00562.gif
Inositol phosphate metabolism	28	1-phosphatidylinositol-4-phosphate 5-kinase	ec:2.7.1.68	3	isotig19285, isotig26936, isotig14099	path:map00562	/map00562.gif
Inositol phosphate metabolism	28	1-phosphatidylinositol 4-kinase	ec:2.7.1.67	1	isotig07765	path:map00562	/map00562.gif
Glycerolipid metabolism	20	acylglycerol lipase	ec:3.1.1.23	1	isotig17760	path:map00561	/map00561.gif
Glycerolipid metabolism	20	alcohol dehydrogenase (NADP+)	ec:1.1.1.2	1	isotig28800	path:map00561	/map00561.gif
Glycerolipid metabolism	20	1-acylglycerol-3-phosphate O-acyltransferase	ec:2.3.1.51	1	isotig07149	path:map00561	/map00561.gif
Glycerolipid metabolism	20	diacylglycerol O-acyltransferase	ec:2.3.1.20	1	isotig07107	path:map00561	/map00561.gif
Glycerolipid metabolism	20	phosphatidate phosphatase	ec:3.1.3.4	1	isotig20043	path:map00561	/map00561.gif
Glycerolipid metabolism	20	aldehyde dehydrogenase (NAD+)	ec:1.2.1.3	3	isotig02742, isotig07812, isotig09038	path:map00561	/map00561.gif
Glycerolipid metabolism	20	diacylglycerol kinase (ATP dependent)	ec:2.7.1.107	7	isotig18024, isotig27145, isotig27554, isotig34130, isotig38868, isotig06785, isotig15372	path:map00561	/map00561.gif
Glycerolipid metabolism	20	aldehyde reductase	ec:1.1.1.21	2	isotig04728, isotig04729	path:map00561	/map00561.gif
Glycerolipid metabolism	20	triacylglycerol lipase	ec:3.1.1.3	1	isotig23746	path:map00561	/map00561.gif
Glycerolipid metabolism	20	glycerol kinase	ec:2.7.1.30	2	isotig39855, isotig10428	path:map00561	/map00561.gif
Novobiocin biosynthesis	4	tyrosine transaminase	ec:2.6.1.5	2	isotig34054, isotig17393	path:map00401	/map00401.gif
Novobiocin biosynthesis	4	aspartate transaminase	ec:2.6.1.1	2	isotig07829, isotig09380	path:map00401	/map00401.gif
Phenylalanine, tyrosine and tryptophan biosynthesis	7	phenylalanine 4-monooxygenase	ec:1.14.16.1	2	isotig41442, isotig42210	path:map00400	/map00400.gif
Phenylalanine, tyrosine and tryptophan biosynthesis	7	tyrosine transaminase	ec:2.6.1.5	2	isotig34054, isotig17393	path:map00400	/map00400.gif
Phenylalanine, tyrosine and tryptophan biosynthesis	7	aspartate transaminase	ec:2.6.1.1	2	isotig07829, isotig09380	path:map00400	/map00400.gif
Phenylalanine, tyrosine and tryptophan biosynthesis	7	shikimate kinase	ec:2.7.1.71	1	isotig12183	path:map00400	/map00400.gif
Cyanoamino acid metabolism	9	gamma-glutamyltransferase	ec:2.3.2.2	2	isotig23692, isotig40204	path:map00460	/map00460.gif
Cyanoamino acid metabolism	9	asparaginase	ec:3.5.1.1	1	isotig39343	path:map00460	/map00460.gif
Cyanoamino acid metabolism	9	beta-glucosidase	ec:3.2.1.21	2	isotig19136, isotig08010	path:map00460	/map00460.gif
Cyanoamino acid metabolism	9	glycine hydroxymethyltransferase	ec:2.1.2.1	4	isotig23671, isotig39853, isotig40082, isotig13491	path:map00460	/map00460.gif
Lysine biosynthesis	4	L-aminoadipate-semialdehyde dehydrogenase	ec:1.2.1.31	1	isotig09038	path:map00300	/map00300.gif
Lysine biosynthesis	4	2-aminoadipate transaminase	ec:2.6.1.39	3	isotig17911, isotig34374, isotig11767	path:map00300	/map00300.gif
Isoquinoline alkaloid biosynthesis	4	tyrosine transaminase	ec:2.6.1.5	2	isotig34054, isotig17393	path:map00950	/map00950.gif
Isoquinoline alkaloid biosynthesis	4	aspartate transaminase	ec:2.6.1.1	2	isotig07829, isotig09380	path:map00950	/map00950.gif
Benzoate degradation	11	enoyl-CoA hydratase	ec:4.2.1.17	4	isotig07231, isotig11751, isotig12967, isotig13102	path:map00362	/map00362.gif
Benzoate degradation	11	acetyl-CoA C-acyltransferase	ec:2.3.1.16	2	isotig08922, isotig10066	path:map00362	/map00362.gif
Benzoate degradation	11	acetyl-CoA C-acetyltransferase	ec:2.3.1.9	3	isotig01443, isotig05156, isotig11009	path:map00362	/map00362.gif
Benzoate degradation	11	glutaryl-CoA dehydrogenase	ec:1.3.99.7	1	isotig07687	path:map00362	/map00362.gif
Benzoate degradation	11	acetaldehyde dehydrogenase (acetylating)	ec:1.2.1.10	1	isotig07812	path:map00362	/map00362.gif
Phenylalanine metabolism	19	peroxidase	ec:1.11.1.7	12	isotig22674, isotig25267, isotig38030, isotig41725, isotig04290, isotig04659, isotig04924, isotig04925, isotig07801, isotig09588, isotig12407, isotig14167	path:map00360	/map00360.gif
Phenylalanine metabolism	19	phenylalanine 4-monooxygenase	ec:1.14.16.1	2	isotig41442, isotig42210	path:map00360	/map00360.gif
Phenylalanine metabolism	19	4-hydroxyphenylpyruvate dioxygenase	ec:1.13.11.27	1	isotig08465	path:map00360	/map00360.gif
Phenylalanine metabolism	19	tyrosine transaminase	ec:2.6.1.5	2	isotig34054, isotig17393	path:map00360	/map00360.gif
Phenylalanine metabolism	19	aspartate transaminase	ec:2.6.1.1	2	isotig07829, isotig09380	path:map00360	/map00360.gif
T cell receptor signaling pathway	45	phosphoprotein phosphatase	ec:3.1.3.16	33	isotig00937, isotig00938, isotig00939, isotig00940, isotig18281, isotig18680, isotig22016, isotig23151, isotig23695, isotig25368, isotig27485, isotig28271, isotig02016, isotig02018, isotig02020, isotig02327, isotig03219, isotig03220, isotig03681, isotig03682, isotig04225, isotig05313, isotig06472, isotig06613, isotig06918, isotig07608, isotig07939, isotig09435, isotig12656, isotig13341, isotig143…	path:map04660	/map04660.gif
T cell receptor signaling pathway	45	non-specific protein-tyrosine kinase	ec:2.7.10.2	12	isotig18441, isotig22281, isotig27233, isotig03955, isotig08057, isotig10453, isotig10513, isotig11585, isotig12510, isotig15540, isotig16241, isotig17485	path:map04660	/map04660.gif
Glycine, serine and threonine metabolism	40	betaine---homocysteine S-methyltransferase	ec:2.1.1.5	1	isotig08689	path:map00260	/map00260.gif
Glycine, serine and threonine metabolism	40	dimethylglycine dehydrogenase	ec:1.5.99.2	3	isotig29175, isotig05271, isotig16853	path:map00260	/map00260.gif
Glycine, serine and threonine metabolism	40	sarcosine dehydrogenase	ec:1.5.99.1	5	isotig23512, isotig26541, isotig37661, isotig39273, isotig39787	path:map00260	/map00260.gif
Glycine, serine and threonine metabolism	40	aminomethyltransferase	ec:2.1.2.10	6	isotig20599, isotig23512, isotig37661, isotig38956, isotig39273, isotig39787	path:map00260	/map00260.gif
Glycine, serine and threonine metabolism	40	D-amino-acid oxidase	ec:1.4.3.3	1	isotig13872	path:map00260	/map00260.gif
Glycine, serine and threonine metabolism	40	cystathionine beta-synthase	ec:4.2.1.22	2	isotig03843, isotig03844	path:map00260	/map00260.gif
Glycine, serine and threonine metabolism	40	threonine ammonia-lyase	ec:4.3.1.19	2	isotig04171, isotig04172	path:map00260	/map00260.gif
Glycine, serine and threonine metabolism	40	alcohol dehydrogenase	ec:1.1.1.1	3	isotig27717, isotig40603, isotig11255	path:map00260	/map00260.gif
Glycine, serine and threonine metabolism	40	glycine hydroxymethyltransferase	ec:2.1.2.1	4	isotig23671, isotig39853, isotig40082, isotig13491	path:map00260	/map00260.gif
Glycine, serine and threonine metabolism	40	glycine N-methyltransferase	ec:2.1.1.20	1	isotig11198	path:map00260	/map00260.gif
Glycine, serine and threonine metabolism	40	glycine dehydrogenase (decarboxylating)	ec:1.4.4.2	1	isotig06425	path:map00260	/map00260.gif
Glycine, serine and threonine metabolism	40	glycine C-acetyltransferase	ec:2.3.1.29	1	isotig10865	path:map00260	/map00260.gif
Glycine, serine and threonine metabolism	40	phosphoglycerate dehydrogenase	ec:1.1.1.95	1	isotig06807	path:map00260	/map00260.gif
Glycine, serine and threonine metabolism	40	phosphoserine phosphatase ec:3.1.3.30 Deleted entry ec:3.1.3.31 nucleotidase	ec:3.1.3.3	2	isotig24119, isotig12945	path:map00260	/map00260.gif
Glycine, serine and threonine metabolism	40	cystathionine gamma-lyase	ec:4.4.1.1	3	isotig25836, isotig11399, isotig12048	path:map00260	/map00260.gif
Glycine, serine and threonine metabolism	40	betaine-aldehyde dehydrogenase	ec:1.2.1.8	1	isotig09038	path:map00260	/map00260.gif
Glycine, serine and threonine metabolism	40	CDP-diacylglycerol---serine O-phosphatidyltransferase	ec:2.7.8.8	2	isotig13401, isotig14703	path:map00260	/map00260.gif
Glycine, serine and threonine metabolism	40	phosphoserine transaminase	ec:2.6.1.52	1	isotig04317	path:map00260	/map00260.gif
Glycine, serine and threonine metabolism	40	dihydrolipoyl dehydrogenase	ec:1.8.1.4	2	isotig33433, isotig08868	path:map00260	/map00260.gif
Glycine, serine and threonine metabolism	40	alanine---glyoxylate transaminase	ec:2.6.1.44	1	isotig11733	path:map00260	/map00260.gif
Glycine, serine and threonine metabolism	40	L-threonine aldolase	ec:4.1.2.5	1	isotig20434	path:map00260	/map00260.gif
Vitamin B6 metabolism	2	phosphoserine transaminase	ec:2.6.1.52	1	isotig04317	path:map00750	/map00750.gif
Vitamin B6 metabolism	2	pyridoxal kinase	ec:2.7.1.35	1	isotig09391	path:map00750	/map00750.gif
Steroid biosynthesis	6	sterol O-acyltransferase	ec:2.3.1.26	2	isotig05156, isotig07595	path:map00100	/map00100.gif
Steroid biosynthesis	6	methylsterol monooxygenase	ec:1.14.13.72	2	isotig09781, isotig16942	path:map00100	/map00100.gif
Steroid biosynthesis	6	Delta24-sterol reductase	ec:1.3.1.72	1	isotig13123	path:map00100	/map00100.gif
Steroid biosynthesis	6	7-dehydrocholesterol reductase	ec:1.3.1.21	1	isotig09858	path:map00100	/map00100.gif
Phosphatidylinositol signaling system	52	phosphoinositide phospholipase C	ec:3.1.4.11	3	isotig27401, isotig33911, isotig15808	path:map04070	/map04070.gif
Phosphatidylinositol signaling system	52	phosphatidylinositol-3,4,5-trisphosphate 3-phosphatase	ec:3.1.3.67	1	isotig17889	path:map04070	/map04070.gif
Phosphatidylinositol signaling system	52	protein kinase C	ec:2.7.11.13	21	isotig18024, isotig18641, isotig19413, isotig20629, isotig23155, isotig23844, isotig25038, isotig26234, isotig33696, isotig38887, isotig03989, isotig03990, isotig04051, isotig07602, isotig08369, isotig09947, isotig10157, isotig11032, isotig11484, isotig11747, isotig17619	path:map04070	/map04070.gif
Phosphatidylinositol signaling system	52	inositol-polyphosphate 5-phosphatase	ec:3.1.3.56	5	isotig31466, isotig07467, isotig12713, isotig15055, isotig17012	path:map04070	/map04070.gif
Phosphatidylinositol signaling system	52	phosphoinositide 5-phosphatase	ec:3.1.3.36	2	isotig15055, isotig17012	path:map04070	/map04070.gif
Phosphatidylinositol signaling system	52	phosphatidate cytidylyltransferase	ec:2.7.7.41	1	isotig25719	path:map04070	/map04070.gif
Phosphatidylinositol signaling system	52	phosphatidylinositol-4-phosphate 3-kinase	ec:2.7.1.154	1	isotig08462	path:map04070	/map04070.gif
Phosphatidylinositol signaling system	52	phosphatidylinositol-4,5-bisphosphate 3-kinase	ec:2.7.1.153	4	isotig25464, isotig26544, isotig15622, isotig17075	path:map04070	/map04070.gif
Phosphatidylinositol signaling system	52	1-phosphatidylinositol-3-phosphate 5-kinase	ec:2.7.1.150	1	isotig21247	path:map04070	/map04070.gif
Phosphatidylinositol signaling system	52	phosphatidylinositol 3-kinase	ec:2.7.1.137	8	isotig19388, isotig21452, isotig25464, isotig26544, isotig04040, isotig06896, isotig15622, isotig17075	path:map04070	/map04070.gif
Phosphatidylinositol signaling system	52	inositol-trisphosphate 3-kinase	ec:2.7.1.127	1	isotig07755	path:map04070	/map04070.gif
Phosphatidylinositol signaling system	52	diacylglycerol kinase (ATP dependent)	ec:2.7.1.107	7	isotig18024, isotig27145, isotig27554, isotig34130, isotig38868, isotig06785, isotig15372	path:map04070	/map04070.gif
Phosphatidylinositol signaling system	52	1-phosphatidylinositol-4-phosphate 5-kinase	ec:2.7.1.68	3	isotig19285, isotig26936, isotig14099	path:map04070	/map04070.gif
Phosphatidylinositol signaling system	52	1-phosphatidylinositol 4-kinase	ec:2.7.1.67	1	isotig07765	path:map04070	/map04070.gif
Butanoate metabolism	28	glutamate decarboxylase	ec:4.1.1.15	2	isotig18314, isotig31124	path:map00650	/map00650.gif
Butanoate metabolism	28	enoyl-CoA hydratase	ec:4.2.1.17	4	isotig07231, isotig11751, isotig12967, isotig13102	path:map00650	/map00650.gif
Butanoate metabolism	28	acetate CoA-transferase	ec:2.8.3.8	1	isotig16856	path:map00650	/map00650.gif
Butanoate metabolism	28	3-oxoacid CoA-transferase	ec:2.8.3.5	1	isotig07308	path:map00650	/map00650.gif
Butanoate metabolism	28	hydroxymethylglutaryl-CoA lyase	ec:4.1.3.4	1	isotig10537	path:map00650	/map00650.gif
Butanoate metabolism	28	acetolactate synthase	ec:2.2.1.6	1	isotig14644	path:map00650	/map00650.gif
Butanoate metabolism	28	butyrate---CoA ligase	ec:6.2.1.2	2	isotig17999, isotig10311	path:map00650	/map00650.gif
Butanoate metabolism	28	acetyl-CoA C-acetyltransferase	ec:2.3.1.9	3	isotig01443, isotig05156, isotig11009	path:map00650	/map00650.gif
Butanoate metabolism	28	acetoacetyl-CoA reductase	ec:1.1.1.36	2	isotig33909, isotig09445	path:map00650	/map00650.gif
Butanoate metabolism	28	3-hydroxyacyl-CoA dehydrogenase	ec:1.1.1.35	6	isotig25458, isotig33909, isotig07231, isotig09445, isotig09864, isotig11009	path:map00650	/map00650.gif
Butanoate metabolism	28	pyruvate dehydrogenase (acetyl-transferring)	ec:1.2.4.1	4	isotig08918, isotig10639, isotig10740, isotig12787	path:map00650	/map00650.gif
Butanoate metabolism	28	hydroxymethylglutaryl-CoA synthase	ec:2.3.3.10	2	isotig11120, isotig16380	path:map00650	/map00650.gif
Butanoate metabolism	28	acetoacetate---CoA ligase	ec:6.2.1.16	2	isotig17999, isotig10311	path:map00650	/map00650.gif
Butanoate metabolism	28	succinate-semialdehyde dehydrogenase (NAD+)	ec:1.2.1.24	1	isotig31704	path:map00650	/map00650.gif
Butanoate metabolism	28	acetaldehyde dehydrogenase (acetylating)	ec:1.2.1.10	1	isotig07812	path:map00650	/map00650.gif
Butanoate metabolism	28	4-aminobutyrate transaminase	ec:2.6.1.19	1	isotig09546	path:map00650	/map00650.gif
Fatty acid elongation	14	long-chain-enoyl-CoA hydratase	ec:4.2.1.74	2	isotig09864, isotig13102	path:map00062	/map00062.gif
Fatty acid elongation	14	enoyl-CoA hydratase	ec:4.2.1.17	4	isotig07231, isotig11751, isotig12967, isotig13102	path:map00062	/map00062.gif
Fatty acid elongation	14	palmitoyl-CoA hydrolase	ec:3.1.2.2	2	isotig12226, isotig13480	path:map00062	/map00062.gif
Fatty acid elongation	14	acetyl-CoA C-acyltransferase	ec:2.3.1.16	2	isotig08922, isotig10066	path:map00062	/map00062.gif
Fatty acid elongation	14	3-hydroxyacyl-CoA dehydrogenase	ec:1.1.1.35	6	isotig25458, isotig33909, isotig07231, isotig09445, isotig09864, isotig11009	path:map00062	/map00062.gif
Fatty acid elongation	14	long-chain-3-hydroxyacyl-CoA dehydrogenase	ec:1.1.1.211	2	isotig08922, isotig09496	path:map00062	/map00062.gif
Fatty acid elongation	14	palmitoyl[protein] hydrolase	ec:3.1.2.22	2	isotig12226, isotig13480	path:map00062	/map00062.gif
Fatty acid biosynthesis	15	3-hydroxypalmitoyl-[acyl-carrier-protein] dehydratase	ec:4.2.1.61	1	isotig18764	path:map00061	/map00061.gif
Fatty acid biosynthesis	15	acetyl-CoA carboxylase	ec:6.4.1.2	4	isotig24100, isotig25268, isotig25795, isotig13199	path:map00061	/map00061.gif
Fatty acid biosynthesis	15	3-oxoacyl-[acyl-carrier-protein] reductase	ec:1.1.1.100	1	isotig18764	path:map00061	/map00061.gif
Fatty acid biosynthesis	15	fatty-acid synthase	ec:2.3.1.85	1	isotig21215	path:map00061	/map00061.gif
Fatty acid biosynthesis	15	beta-ketoacyl-acyl-carrier-protein synthase I	ec:2.3.1.41	1	isotig18764	path:map00061	/map00061.gif
Fatty acid biosynthesis	15	[acyl-carrier-protein] S-malonyltransferase	ec:2.3.1.39	2	isotig18764, isotig10951	path:map00061	/map00061.gif
Fatty acid biosynthesis	15	biotin carboxylase	ec:6.3.4.14	7	isotig23757, isotig25268, isotig25795, isotig37876, isotig06652, isotig09933, isotig13199	path:map00061	/map00061.gif
Fatty acid biosynthesis	15	oleoyl-[acyl-carrier-protein] hydrolase	ec:3.1.2.14	5	isotig18764, isotig20862, isotig33483, isotig08686, isotig12621	path:map00061	/map00061.gif
Flavone and flavonol biosynthesis	3	beta-glucuronidase	ec:3.2.1.31	3	isotig02554, isotig02555, isotig02556	path:map00944	/map00944.gif
Selenocompound metabolism	13	selenide, water dikinase	ec:2.7.9.3	1	isotig08162	path:map00450	/map00450.gif
Selenocompound metabolism	13	selenocysteine lyase	ec:4.4.1.16	1	isotig18743	path:map00450	/map00450.gif
Selenocompound metabolism	13	sulfate adenylyltransferase	ec:2.7.7.4	4	isotig21897, isotig02075, isotig02076, isotig13379	path:map00450	/map00450.gif
Selenocompound metabolism	13	methionine synthase	ec:2.1.1.13	2	isotig07556, isotig10760	path:map00450	/map00450.gif
Selenocompound metabolism	13	cystathionine beta-lyase	ec:4.4.1.8	1	isotig12048	path:map00450	/map00450.gif
Selenocompound metabolism	13	cystathionine gamma-lyase	ec:4.4.1.1	3	isotig25836, isotig11399, isotig12048	path:map00450	/map00450.gif
Selenocompound metabolism	13	methionine---tRNA ligase	ec:6.1.1.10	1	isotig06911	path:map00450	/map00450.gif
Selenocompound metabolism	13	thioredoxin-disulfide reductase	ec:1.8.1.9	1	isotig07414	path:map00450	/map00450.gif
Phenylpropanoid biosynthesis	14	peroxidase	ec:1.11.1.7	12	isotig22674, isotig25267, isotig38030, isotig41725, isotig04290, isotig04659, isotig04924, isotig04925, isotig07801, isotig09588, isotig12407, isotig14167	path:map00940	/map00940.gif
Phenylpropanoid biosynthesis	14	beta-glucosidase	ec:3.2.1.21	2	isotig19136, isotig08010	path:map00940	/map00940.gif
Tyrosine metabolism	14	fumarylacetoacetase	ec:3.7.1.2	1	isotig09706	path:map00350	/map00350.gif
Tyrosine metabolism	14	iodide peroxidase	ec:1.11.1.8	1	isotig09771	path:map00350	/map00350.gif
Tyrosine metabolism	14	alcohol dehydrogenase	ec:1.1.1.1	3	isotig27717, isotig40603, isotig11255	path:map00350	/map00350.gif
Tyrosine metabolism	14	homogentisate 1,2-dioxygenase	ec:1.13.11.5	2	isotig38430, isotig09283	path:map00350	/map00350.gif
Tyrosine metabolism	14	4-hydroxyphenylpyruvate dioxygenase	ec:1.13.11.27	1	isotig08465	path:map00350	/map00350.gif
Tyrosine metabolism	14	maleylacetoacetate isomerase	ec:5.2.1.2	1	isotig11405	path:map00350	/map00350.gif
Tyrosine metabolism	14	tyrosine transaminase	ec:2.6.1.5	2	isotig34054, isotig17393	path:map00350	/map00350.gif
Tyrosine metabolism	14	aspartate transaminase	ec:2.6.1.1	2	isotig07829, isotig09380	path:map00350	/map00350.gif
Tyrosine metabolism	14	dopamine beta-monooxygenase	ec:1.14.17.1	1	isotig06552	path:map00350	/map00350.gif
Tetracycline biosynthesis	4	acetyl-CoA carboxylase	ec:6.4.1.2	4	isotig24100, isotig25268, isotig25795, isotig13199	path:map00253	/map00253.gif
Alanine, aspartate and glutamate metabolism	38	argininosuccinate synthase	ec:6.3.4.5	1	isotig08680	path:map00250	/map00250.gif
Alanine, aspartate and glutamate metabolism	38	adenylosuccinate synthase	ec:6.3.4.4	1	isotig07711	path:map00250	/map00250.gif
Alanine, aspartate and glutamate metabolism	38	glutamate synthase (NADH)	ec:1.4.1.14	1	isotig06267	path:map00250	/map00250.gif
Alanine, aspartate and glutamate metabolism	38	glutamate synthase (NADPH)	ec:1.4.1.13	1	isotig06267	path:map00250	/map00250.gif
Alanine, aspartate and glutamate metabolism	38	glutamate decarboxylase	ec:4.1.1.15	2	isotig18314, isotig31124	path:map00250	/map00250.gif
Alanine, aspartate and glutamate metabolism	38	1-pyrroline-5-carboxylate dehydrogenase	ec:1.5.1.12	1	isotig03731	path:map00250	/map00250.gif
Alanine, aspartate and glutamate metabolism	38	D-aspartate oxidase	ec:1.4.3.1	1	isotig13872	path:map00250	/map00250.gif
Alanine, aspartate and glutamate metabolism	38	amidophosphoribosyltransferase	ec:2.4.2.14	1	isotig09116	path:map00250	/map00250.gif
Alanine, aspartate and glutamate metabolism	38	omega-amidase	ec:3.5.1.3	1	isotig13416	path:map00250	/map00250.gif
Alanine, aspartate and glutamate metabolism	38	glutaminase	ec:3.5.1.2	1	isotig40728	path:map00250	/map00250.gif
Alanine, aspartate and glutamate metabolism	38	asparaginase	ec:3.5.1.1	1	isotig39343	path:map00250	/map00250.gif
Alanine, aspartate and glutamate metabolism	38	carbamoyl-phosphate synthase (glutamine-hydrolysing)	ec:6.3.5.5	2	isotig03645, isotig03646	path:map00250	/map00250.gif
Alanine, aspartate and glutamate metabolism	38	glutamate dehydrogenase [NAD(P)+]	ec:1.4.1.3	1	isotig08110	path:map00250	/map00250.gif
Alanine, aspartate and glutamate metabolism	38	glutamate dehydrogenase	ec:1.4.1.2	1	isotig08110	path:map00250	/map00250.gif
Alanine, aspartate and glutamate metabolism	38	adenylosuccinate lyase	ec:4.3.2.2	3	isotig32839, isotig05434, isotig05435	path:map00250	/map00250.gif
Alanine, aspartate and glutamate metabolism	38	argininosuccinate lyase	ec:4.3.2.1	3	isotig33849, isotig05222, isotig05223	path:map00250	/map00250.gif
Alanine, aspartate and glutamate metabolism	38	carbamoyl-phosphate synthase (ammonia)	ec:6.3.4.16	2	isotig03645, isotig03646	path:map00250	/map00250.gif
Alanine, aspartate and glutamate metabolism	38	aspartate carbamoyltransferase	ec:2.1.3.2	3	isotig03645, isotig03646, isotig12149	path:map00250	/map00250.gif
Alanine, aspartate and glutamate metabolism	38	alanine transaminase	ec:2.6.1.2	2	isotig20555, isotig08003	path:map00250	/map00250.gif
Alanine, aspartate and glutamate metabolism	38	aspartate transaminase	ec:2.6.1.1	2	isotig07829, isotig09380	path:map00250	/map00250.gif
Alanine, aspartate and glutamate metabolism	38	alanine---glyoxylate transaminase	ec:2.6.1.44	1	isotig11733	path:map00250	/map00250.gif
Alanine, aspartate and glutamate metabolism	38	succinate-semialdehyde dehydrogenase (NAD+)	ec:1.2.1.24	1	isotig31704	path:map00250	/map00250.gif
Alanine, aspartate and glutamate metabolism	38	glutamate---ammonia ligase	ec:6.3.1.2	10	isotig18314, isotig28364, isotig28506, isotig33244, isotig02379, isotig02380, isotig02381, isotig02382, isotig39718, isotig08530	path:map00250	/map00250.gif
Alanine, aspartate and glutamate metabolism	38	4-aminobutyrate transaminase	ec:2.6.1.19	1	isotig09546	path:map00250	/map00250.gif
Alanine, aspartate and glutamate metabolism	38	glutamine---fructose-6-phosphate transaminase (isomerizing)	ec:2.6.1.16	2	isotig09116, isotig09960	path:map00250	/map00250.gif
Riboflavin metabolism	11	FAD synthetase	ec:2.7.7.2	1	isotig07806	path:map00740	/map00740.gif
Riboflavin metabolism	11	acid phosphatase	ec:3.1.3.2	8	isotig20002, isotig20664, isotig23246, isotig06477, isotig11627, isotig12476, isotig17301, isotig17315	path:map00740	/map00740.gif
Riboflavin metabolism	11	nucleotide diphosphatase	ec:3.6.1.9	1	isotig12419	path:map00740	/map00740.gif
Riboflavin metabolism	11	riboflavin kinase	ec:2.7.1.26	1	isotig32144	path:map00740	/map00740.gif
Styrene degradation	4	fumarylacetoacetase	ec:3.7.1.2	1	isotig09706	path:map00643	/map00643.gif
Styrene degradation	4	homogentisate 1,2-dioxygenase	ec:1.13.11.5	2	isotig38430, isotig09283	path:map00643	/map00643.gif
Styrene degradation	4	maleylacetoacetate isomerase	ec:5.2.1.2	1	isotig11405	path:map00643	/map00643.gif
Ethylbenzene degradation	2	acetyl-CoA C-acyltransferase	ec:2.3.1.16	2	isotig08922, isotig10066	path:map00642	/map00642.gif
Propanoate metabolism	47	methylmalonyl-CoA decarboxylase	ec:4.1.1.41	1	isotig22613	path:map00640	/map00640.gif
Propanoate metabolism	47	methylmalonyl-CoA mutase	ec:5.4.99.2	1	isotig07649	path:map00640	/map00640.gif
Propanoate metabolism	47	enoyl-CoA hydratase	ec:4.2.1.17	4	isotig07231, isotig11751, isotig12967, isotig13102	path:map00640	/map00640.gif
Propanoate metabolism	47	propionyl-CoA carboxylase	ec:6.4.1.3	6	isotig23757, isotig25268, isotig25795, isotig08974, isotig13074, isotig13199	path:map00640	/map00640.gif
Propanoate metabolism	47	acetyl-CoA carboxylase	ec:6.4.1.2	4	isotig24100, isotig25268, isotig25795, isotig13199	path:map00640	/map00640.gif
Propanoate metabolism	47	3-hydroxyisobutyryl-CoA hydrolase	ec:3.1.2.4	1	isotig11581	path:map00640	/map00640.gif
Propanoate metabolism	47	acetate CoA-transferase	ec:2.8.3.8	1	isotig16856	path:map00640	/map00640.gif
Propanoate metabolism	47	succinate---CoA ligase (ADP-forming)	ec:6.2.1.5	6	isotig18019, isotig32106, isotig03991, isotig03992, isotig09269, isotig09632	path:map00640	/map00640.gif
Propanoate metabolism	47	succinate---CoA ligase (GDP-forming)	ec:6.2.1.4	3	isotig32106, isotig07659, isotig09269	path:map00640	/map00640.gif
Propanoate metabolism	47	acetate---CoA ligase	ec:6.2.1.1	2	isotig08954, isotig15175	path:map00640	/map00640.gif
Propanoate metabolism	47	malonyl-CoA decarboxylase	ec:4.1.1.9	1	isotig25306	path:map00640	/map00640.gif
Propanoate metabolism	47	aldehyde dehydrogenase (NAD+)	ec:1.2.1.3	3	isotig02742, isotig07812, isotig09038	path:map00640	/map00640.gif
Propanoate metabolism	47	acetyl-CoA C-acetyltransferase	ec:2.3.1.9	3	isotig01443, isotig05156, isotig11009	path:map00640	/map00640.gif
Propanoate metabolism	47	L-lactate dehydrogenase	ec:1.1.1.27	2	isotig03261, isotig03262	path:map00640	/map00640.gif
Propanoate metabolism	47	methylmalonyl-CoA epimerase	ec:5.1.99.1	1	isotig08909	path:map00640	/map00640.gif
Propanoate metabolism	47	methylmalonate-semialdehyde dehydrogenase (acylating)	ec:1.2.1.27	1	isotig08645	path:map00640	/map00640.gif
Propanoate metabolism	47	malonate-semialdehyde dehydrogenase (acetylating)	ec:1.2.1.18	1	isotig08645	path:map00640	/map00640.gif
Propanoate metabolism	47	acyl-CoA dehydrogenase	ec:1.3.99.3	11	isotig19234, isotig27834, isotig02125, isotig03069, isotig03070, isotig06825, isotig07834, isotig10375, isotig10671, isotig15600, isotig16149	path:map00640	/map00640.gif
Propanoate metabolism	47	4-aminobutyrate transaminase	ec:2.6.1.19	1	isotig09546	path:map00640	/map00640.gif
Ascorbate and aldarate metabolism	16	inositol oxygenase	ec:1.13.99.1	1	isotig07746	path:map00053	/map00053.gif
Ascorbate and aldarate metabolism	16	aldehyde dehydrogenase (NAD+)	ec:1.2.1.3	3	isotig02742, isotig07812, isotig09038	path:map00053	/map00053.gif
Ascorbate and aldarate metabolism	16	glucuronosyltransferase	ec:2.4.1.17	10	isotig19405, isotig36689, isotig01956, isotig02751, isotig02753, isotig39579, isotig09154, isotig13177, isotig14393, isotig16653	path:map00053	/map00053.gif
Ascorbate and aldarate metabolism	16	UDP-glucose 6-dehydrogenase	ec:1.1.1.22	2	isotig13824, isotig15852	path:map00053	/map00053.gif
Galactose metabolism	23	6-phosphofructokinase	ec:2.7.1.11	1	isotig06547	path:map00052	/map00052.gif
Galactose metabolism	23	galactokinase	ec:2.7.1.6	1	isotig17763	path:map00052	/map00052.gif
Galactose metabolism	23	hexokinase	ec:2.7.1.1	2	isotig32804, isotig07588	path:map00052	/map00052.gif
Galactose metabolism	23	UDP-glucose 4-epimerase	ec:5.1.3.2	4	isotig03249, isotig03250, isotig05012, isotig05013	path:map00052	/map00052.gif
Galactose metabolism	23	beta-galactosidase	ec:3.2.1.23	2	isotig32062, isotig10203	path:map00052	/map00052.gif
Galactose metabolism	23	alpha-glucosidase	ec:3.2.1.20	6	isotig26021, isotig28944, isotig34555, isotig08425, isotig09096, isotig13617	path:map00052	/map00052.gif
Galactose metabolism	23	UTP---glucose-1-phosphate uridylyltransferase	ec:2.7.7.9	1	isotig08940	path:map00052	/map00052.gif
Galactose metabolism	23	UDP-glucose---hexose-1-phosphate uridylyltransferase	ec:2.7.7.12	1	isotig13839	path:map00052	/map00052.gif
Galactose metabolism	23	N-acetylglucosamine-6-phosphate deacetylase	ec:3.5.1.25	2	isotig18942, isotig37135	path:map00052	/map00052.gif
Galactose metabolism	23	lactose synthase	ec:2.4.1.22	1	isotig13839	path:map00052	/map00052.gif
Galactose metabolism	23	aldehyde reductase	ec:1.1.1.21	2	isotig04728, isotig04729	path:map00052	/map00052.gif
Galactose metabolism	23	phosphoglucomutase	ec:5.4.2.2	1	isotig07010	path:map00052	/map00052.gif
Fructose and mannose metabolism	35	6-phosphofructokinase	ec:2.7.1.11	1	isotig06547	path:map00051	/map00051.gif
Fructose and mannose metabolism	35	GDP-mannose 4,6-dehydratase	ec:4.2.1.47	2	isotig03943, isotig03944	path:map00051	/map00051.gif
Fructose and mannose metabolism	35	mannose-6-phosphate isomerase	ec:5.3.1.8	1	isotig15625	path:map00051	/map00051.gif
Fructose and mannose metabolism	35	xylose isomerase	ec:5.3.1.5	1	isotig18368	path:map00051	/map00051.gif
Fructose and mannose metabolism	35	triose-phosphate isomerase	ec:5.3.1.1	2	isotig11190, isotig14093	path:map00051	/map00051.gif
Fructose and mannose metabolism	35	ketohexokinase	ec:2.7.1.3	2	isotig09949, isotig17721	path:map00051	/map00051.gif
Fructose and mannose metabolism	35	hexokinase	ec:2.7.1.1	2	isotig32804, isotig07588	path:map00051	/map00051.gif
Fructose and mannose metabolism	35	mannan endo-1,4-beta-mannosidase	ec:3.2.1.78	1	isotig13901	path:map00051	/map00051.gif
Fructose and mannose metabolism	35	fructose-2,6-bisphosphate 2-phosphatase	ec:3.1.3.46	6	isotig04183, isotig04184, isotig05180, isotig05181, isotig05200, isotig05201	path:map00051	/map00051.gif
Fructose and mannose metabolism	35	fructose-bisphosphatase	ec:3.1.3.11	2	isotig02615, isotig16390	path:map00051	/map00051.gif
Fructose and mannose metabolism	35	mannose-1-phosphate guanylyltransferase	ec:2.7.7.13	3	isotig08193, isotig11018, isotig15940	path:map00051	/map00051.gif
Fructose and mannose metabolism	35	fructose-bisphosphate aldolase	ec:4.1.2.13	5	isotig26392, isotig04963, isotig07708, isotig07919, isotig09378	path:map00051	/map00051.gif
Fructose and mannose metabolism	35	ADP-sugar diphosphatase	ec:3.6.1.21	2	isotig10923, isotig16800	path:map00051	/map00051.gif
Fructose and mannose metabolism	35	6-phosphofructo-2-kinase	ec:2.7.1.105	6	isotig04183, isotig04184, isotig05180, isotig05181, isotig05200, isotig05201	path:map00051	/map00051.gif
Fructose and mannose metabolism	35	aldehyde reductase	ec:1.1.1.21	2	isotig04728, isotig04729	path:map00051	/map00051.gif
Fructose and mannose metabolism	35	L-iditol 2-dehydrogenase	ec:1.1.1.14	1	isotig09366	path:map00051	/map00051.gif
Fructose and mannose metabolism	35	phosphomannomutase	ec:5.4.2.8	2	isotig35374, isotig09960	path:map00051	/map00051.gif
Biosynthesis of vancomycin group antibiotics	2	dTDP-glucose 4,6-dehydratase	ec:4.2.1.46	2	isotig09540, isotig17351	path:map01055	/map01055.gif
Lipopolysaccharide biosynthesis	1	acyl-[acyl-carrier-protein]---UDP-N-acetylglucosamine O-acyltransferase	ec:2.3.1.129	1	isotig13267	path:map00540	/map00540.gif
Biosynthesis of siderophore group nonribosomal peptides	1	isochorismatase	ec:3.3.2.1	1	isotig32159	path:map01053	/map01053.gif
Biosynthesis of ansamycins	1	transketolase	ec:2.2.1.1	1	isotig38736	path:map01051	/map01051.gif
Phosphonate and phosphinate metabolism	4	ethanolamine-phosphate cytidylyltransferase	ec:2.7.7.14	1	isotig10127	path:map00440	/map00440.gif
Phosphonate and phosphinate metabolism	4	phosphonoacetaldehyde hydrolase	ec:3.11.1.1	1	isotig39801	path:map00440	/map00440.gif
Phosphonate and phosphinate metabolism	4	ethanolaminephosphotransferase	ec:2.7.8.1	1	isotig09867	path:map00440	/map00440.gif
Phosphonate and phosphinate metabolism	4	2-aminoethylphosphonate---pyruvate transaminase	ec:2.6.1.37	1	isotig23499	path:map00440	/map00440.gif
Caprolactam degradation	10	enoyl-CoA hydratase	ec:4.2.1.17	4	isotig07231, isotig11751, isotig12967, isotig13102	path:map00930	/map00930.gif
Caprolactam degradation	10	alcohol dehydrogenase (NADP+)	ec:1.1.1.2	1	isotig28800	path:map00930	/map00930.gif
Caprolactam degradation	10	3-hydroxyacyl-CoA dehydrogenase	ec:1.1.1.35	6	isotig25458, isotig33909, isotig07231, isotig09445, isotig09864, isotig11009	path:map00930	/map00930.gif
Histidine metabolism	9	histidine decarboxylase	ec:4.1.1.22	1	isotig06397	path:map00340	/map00340.gif
Histidine metabolism	9	urocanate hydratase	ec:4.2.1.49	2	isotig23385, isotig28405	path:map00340	/map00340.gif
Histidine metabolism	9	histidine ammonia-lyase	ec:4.3.1.3	1	isotig22781	path:map00340	/map00340.gif
Histidine metabolism	9	glutamate formimidoyltransferase	ec:2.1.2.5	1	isotig08957	path:map00340	/map00340.gif
Histidine metabolism	9	aldehyde dehydrogenase (NAD+)	ec:1.2.1.3	3	isotig02742, isotig07812, isotig09038	path:map00340	/map00340.gif
Histidine metabolism	9	imidazolonepropionase	ec:3.5.2.7	1	isotig18852	path:map00340	/map00340.gif
mTOR signaling pathway	13	mitogen-activated protein kinase	ec:2.7.11.24	7	isotig21715, isotig32516, isotig33716, isotig38803, isotig06631, isotig08094, isotig11279	path:map04150	/map04150.gif
mTOR signaling pathway	13	cAMP-dependent protein kinase	ec:2.7.11.11	2	isotig20069, isotig10978	path:map04150	/map04150.gif
mTOR signaling pathway	13	phosphatidylinositol-4,5-bisphosphate 3-kinase	ec:2.7.1.153	4	isotig25464, isotig26544, isotig15622, isotig17075	path:map04150	/map04150.gif
Retinol metabolism	21	beta-carotene 15,15'-monooxygenase	ec:1.14.99.36	4	isotig26371, isotig33459, isotig03777, isotig03778	path:map00830	/map00830.gif
Retinol metabolism	21	all-trans-retinol 13,14-reductase	ec:1.3.99.23	2	isotig23360, isotig10254	path:map00830	/map00830.gif
Retinol metabolism	21	alcohol dehydrogenase	ec:1.1.1.1	3	isotig27717, isotig40603, isotig11255	path:map00830	/map00830.gif
Retinol metabolism	21	glucuronosyltransferase	ec:2.4.1.17	10	isotig19405, isotig36689, isotig01956, isotig02751, isotig02753, isotig39579, isotig09154, isotig13177, isotig14393, isotig16653	path:map00830	/map00830.gif
Retinol metabolism	21	retinal dehydrogenase	ec:1.2.1.36	2	isotig08341, isotig08687	path:map00830	/map00830.gif
Pyrimidine metabolism	95	CTP synthase	ec:6.3.4.2	1	isotig06596	path:map00240	/map00240.gif
Pyrimidine metabolism	95	dihydropyrimidine dehydrogenase (NADP+)	ec:1.3.1.2	3	isotig32815, isotig09972, isotig10873	path:map00240	/map00240.gif
Pyrimidine metabolism	95	pseudouridylate synthase	ec:4.2.1.70	1	isotig06912	path:map00240	/map00240.gif
Pyrimidine metabolism	95	orotidine-5'-phosphate decarboxylase	ec:4.1.1.23	2	isotig03176, isotig03177	path:map00240	/map00240.gif
Pyrimidine metabolism	95	dTMP kinase	ec:2.7.4.9	1	isotig13604	path:map00240	/map00240.gif
Pyrimidine metabolism	95	nucleoside-diphosphate kinase	ec:2.7.4.6	1	isotig18000	path:map00240	/map00240.gif
Pyrimidine metabolism	95	nucleoside-phosphate kinase	ec:2.7.4.4	1	isotig13604	path:map00240	/map00240.gif
Pyrimidine metabolism	95	beta-ureidopropionase ec:3.5.1.60 N-(long-chain-acyl)ethanolamine deacylase	ec:3.5.1.6	1	isotig30723	path:map00240	/map00240.gif
Pyrimidine metabolism	95	orotate phosphoribosyltransferase	ec:2.4.2.10	2	isotig03176, isotig03177	path:map00240	/map00240.gif
Pyrimidine metabolism	95	carbamoyl-phosphate synthase (glutamine-hydrolysing)	ec:6.3.5.5	2	isotig03645, isotig03646	path:map00240	/map00240.gif
Pyrimidine metabolism	95	thymidylate synthase	ec:2.1.1.45	2	isotig04579, isotig04580	path:map00240	/map00240.gif
Pyrimidine metabolism	95	dCMP deaminase	ec:3.5.4.12	1	isotig10736	path:map00240	/map00240.gif
Pyrimidine metabolism	95	polyribonucleotide nucleotidyltransferase	ec:2.7.7.8	4	isotig18399, isotig38256, isotig14296, isotig14885	path:map00240	/map00240.gif
Pyrimidine metabolism	95	DNA-directed DNA polymerase	ec:2.7.7.7	26	isotig18804, isotig24804, isotig25521, isotig27175, isotig27691, isotig30565, isotig03527, isotig03528, isotig38711, isotig06344, isotig07483, isotig08578, isotig08786, isotig10104, isotig10275, isotig10818, isotig11115, isotig12589, isotig14247, isotig14800, isotig14919, isotig14971, isotig15090, isotig15097, isotig15391, isotig17770	path:map00240	/map00240.gif
Pyrimidine metabolism	95	DNA-directed RNA polymerase	ec:2.7.7.6	26	isotig19940, isotig21004, isotig22164, isotig24008, isotig24955, isotig03549, isotig03550, isotig04638, isotig06711, isotig07201, isotig07968, isotig08029, isotig08456, isotig09880, isotig09967, isotig10091, isotig10758, isotig10887, isotig11704, isotig12791, isotig13810, isotig15794, isotig16395, isotig16988, isotig17343, isotig17541	path:map00240	/map00240.gif
Pyrimidine metabolism	95	cytidine deaminase	ec:3.5.4.5	1	isotig11824	path:map00240	/map00240.gif
Pyrimidine metabolism	95	uracil phosphoribosyltransferase	ec:2.4.2.9	1	isotig10351	path:map00240	/map00240.gif
Pyrimidine metabolism	95	uridine phosphorylase	ec:2.4.2.3	1	isotig15735	path:map00240	/map00240.gif
Pyrimidine metabolism	95	purine-nucleoside phosphorylase	ec:2.4.2.1	1	isotig20846	path:map00240	/map00240.gif
Pyrimidine metabolism	95	ribonucleoside-diphosphate reductase	ec:1.17.4.1	3	isotig10718, isotig11764, isotig14231	path:map00240	/map00240.gif
Pyrimidine metabolism	95	dihydroorotate dehydrogenase (quinone)	ec:1.3.5.2	1	isotig09972	path:map00240	/map00240.gif
Pyrimidine metabolism	95	uridine nucleosidase	ec:3.2.2.3	1	isotig22131	path:map00240	/map00240.gif
Pyrimidine metabolism	95	5'-nucleotidase	ec:3.1.3.5	2	isotig24086, isotig08603	path:map00240	/map00240.gif
Pyrimidine metabolism	95	dihydroorotase	ec:3.5.2.3	2	isotig03645, isotig03646	path:map00240	/map00240.gif
Pyrimidine metabolism	95	dihydropyrimidinase	ec:3.5.2.2	1	isotig25736	path:map00240	/map00240.gif
Pyrimidine metabolism	95	dUTP diphosphatase	ec:3.6.1.23	1	isotig26179	path:map00240	/map00240.gif
Pyrimidine metabolism	95	nucleoside-triphosphate diphosphatase	ec:3.6.1.19	3	isotig19674, isotig12419, isotig13039	path:map00240	/map00240.gif
Pyrimidine metabolism	95	UMP/CMP kinase	ec:2.7.4.14	1	isotig09400	path:map00240	/map00240.gif
Pyrimidine metabolism	95	nucleoside-triphosphate---adenylate kinase	ec:2.7.4.10	1	isotig25835	path:map00240	/map00240.gif
Pyrimidine metabolism	95	aspartate carbamoyltransferase	ec:2.1.3.2	3	isotig03645, isotig03646, isotig12149	path:map00240	/map00240.gif
Pyrimidine metabolism	95	thioredoxin-disulfide reductase	ec:1.8.1.9	1	isotig07414	path:map00240	/map00240.gif
Pyrimidine metabolism	95	uridine kinase	ec:2.7.1.48	5	isotig04139, isotig04140, isotig09346, isotig09400, isotig12420	path:map00240	/map00240.gif
Pyrimidine metabolism	95	thymidine kinase	ec:2.7.1.21	1	isotig08831	path:map00240	/map00240.gif
Thiamine metabolism	40	thiamine diphosphokinase	ec:2.7.6.2	1	isotig08004	path:map00730	/map00730.gif
Thiamine metabolism	40	cysteine desulfurase	ec:2.8.1.7	1	isotig08574	path:map00730	/map00730.gif
Thiamine metabolism	40	nucleoside-triphosphatase	ec:3.6.1.15	38	isotig19071, isotig19079, isotig20723, isotig21430, isotig23233, isotig24377, isotig26094, isotig27054, isotig28548, isotig31099, isotig34066, isotig02511, isotig03225, isotig39443, isotig03898, isotig04190, isotig04936, isotig05944, isotig05968, isotig06252, isotig07198, isotig07888, isotig08042, isotig08316, isotig09854, isotig10614, isotig11171, isotig11349, isotig11519, isotig11625, isotig116…	path:map00730	/map00730.gif
Steroid hormone biosynthesis	15	testosterone 17beta-dehydrogenase	ec:1.1.1.63	1	isotig09445	path:map00140	/map00140.gif
Steroid hormone biosynthesis	15	estradiol 17beta-dehydrogenase	ec:1.1.1.62	3	isotig33909, isotig09445, isotig09864	path:map00140	/map00140.gif
Steroid hormone biosynthesis	15	3(or 17)beta-hydroxysteroid dehydrogenase	ec:1.1.1.51	1	isotig09864	path:map00140	/map00140.gif
Steroid hormone biosynthesis	15	glucuronosyltransferase	ec:2.4.1.17	10	isotig19405, isotig36689, isotig01956, isotig02751, isotig02753, isotig39579, isotig09154, isotig13177, isotig14393, isotig16653	path:map00140	/map00140.gif
Steroid hormone biosynthesis	15	3alpha(17beta)-hydroxysteroid dehydrogenase (NAD+)	ec:1.1.1.239	1	isotig09445	path:map00140	/map00140.gif
Steroid hormone biosynthesis	15	3-oxo-5alpha-steroid 4-dehydrogenase	ec:1.3.99.5	2	isotig19048, isotig12587	path:map00140	/map00140.gif
Folate biosynthesis	14	6,7-dihydropteridine reductase	ec:1.5.1.34	1	isotig09106	path:map00790	/map00790.gif
Folate biosynthesis	14	sepiapterin reductase	ec:1.1.1.153	2	isotig31810, isotig08583	path:map00790	/map00790.gif
Folate biosynthesis	14	GTP cyclohydrolase I	ec:3.5.4.16	1	isotig08977	path:map00790	/map00790.gif
Folate biosynthesis	14	tetrahydrofolate synthase	ec:6.3.2.17	2	isotig23300, isotig36714	path:map00790	/map00790.gif
Folate biosynthesis	14	alkaline phosphatase	ec:3.1.3.1	6	isotig24093, isotig24137, isotig31959, isotig39992, isotig08493, isotig14445	path:map00790	/map00790.gif
Folate biosynthesis	14	gamma-glutamyl hydrolase	ec:3.4.19.9	1	isotig08914	path:map00790	/map00790.gif
Folate biosynthesis	14	dihydrofolate reductase	ec:1.5.1.3	1	isotig17071	path:map00790	/map00790.gif
Glyoxylate and dicarboxylate metabolism	24	methylmalonyl-CoA mutase	ec:5.4.99.2	1	isotig07649	path:map00630	/map00630.gif
Glyoxylate and dicarboxylate metabolism	24	propionyl-CoA carboxylase	ec:6.4.1.3	6	isotig23757, isotig25268, isotig25795, isotig08974, isotig13074, isotig13199	path:map00630	/map00630.gif
Glyoxylate and dicarboxylate metabolism	24	arylformamidase	ec:3.5.1.9	1	isotig25466	path:map00630	/map00630.gif
Glyoxylate and dicarboxylate metabolism	24	phosphoglycolate phosphatase	ec:3.1.3.18	1	isotig13143	path:map00630	/map00630.gif
Glyoxylate and dicarboxylate metabolism	24	citrate (Si)-synthase	ec:2.3.3.1	1	isotig07019	path:map00630	/map00630.gif
Glyoxylate and dicarboxylate metabolism	24	oxalyl-CoA decarboxylase	ec:4.1.1.8	1	isotig26586	path:map00630	/map00630.gif
Glyoxylate and dicarboxylate metabolism	24	malate dehydrogenase	ec:1.1.1.37	2	isotig08898, isotig10262	path:map00630	/map00630.gif
Glyoxylate and dicarboxylate metabolism	24	acetyl-CoA C-acetyltransferase	ec:2.3.1.9	3	isotig01443, isotig05156, isotig11009	path:map00630	/map00630.gif
Glyoxylate and dicarboxylate metabolism	24	acetoacetyl-CoA reductase	ec:1.1.1.36	2	isotig33909, isotig09445	path:map00630	/map00630.gif
Glyoxylate and dicarboxylate metabolism	24	methylmalonyl-CoA epimerase	ec:5.1.99.1	1	isotig08909	path:map00630	/map00630.gif
Glyoxylate and dicarboxylate metabolism	24	aconitate hydratase	ec:4.2.1.3	5	isotig17941, isotig02502, isotig06989, isotig06990, isotig14126	path:map00630	/map00630.gif
Glycosaminoglycan biosynthesis - heparan sulfate	7	galactosylgalactosylxylosylprotein 3-beta-glucuronosyltransferase	ec:2.4.1.135	2	isotig30147, isotig40604	path:map00534	/map00534.gif
Glycosaminoglycan biosynthesis - heparan sulfate	7	xylosylprotein 4-beta-galactosyltransferase	ec:2.4.1.133	1	isotig18249	path:map00534	/map00534.gif
Glycosaminoglycan biosynthesis - heparan sulfate	7	[heparan sulfate]-glucosamine 3-sulfotransferase 1	ec:2.8.2.23	1	isotig29863	path:map00534	/map00534.gif
Glycosaminoglycan biosynthesis - heparan sulfate	7	N-acetylglucosaminyl-proteoglycan 4-beta-glucuronosyltransferase	ec:2.4.1.225	2	isotig20419, isotig09068	path:map00534	/map00534.gif
Glycosaminoglycan biosynthesis - heparan sulfate	7	glucuronosyl-N-acetylglucosaminyl-proteoglycan 4-alpha-N-acetylglucosaminyltransferase	ec:2.4.1.224	2	isotig20419, isotig09068	path:map00534	/map00534.gif
Glycosaminoglycan biosynthesis - heparan sulfate	7	glucuronyl-galactosyl-proteoglycan 4-alpha-N-acetylglucosaminyltransferase	ec:2.4.1.223	1	isotig08971	path:map00534	/map00534.gif
Glycosaminoglycan biosynthesis - keratan sulfate	3	glycoprotein 6-alpha-L-fucosyltransferase	ec:2.4.1.68	1	isotig07052	path:map00533	/map00533.gif
Glycosaminoglycan biosynthesis - keratan sulfate	3	beta-N-acetylglucosaminylglycopeptide beta-1,4-galactosyltransferase	ec:2.4.1.38	2	isotig23266, isotig13839	path:map00533	/map00533.gif
Glycosaminoglycan biosynthesis - chondroitin sulfate	6	glucuronosyl-N-acetylgalactosaminyl-proteoglycan 4-beta-N-acetylgalactosaminyltransferase	ec:2.4.1.175	1	isotig13659	path:map00532	/map00532.gif
Glycosaminoglycan biosynthesis - chondroitin sulfate	6	galactosylgalactosylxylosylprotein 3-beta-glucuronosyltransferase	ec:2.4.1.135	2	isotig30147, isotig40604	path:map00532	/map00532.gif
Glycosaminoglycan biosynthesis - chondroitin sulfate	6	xylosylprotein 4-beta-galactosyltransferase	ec:2.4.1.133	1	isotig18249	path:map00532	/map00532.gif
Glycosaminoglycan biosynthesis - chondroitin sulfate	6	chondroitin 4-sulfotransferase	ec:2.8.2.5	2	isotig04515, isotig04516	path:map00532	/map00532.gif
Glycosaminoglycan degradation	14	N-acetylglucosamine-6-sulfatase	ec:3.1.6.14	1	isotig31323	path:map00531	/map00531.gif
Glycosaminoglycan degradation	14	iduronate-2-sulfatase	ec:3.1.6.13	2	isotig04718, isotig04719	path:map00531	/map00531.gif
Glycosaminoglycan degradation	14	beta-N-acetylhexosaminidase	ec:3.2.1.52	6	isotig23717, isotig24109, isotig25531, isotig03214, isotig03215, isotig07394	path:map00531	/map00531.gif
Glycosaminoglycan degradation	14	beta-glucuronidase	ec:3.2.1.31	3	isotig02554, isotig02555, isotig02556	path:map00531	/map00531.gif
Glycosaminoglycan degradation	14	beta-galactosidase	ec:3.2.1.23	2	isotig32062, isotig10203	path:map00531	/map00531.gif
Pentose and glucuronate interconversions	23	xylose isomerase	ec:5.3.1.5	1	isotig18368	path:map00040	/map00040.gif
Pentose and glucuronate interconversions	23	beta-glucuronidase	ec:3.2.1.31	3	isotig02554, isotig02555, isotig02556	path:map00040	/map00040.gif
Pentose and glucuronate interconversions	23	UTP---glucose-1-phosphate uridylyltransferase	ec:2.7.7.9	1	isotig08940	path:map00040	/map00040.gif
Pentose and glucuronate interconversions	23	aldehyde dehydrogenase (NAD+)	ec:1.2.1.3	3	isotig02742, isotig07812, isotig09038	path:map00040	/map00040.gif
Pentose and glucuronate interconversions	23	glucuronosyltransferase	ec:2.4.1.17	10	isotig19405, isotig36689, isotig01956, isotig02751, isotig02753, isotig39579, isotig09154, isotig13177, isotig14393, isotig16653	path:map00040	/map00040.gif
Pentose and glucuronate interconversions	23	UDP-glucose 6-dehydrogenase	ec:1.1.1.22	2	isotig13824, isotig15852	path:map00040	/map00040.gif
Pentose and glucuronate interconversions	23	aldehyde reductase	ec:1.1.1.21	2	isotig04728, isotig04729	path:map00040	/map00040.gif
Pentose and glucuronate interconversions	23	L-xylulose reductase	ec:1.1.1.10	1	isotig18803	path:map00040	/map00040.gif
alpha-Linolenic acid metabolism	16	enoyl-CoA hydratase	ec:4.2.1.17	4	isotig07231, isotig11751, isotig12967, isotig13102	path:map00592	/map00592.gif
alpha-Linolenic acid metabolism	16	acetyl-CoA C-acyltransferase	ec:2.3.1.16	2	isotig08922, isotig10066	path:map00592	/map00592.gif
alpha-Linolenic acid metabolism	16	acyl-CoA oxidase	ec:1.3.3.6	2	isotig06825, isotig16149	path:map00592	/map00592.gif
alpha-Linolenic acid metabolism	16	phospholipase A2	ec:3.1.1.4	8	isotig20513, isotig21247, isotig04439, isotig06406, isotig08109, isotig08298, isotig10513, isotig11074	path:map00592	/map00592.gif
Linoleic acid metabolism	8	phospholipase A2	ec:3.1.1.4	8	isotig20513, isotig21247, isotig04439, isotig06406, isotig08109, isotig08298, isotig10513, isotig11074	path:map00591	/map00591.gif
Biosynthesis of unsaturated fatty acids	15	enoyl-CoA hydratase	ec:4.2.1.17	4	isotig07231, isotig11751, isotig12967, isotig13102	path:map01040	/map01040.gif
Biosynthesis of unsaturated fatty acids	15	palmitoyl-CoA hydrolase	ec:3.1.2.2	2	isotig12226, isotig13480	path:map01040	/map01040.gif
Biosynthesis of unsaturated fatty acids	15	3-oxoacyl-[acyl-carrier-protein] reductase	ec:1.1.1.100	1	isotig18764	path:map01040	/map01040.gif
Biosynthesis of unsaturated fatty acids	15	acetyl-CoA C-acyltransferase	ec:2.3.1.16	2	isotig08922, isotig10066	path:map01040	/map01040.gif
Biosynthesis of unsaturated fatty acids	15	stearoyl-CoA 9-desaturase	ec:1.14.19.1	3	isotig19080, isotig02251, isotig02252	path:map01040	/map01040.gif
Biosynthesis of unsaturated fatty acids	15	acyl-CoA oxidase	ec:1.3.3.6	2	isotig06825, isotig16149	path:map01040	/map01040.gif
Biosynthesis of unsaturated fatty acids	15	long-chain-3-hydroxyacyl-CoA dehydrogenase	ec:1.1.1.211	2	isotig08922, isotig09496	path:map01040	/map01040.gif
Arachidonic acid metabolism	17	leukotriene-A4 hydrolase	ec:3.3.2.6	1	isotig04406	path:map00590	/map00590.gif
Arachidonic acid metabolism	17	prostaglandin-D synthase	ec:5.3.99.2	1	isotig22813	path:map00590	/map00590.gif
Arachidonic acid metabolism	17	soluble epoxide hydrolase	ec:3.3.2.10	1	isotig04406	path:map00590	/map00590.gif
Arachidonic acid metabolism	17	gamma-glutamyltransferase	ec:2.3.2.2	2	isotig23692, isotig40204	path:map00590	/map00590.gif
Arachidonic acid metabolism	17	glutathione peroxidase	ec:1.11.1.9	2	isotig10140, isotig15523	path:map00590	/map00590.gif
Arachidonic acid metabolism	17	carbonyl reductase (NADPH)	ec:1.1.1.184	2	isotig29309, isotig30854	path:map00590	/map00590.gif
Arachidonic acid metabolism	17	prostaglandin-endoperoxide synthase	ec:1.14.99.1	1	isotig38030	path:map00590	/map00590.gif
Arachidonic acid metabolism	17	phospholipase A2	ec:3.1.1.4	8	isotig20513, isotig21247, isotig04439, isotig06406, isotig08109, isotig08298, isotig10513, isotig11074	path:map00590	/map00590.gif
Taurine and hypotaurine metabolism	6	glutamate decarboxylase	ec:4.1.1.15	2	isotig18314, isotig31124	path:map00430	/map00430.gif
Taurine and hypotaurine metabolism	6	gamma-glutamyltransferase	ec:2.3.2.2	2	isotig23692, isotig40204	path:map00430	/map00430.gif
Taurine and hypotaurine metabolism	6	glutamate dehydrogenase	ec:1.4.1.2	1	isotig08110	path:map00430	/map00430.gif
Taurine and hypotaurine metabolism	6	cysteine dioxygenase	ec:1.13.11.20	1	isotig06826	path:map00430	/map00430.gif
Sulfur metabolism	14	sulfate adenylyltransferase	ec:2.7.7.4	4	isotig21897, isotig02075, isotig02076, isotig13379	path:map00920	/map00920.gif
Sulfur metabolism	14	sulfite oxidase	ec:1.8.3.1	1	isotig14765	path:map00920	/map00920.gif
Sulfur metabolism	14	3'(2'),5'-bisphosphate nucleotidase	ec:3.1.3.7	5	isotig01199, isotig01200, isotig01201, isotig01202, isotig24932	path:map00920	/map00920.gif
Sulfur metabolism	14	cystathionine beta-lyase	ec:4.4.1.8	1	isotig12048	path:map00920	/map00920.gif
Sulfur metabolism	14	chondroitin 4-sulfotransferase	ec:2.8.2.5	2	isotig04515, isotig04516	path:map00920	/map00920.gif
Sulfur metabolism	14	aryl sulfotransferase	ec:2.8.2.1	1	isotig12964	path:map00920	/map00920.gif
Sulfur metabolism	14	adenylyl-sulfate kinase	ec:2.7.1.25	2	isotig21897, isotig13379	path:map00920	/map00920.gif
Drug metabolism - other enzymes	54	dihydropyrimidine dehydrogenase (NADP+)	ec:1.3.1.2	3	isotig32815, isotig09972, isotig10873	path:map00983	/map00983.gif
Drug metabolism - other enzymes	54	xanthine oxidase	ec:1.17.3.2	5	isotig18806, isotig34949, isotig03352, isotig03353, isotig40428	path:map00983	/map00983.gif
Drug metabolism - other enzymes	54	beta-ureidopropionase ec:3.5.1.60 N-(long-chain-acyl)ethanolamine deacylase	ec:3.5.1.6	1	isotig30723	path:map00983	/map00983.gif
Drug metabolism - other enzymes	54	orotate phosphoribosyltransferase	ec:2.4.2.10	2	isotig03176, isotig03177	path:map00983	/map00983.gif
Drug metabolism - other enzymes	54	beta-glucuronidase	ec:3.2.1.31	3	isotig02554, isotig02555, isotig02556	path:map00983	/map00983.gif
Drug metabolism - other enzymes	54	thiopurine S-methyltransferase	ec:2.1.1.67	2	isotig32975, isotig12448	path:map00983	/map00983.gif
Drug metabolism - other enzymes	54	GMP synthase (glutamine-hydrolysing)	ec:6.3.5.2	1	isotig06986	path:map00983	/map00983.gif
Drug metabolism - other enzymes	54	cytidine deaminase	ec:3.5.4.5	1	isotig11824	path:map00983	/map00983.gif
Drug metabolism - other enzymes	54	hypoxanthine phosphoribosyltransferase	ec:2.4.2.8	2	isotig04027, isotig04028	path:map00983	/map00983.gif
Drug metabolism - other enzymes	54	uridine phosphorylase	ec:2.4.2.3	1	isotig15735	path:map00983	/map00983.gif
Drug metabolism - other enzymes	54	dihydropyrimidinase	ec:3.5.2.2	1	isotig25736	path:map00983	/map00983.gif
Drug metabolism - other enzymes	54	nucleoside-triphosphate diphosphatase	ec:3.6.1.19	3	isotig19674, isotig12419, isotig13039	path:map00983	/map00983.gif
Drug metabolism - other enzymes	54	glucuronosyltransferase	ec:2.4.1.17	10	isotig19405, isotig36689, isotig01956, isotig02751, isotig02753, isotig39579, isotig09154, isotig13177, isotig14393, isotig16653	path:map00983	/map00983.gif
Drug metabolism - other enzymes	54	IMP dehydrogenase	ec:1.1.1.205	2	isotig03685, isotig03686	path:map00983	/map00983.gif
Drug metabolism - other enzymes	54	carboxylesterase	ec:3.1.1.1	11	isotig21565, isotig21852, isotig21965, isotig22659, isotig26021, isotig27031, isotig06575, isotig10445, isotig12414, isotig14395, isotig15720	path:map00983	/map00983.gif
Drug metabolism - other enzymes	54	uridine kinase	ec:2.7.1.48	5	isotig04139, isotig04140, isotig09346, isotig09400, isotig12420	path:map00983	/map00983.gif
Drug metabolism - other enzymes	54	thymidine kinase	ec:2.7.1.21	1	isotig08831	path:map00983	/map00983.gif
Drug metabolism - cytochrome P450	16	alcohol dehydrogenase	ec:1.1.1.1	3	isotig27717, isotig40603, isotig11255	path:map00982	/map00982.gif
Drug metabolism - cytochrome P450	16	glucuronosyltransferase	ec:2.4.1.17	10	isotig19405, isotig36689, isotig01956, isotig02751, isotig02753, isotig39579, isotig09154, isotig13177, isotig14393, isotig16653	path:map00982	/map00982.gif
Drug metabolism - cytochrome P450	16	glutathione transferase	ec:2.5.1.18	3	isotig09461, isotig11405, isotig12927	path:map00982	/map00982.gif
Insect hormone biosynthesis	1	juvenile-hormone esterase	ec:3.1.1.59	1	isotig11858	path:map00981	/map00981.gif
Metabolism of xenobiotics by cytochrome P450	18	carbonyl reductase (NADPH)	ec:1.1.1.184	2	isotig29309, isotig30854	path:map00980	/map00980.gif
Metabolism of xenobiotics by cytochrome P450	18	alcohol dehydrogenase	ec:1.1.1.1	3	isotig27717, isotig40603, isotig11255	path:map00980	/map00980.gif
Metabolism of xenobiotics by cytochrome P450	18	glucuronosyltransferase	ec:2.4.1.17	10	isotig19405, isotig36689, isotig01956, isotig02751, isotig02753, isotig39579, isotig09154, isotig13177, isotig14393, isotig16653	path:map00980	/map00980.gif
Metabolism of xenobiotics by cytochrome P450	18	glutathione transferase	ec:2.5.1.18	3	isotig09461, isotig11405, isotig12927	path:map00980	/map00980.gif
Arginine and proline metabolism	40	argininosuccinate synthase	ec:6.3.4.5	1	isotig08680	path:map00330	/map00330.gif
Arginine and proline metabolism	40	adenosylmethionine decarboxylase	ec:4.1.1.50	1	isotig38891	path:map00330	/map00330.gif
Arginine and proline metabolism	40	proline dehydrogenase	ec:1.5.99.8	3	isotig28297, isotig28920, isotig34358	path:map00330	/map00330.gif
Arginine and proline metabolism	40	1-pyrroline-5-carboxylate dehydrogenase	ec:1.5.1.12	1	isotig03731	path:map00330	/map00330.gif
Arginine and proline metabolism	40	D-amino-acid oxidase	ec:1.4.3.3	1	isotig13872	path:map00330	/map00330.gif
Arginine and proline metabolism	40	glutaminase	ec:3.5.1.2	1	isotig40728	path:map00330	/map00330.gif
Arginine and proline metabolism	40	glutamate dehydrogenase [NAD(P)+]	ec:1.4.1.3	1	isotig08110	path:map00330	/map00330.gif
Arginine and proline metabolism	40	glutamate dehydrogenase	ec:1.4.1.2	1	isotig08110	path:map00330	/map00330.gif
Arginine and proline metabolism	40	glutamate 5-kinase	ec:2.7.2.11	1	isotig16957	path:map00330	/map00330.gif
Arginine and proline metabolism	40	aminoacylase	ec:3.5.1.14	2	isotig14134, isotig17318	path:map00330	/map00330.gif
Arginine and proline metabolism	40	aldehyde dehydrogenase (NAD+)	ec:1.2.1.3	3	isotig02742, isotig07812, isotig09038	path:map00330	/map00330.gif
Arginine and proline metabolism	40	argininosuccinate lyase	ec:4.3.2.1	3	isotig33849, isotig05222, isotig05223	path:map00330	/map00330.gif
Arginine and proline metabolism	40	carbamoyl-phosphate synthase (ammonia)	ec:6.3.4.16	2	isotig03645, isotig03646	path:map00330	/map00330.gif
Arginine and proline metabolism	40	procollagen-proline dioxygenase	ec:1.14.11.2	1	isotig37342	path:map00330	/map00330.gif
Arginine and proline metabolism	40	pyrroline-5-carboxylate reductase	ec:1.5.1.2	1	isotig15816	path:map00330	/map00330.gif
Arginine and proline metabolism	40	nitric-oxide synthase	ec:1.14.13.39	1	isotig19578	path:map00330	/map00330.gif
Arginine and proline metabolism	40	spermidine synthase	ec:2.5.1.16	1	isotig10211	path:map00330	/map00330.gif
Arginine and proline metabolism	40	glutamate-5-semialdehyde dehydrogenase	ec:1.2.1.41	1	isotig16957	path:map00330	/map00330.gif
Arginine and proline metabolism	40	aspartate transaminase	ec:2.6.1.1	2	isotig07829, isotig09380	path:map00330	/map00330.gif
Arginine and proline metabolism	40	aminobutyraldehyde dehydrogenase	ec:1.2.1.19	1	isotig02742	path:map00330	/map00330.gif
Arginine and proline metabolism	40	glutamate---ammonia ligase	ec:6.3.1.2	10	isotig18314, isotig28364, isotig28506, isotig33244, isotig02379, isotig02380, isotig02381, isotig02382, isotig39718, isotig08530	path:map00330	/map00330.gif
Arginine and proline metabolism	40	arginine kinase	ec:2.7.3.3	4	isotig02307, isotig02308, isotig02309, isotig02310	path:map00330	/map00330.gif
Caffeine metabolism	6	xanthine oxidase	ec:1.17.3.2	5	isotig18806, isotig34949, isotig03352, isotig03353, isotig40428	path:map00232	/map00232.gif
Caffeine metabolism	6	factor-independent urate hydroxylase	ec:1.7.3.3	1	isotig25870	path:map00232	/map00232.gif
Purine metabolism	225	adenylosuccinate synthase	ec:6.3.4.4	1	isotig07711	path:map00230	/map00230.gif
Purine metabolism	225	GMP synthase	ec:6.3.4.1	1	isotig06986	path:map00230	/map00230.gif
Purine metabolism	225	3',5'-cyclic-GMP phosphodiesterase	ec:3.1.4.35	2	isotig24395, isotig06932	path:map00230	/map00230.gif
Purine metabolism	225	ribose-phosphate diphosphokinase	ec:2.7.6.1	3	isotig22286, isotig04179, isotig04180	path:map00230	/map00230.gif
Purine metabolism	225	3',5'-cyclic-nucleotide phosphodiesterase	ec:3.1.4.17	6	isotig36562, isotig02170, isotig02171, isotig02172, isotig11393, isotig15900	path:map00230	/map00230.gif
Purine metabolism	225	allantoicase	ec:3.5.3.4	1	isotig36302	path:map00230	/map00230.gif
Purine metabolism	225	phosphoribosylaminoimidazole carboxylase	ec:4.1.1.21	1	isotig10220	path:map00230	/map00230.gif
Purine metabolism	225	guanosine-3',5'-bis(diphosphate) 3'-diphosphatase	ec:3.1.7.2	1	isotig29859	path:map00230	/map00230.gif
Purine metabolism	225	xanthine oxidase	ec:1.17.3.2	5	isotig18806, isotig34949, isotig03352, isotig03353, isotig40428	path:map00230	/map00230.gif
Purine metabolism	225	factor-independent urate hydroxylase	ec:1.7.3.3	1	isotig25870	path:map00230	/map00230.gif
Purine metabolism	225	phosphoribosylaminoimidazolesuccinocarboxamide synthase	ec:6.3.2.6	1	isotig10220	path:map00230	/map00230.gif
Purine metabolism	225	guanylate kinase	ec:2.7.4.8	8	isotig18716, isotig19615, isotig37288, isotig37712, isotig09643, isotig10869, isotig12273, isotig13203	path:map00230	/map00230.gif
Purine metabolism	225	nucleoside-diphosphate kinase	ec:2.7.4.6	1	isotig18000	path:map00230	/map00230.gif
Purine metabolism	225	adenylate kinase	ec:2.7.4.3	6	isotig25835, isotig39895, isotig04181, isotig04182, isotig09400, isotig12183	path:map00230	/map00230.gif
Purine metabolism	225	amidophosphoribosyltransferase	ec:2.4.2.14	1	isotig09116	path:map00230	/map00230.gif
Purine metabolism	225	phosphoribosylformylglycinamidine synthase	ec:6.3.5.3	1	isotig27208	path:map00230	/map00230.gif
Purine metabolism	225	GMP synthase (glutamine-hydrolysing)	ec:6.3.5.2	1	isotig06986	path:map00230	/map00230.gif
Purine metabolism	225	guanylate cyclase	ec:4.6.1.2	6	isotig20140, isotig02846, isotig02851, isotig10965, isotig11507, isotig11919	path:map00230	/map00230.gif
Purine metabolism	225	adenylate cyclase	ec:4.6.1.1	4	isotig21003, isotig21286, isotig23337, isotig16067	path:map00230	/map00230.gif
Purine metabolism	225	phosphoribosylaminoimidazolecarboxamide formyltransferase	ec:2.1.2.3	1	isotig06653	path:map00230	/map00230.gif
Purine metabolism	225	phosphoribosylglycinamide formyltransferase	ec:2.1.2.2	2	isotig26021, isotig06637	path:map00230	/map00230.gif
Purine metabolism	225	xanthine dehydrogenase	ec:1.17.1.4	5	isotig18806, isotig34949, isotig03352, isotig03353, isotig40428	path:map00230	/map00230.gif
Purine metabolism	225	IMP cyclohydrolase	ec:3.5.4.10	1	isotig06653	path:map00230	/map00230.gif
Purine metabolism	225	polyribonucleotide nucleotidyltransferase	ec:2.7.7.8	4	isotig18399, isotig38256, isotig14296, isotig14885	path:map00230	/map00230.gif
Purine metabolism	225	DNA-directed DNA polymerase	ec:2.7.7.7	26	isotig18804, isotig24804, isotig25521, isotig27175, isotig27691, isotig30565, isotig03527, isotig03528, isotig38711, isotig06344, isotig07483, isotig08578, isotig08786, isotig10104, isotig10275, isotig10818, isotig11115, isotig12589, isotig14247, isotig14800, isotig14919, isotig14971, isotig15090, isotig15097, isotig15391, isotig17770	path:map00230	/map00230.gif
Purine metabolism	225	DNA-directed RNA polymerase	ec:2.7.7.6	26	isotig19940, isotig21004, isotig22164, isotig24008, isotig24955, isotig03549, isotig03550, isotig04638, isotig06711, isotig07201, isotig07968, isotig08029, isotig08456, isotig09880, isotig09967, isotig10091, isotig10758, isotig10887, isotig11704, isotig12791, isotig13810, isotig15794, isotig16395, isotig16988, isotig17343, isotig17541	path:map00230	/map00230.gif
Purine metabolism	225	sulfate adenylyltransferase	ec:2.7.7.4	4	isotig21897, isotig02075, isotig02076, isotig13379	path:map00230	/map00230.gif
Purine metabolism	225	AMP deaminase	ec:3.5.4.6	1	isotig17263	path:map00230	/map00230.gif
Purine metabolism	225	adenosine deaminase	ec:3.5.4.4	4	isotig04293, isotig04294, isotig10521, isotig11567	path:map00230	/map00230.gif
Purine metabolism	225	GMP reductase	ec:1.7.1.7	1	isotig09308	path:map00230	/map00230.gif
Purine metabolism	225	hypoxanthine phosphoribosyltransferase	ec:2.4.2.8	2	isotig04027, isotig04028	path:map00230	/map00230.gif
Purine metabolism	225	purine-nucleoside phosphorylase	ec:2.4.2.1	1	isotig20846	path:map00230	/map00230.gif
Purine metabolism	225	ribonucleoside-diphosphate reductase	ec:1.17.4.1	3	isotig10718, isotig11764, isotig14231	path:map00230	/map00230.gif
Purine metabolism	225	phosphoribosylformylglycinamidine cyclo-ligase	ec:6.3.3.1	2	isotig26021, isotig06637	path:map00230	/map00230.gif
Purine metabolism	225	5'-nucleotidase	ec:3.1.3.5	2	isotig24086, isotig08603	path:map00230	/map00230.gif
Purine metabolism	225	nucleotide diphosphatase	ec:3.6.1.9	1	isotig12419	path:map00230	/map00230.gif
Purine metabolism	225	adenosinetriphosphatase	ec:3.6.1.3	48	isotig18062, isotig18366, isotig18671, isotig21147, isotig23974, isotig24958, isotig25849, isotig27394, isotig28537, isotig31690, isotig35862, isotig36518, isotig02769, isotig03772, isotig39001, isotig40758, isotig05945, isotig06297, isotig06393, isotig06402, isotig06943, isotig07250, isotig07302, isotig07385, isotig07734, isotig08319, isotig08558, isotig08632, isotig09190, isotig09341, isotig099…	path:map00230	/map00230.gif
Purine metabolism	225	adenylosuccinate lyase	ec:4.3.2.2	3	isotig32839, isotig05434, isotig05435	path:map00230	/map00230.gif
Purine metabolism	225	bis(5'-adenosyl)-triphosphatase	ec:3.6.1.29	1	isotig13428	path:map00230	/map00230.gif
Purine metabolism	225	ADP-sugar diphosphatase	ec:3.6.1.21	2	isotig10923, isotig16800	path:map00230	/map00230.gif
Purine metabolism	225	phosphoribosylamine---glycine ligase	ec:6.3.4.13	2	isotig26021, isotig06637	path:map00230	/map00230.gif
Purine metabolism	225	nucleoside-triphosphate diphosphatase	ec:3.6.1.19	3	isotig19674, isotig12419, isotig13039	path:map00230	/map00230.gif
Purine metabolism	225	nucleoside-triphosphatase	ec:3.6.1.15	38	isotig19071, isotig19079, isotig20723, isotig21430, isotig23233, isotig24377, isotig26094, isotig27054, isotig28548, isotig31099, isotig34066, isotig02511, isotig03225, isotig39443, isotig03898, isotig04190, isotig04936, isotig05944, isotig05968, isotig06252, isotig07198, isotig07888, isotig08042, isotig08316, isotig09854, isotig10614, isotig11171, isotig11349, isotig11519, isotig11625, isotig116…	path:map00230	/map00230.gif
Purine metabolism	225	IMP dehydrogenase	ec:1.1.1.205	2	isotig03685, isotig03686	path:map00230	/map00230.gif
Purine metabolism	225	phosphoglucomutase	ec:5.4.2.2	1	isotig07010	path:map00230	/map00230.gif
Purine metabolism	225	pyruvate kinase	ec:2.7.1.40	1	isotig07313	path:map00230	/map00230.gif
Purine metabolism	225	adenylyl-sulfate kinase	ec:2.7.1.25	2	isotig21897, isotig13379	path:map00230	/map00230.gif
Purine metabolism	225	adenosine kinase	ec:2.7.1.20	1	isotig16214	path:map00230	/map00230.gif
Aminobenzoate degradation	20	enoyl-CoA hydratase	ec:4.2.1.17	4	isotig07231, isotig11751, isotig12967, isotig13102	path:map00627	/map00627.gif
Aminobenzoate degradation	20	acetate CoA-transferase	ec:2.8.3.8	1	isotig16856	path:map00627	/map00627.gif
Aminobenzoate degradation	20	acid phosphatase	ec:3.1.3.2	8	isotig20002, isotig20664, isotig23246, isotig06477, isotig11627, isotig12476, isotig17301, isotig17315	path:map00627	/map00627.gif
Aminobenzoate degradation	20	alkaline phosphatase	ec:3.1.3.1	6	isotig24093, isotig24137, isotig31959, isotig39992, isotig08493, isotig14445	path:map00627	/map00627.gif
Aminobenzoate degradation	20	acylphosphatase	ec:3.6.1.7	1	isotig18650	path:map00627	/map00627.gif
Lipoic acid metabolism	1	lipoyl synthase	ec:2.8.1.8	1	isotig10137	path:map00785	/map00785.gif
Naphthalene degradation	3	alcohol dehydrogenase	ec:1.1.1.1	3	isotig27717, isotig40603, isotig11255	path:map00626	/map00626.gif
Carbon fixation pathways in prokaryotes	40	formate---tetrahydrofolate ligase	ec:6.3.4.3	1	isotig06879	path:map00720	/map00720.gif
Carbon fixation pathways in prokaryotes	40	methylmalonyl-CoA mutase	ec:5.4.99.2	1	isotig07649	path:map00720	/map00720.gif
Carbon fixation pathways in prokaryotes	40	methylenetetrahydrofolate reductase [NAD(P)H]	ec:1.5.1.20	1	isotig09011	path:map00720	/map00720.gif
Carbon fixation pathways in prokaryotes	40	propionyl-CoA carboxylase	ec:6.4.1.3	6	isotig23757, isotig25268, isotig25795, isotig08974, isotig13074, isotig13199	path:map00720	/map00720.gif
Carbon fixation pathways in prokaryotes	40	acetyl-CoA carboxylase	ec:6.4.1.2	4	isotig24100, isotig25268, isotig25795, isotig13199	path:map00720	/map00720.gif
Carbon fixation pathways in prokaryotes	40	pyruvate carboxylase	ec:6.4.1.1	3	isotig37876, isotig06652, isotig09933	path:map00720	/map00720.gif
Carbon fixation pathways in prokaryotes	40	methenyltetrahydrofolate cyclohydrolase	ec:3.5.4.9	1	isotig06879	path:map00720	/map00720.gif
Carbon fixation pathways in prokaryotes	40	ATP citrate synthase	ec:2.3.3.8	4	isotig18019, isotig03991, isotig03992, isotig09269	path:map00720	/map00720.gif
Carbon fixation pathways in prokaryotes	40	succinate---CoA ligase (ADP-forming)	ec:6.2.1.5	6	isotig18019, isotig32106, isotig03991, isotig03992, isotig09269, isotig09632	path:map00720	/map00720.gif
Carbon fixation pathways in prokaryotes	40	acetate---CoA ligase	ec:6.2.1.1	2	isotig08954, isotig15175	path:map00720	/map00720.gif
Carbon fixation pathways in prokaryotes	40	isocitrate dehydrogenase (NADP+)	ec:1.1.1.42	2	isotig08196, isotig09167	path:map00720	/map00720.gif
Carbon fixation pathways in prokaryotes	40	malate dehydrogenase	ec:1.1.1.37	2	isotig08898, isotig10262	path:map00720	/map00720.gif
Carbon fixation pathways in prokaryotes	40	acetyl-CoA C-acetyltransferase	ec:2.3.1.9	3	isotig01443, isotig05156, isotig11009	path:map00720	/map00720.gif
Carbon fixation pathways in prokaryotes	40	3-hydroxyacyl-CoA dehydrogenase	ec:1.1.1.35	6	isotig25458, isotig33909, isotig07231, isotig09445, isotig09864, isotig11009	path:map00720	/map00720.gif
Carbon fixation pathways in prokaryotes	40	methylenetetrahydrofolate dehydrogenase (NADP+)	ec:1.5.1.5	1	isotig06879	path:map00720	/map00720.gif
Carbon fixation pathways in prokaryotes	40	methylmalonyl-CoA epimerase	ec:5.1.99.1	1	isotig08909	path:map00720	/map00720.gif
Carbon fixation pathways in prokaryotes	40	aconitate hydratase	ec:4.2.1.3	5	isotig17941, isotig02502, isotig06989, isotig06990, isotig14126	path:map00720	/map00720.gif
Carbon fixation pathways in prokaryotes	40	fumarate hydratase	ec:4.2.1.2	1	isotig09270	path:map00720	/map00720.gif
Chloroalkane and chloroalkene degradation	7	soluble epoxide hydrolase	ec:3.3.2.10	1	isotig04406	path:map00625	/map00625.gif
Chloroalkane and chloroalkene degradation	7	alcohol dehydrogenase	ec:1.1.1.1	3	isotig27717, isotig40603, isotig11255	path:map00625	/map00625.gif
Chloroalkane and chloroalkene degradation	7	aldehyde dehydrogenase (NAD+)	ec:1.2.1.3	3	isotig02742, isotig07812, isotig09038	path:map00625	/map00625.gif
Toluene degradation	6	3-hydroxyacyl-CoA dehydrogenase	ec:1.1.1.35	6	isotig25458, isotig33909, isotig07231, isotig09445, isotig09864, isotig11009	path:map00623	/map00623.gif
Xylene degradation	1	acetaldehyde dehydrogenase (acetylating)	ec:1.2.1.10	1	isotig07812	path:map00622	/map00622.gif
Valine, leucine and isoleucine biosynthesis	8	threonine ammonia-lyase	ec:4.3.1.19	2	isotig04171, isotig04172	path:map00290	/map00290.gif
Valine, leucine and isoleucine biosynthesis	8	acetolactate synthase	ec:2.2.1.6	1	isotig14644	path:map00290	/map00290.gif
Valine, leucine and isoleucine biosynthesis	8	pyruvate dehydrogenase (acetyl-transferring)	ec:1.2.4.1	4	isotig08918, isotig10639, isotig10740, isotig12787	path:map00290	/map00290.gif
Valine, leucine and isoleucine biosynthesis	8	branched-chain-amino-acid transaminase	ec:2.6.1.42	1	isotig09497	path:map00290	/map00290.gif
Dioxin degradation	1	acetaldehyde dehydrogenase (acetylating)	ec:1.2.1.10	1	isotig07812	path:map00621	/map00621.gif
Ubiquinone and other terpenoid-quinone biosynthesis	3	4-hydroxyphenylpyruvate dioxygenase	ec:1.13.11.27	1	isotig08465	path:map00130	/map00130.gif
Ubiquinone and other terpenoid-quinone biosynthesis	3	tyrosine transaminase	ec:2.6.1.5	2	isotig34054, isotig17393	path:map00130	/map00130.gif
Biotin metabolism	1	biotin---[propionyl-CoA-carboxylase (ATP-hydrolysing)] ligase	ec:6.3.4.10	1	isotig23814	path:map00780	/map00780.gif
Pyruvate metabolism	40	phosphoenolpyruvate carboxykinase (GTP)	ec:4.1.1.32	4	isotig03977, isotig03978, isotig07671, isotig07940	path:map00620	/map00620.gif
Pyruvate metabolism	40	acetyl-CoA carboxylase	ec:6.4.1.2	4	isotig24100, isotig25268, isotig25795, isotig13199	path:map00620	/map00620.gif
Pyruvate metabolism	40	pyruvate carboxylase	ec:6.4.1.1	3	isotig37876, isotig06652, isotig09933	path:map00620	/map00620.gif
Pyruvate metabolism	40	hydroxyacylglutathione hydrolase	ec:3.1.2.6	1	isotig06865	path:map00620	/map00620.gif
Pyruvate metabolism	40	acetyl-CoA hydrolase	ec:3.1.2.1	2	isotig13078, isotig16856	path:map00620	/map00620.gif
Pyruvate metabolism	40	acetate---CoA ligase	ec:6.2.1.1	2	isotig08954, isotig15175	path:map00620	/map00620.gif
Pyruvate metabolism	40	dihydrolipoyllysine-residue acetyltransferase	ec:2.3.1.12	2	isotig03269, isotig07343	path:map00620	/map00620.gif
Pyruvate metabolism	40	lactoylglutathione lyase	ec:4.4.1.5	2	isotig08465, isotig14323	path:map00620	/map00620.gif
Pyruvate metabolism	40	acylphosphatase	ec:3.6.1.7	1	isotig18650	path:map00620	/map00620.gif
Pyruvate metabolism	40	aldehyde dehydrogenase (NAD+)	ec:1.2.1.3	3	isotig02742, isotig07812, isotig09038	path:map00620	/map00620.gif
Pyruvate metabolism	40	malate dehydrogenase	ec:1.1.1.37	2	isotig08898, isotig10262	path:map00620	/map00620.gif
Pyruvate metabolism	40	acetyl-CoA C-acetyltransferase	ec:2.3.1.9	3	isotig01443, isotig05156, isotig11009	path:map00620	/map00620.gif
Pyruvate metabolism	40	L-lactate dehydrogenase	ec:1.1.1.27	2	isotig03261, isotig03262	path:map00620	/map00620.gif
Pyruvate metabolism	40	aldehyde reductase	ec:1.1.1.21	2	isotig04728, isotig04729	path:map00620	/map00620.gif
Pyruvate metabolism	40	pyruvate dehydrogenase (acetyl-transferring)	ec:1.2.4.1	4	isotig08918, isotig10639, isotig10740, isotig12787	path:map00620	/map00620.gif
Pyruvate metabolism	40	dihydrolipoyl dehydrogenase	ec:1.8.1.4	2	isotig33433, isotig08868	path:map00620	/map00620.gif
Pyruvate metabolism	40	acetaldehyde dehydrogenase (acetylating)	ec:1.2.1.10	1	isotig07812	path:map00620	/map00620.gif
Pyruvate metabolism	40	pyruvate kinase	ec:2.7.1.40	1	isotig07313	path:map00620	/map00620.gif
Butirosin and neomycin biosynthesis	2	hexokinase	ec:2.7.1.1	2	isotig32804, isotig07588	path:map00524	/map00524.gif
Polyketide sugar unit biosynthesis	2	dTDP-glucose 4,6-dehydratase	ec:4.2.1.46	2	isotig09540, isotig17351	path:map00523	/map00523.gif
Oxidative phosphorylation	117	NADH dehydrogenase	ec:1.6.99.3	7	isotig21598, isotig22981, isotig23468, isotig23622, isotig27977, isotig31547, isotig11179	path:map00190	/map00190.gif
Oxidative phosphorylation	117	ubiquinol---cytochrome-c reductase	ec:1.10.2.2	7	isotig24937, isotig25658, isotig27126, isotig04869, isotig09484, isotig13023, isotig14990	path:map00190	/map00190.gif
Oxidative phosphorylation	117	H+-exporting ATPase	ec:3.6.3.6	24	isotig31220, isotig31563, isotig31651, isotig32249, isotig34352, isotig03753, isotig03754, isotig38412, isotig04165, isotig04166, isotig06605, isotig07498, isotig07641, isotig07887, isotig08141, isotig08250, isotig08750, isotig08823, isotig09512, isotig10253, isotig10337, isotig11196, isotig11221, isotig16787	path:map00190	/map00190.gif
Oxidative phosphorylation	117	succinate dehydrogenase (ubiquinone)	ec:1.3.5.1	2	isotig07421, isotig09482	path:map00190	/map00190.gif
Oxidative phosphorylation	117	NADH:ubiquinone reductase (H+-translocating)	ec:1.6.5.3	26	contig00847, isotig17942, isotig18313, isotig21412, isotig22738, isotig23205, isotig25915, isotig32522, isotig02071, isotig02072, isotig02073, isotig02074, isotig03459, isotig03460, isotig41160, isotig04226, isotig04393, isotig04394, isotig09082, isotig09536, isotig14867, isotig14975, isotig15464, isotig16163, isotig16768, isotig16883	path:map00190	/map00190.gif
Oxidative phosphorylation	117	inorganic diphosphatase ec:3.6.1.10 endopolyphosphatase	ec:3.6.1.1	2	isotig10892, isotig11069	path:map00190	/map00190.gif
Oxidative phosphorylation	117	cytochrome-c oxidase	ec:1.9.3.1	49	contig01107, isotig00774, isotig00775, isotig00776, isotig00777, isotig00778, isotig00779, isotig00780, isotig00781, isotig00782, isotig00783, isotig00784, isotig00785, isotig00786, isotig00787, isotig00788, isotig00789, isotig00790, isotig00791, isotig00793, isotig00798, isotig00799, isotig00800, isotig00801, isotig00802, isotig00803, isotig00804, isotig00805, isotig00806, isotig00807, isotig008…	path:map00190	/map00190.gif
Streptomycin biosynthesis	5	dTDP-glucose 4,6-dehydratase	ec:4.2.1.46	2	isotig09540, isotig17351	path:map00521	/map00521.gif
Streptomycin biosynthesis	5	hexokinase	ec:2.7.1.1	2	isotig32804, isotig07588	path:map00521	/map00521.gif
Streptomycin biosynthesis	5	phosphoglucomutase	ec:5.4.2.2	1	isotig07010	path:map00521	/map00521.gif
Methane metabolism	37	6-phosphofructokinase	ec:2.7.1.11	1	isotig06547	path:map00680	/map00680.gif
Methane metabolism	37	methylenetetrahydrofolate reductase [NAD(P)H]	ec:1.5.1.20	1	isotig09011	path:map00680	/map00680.gif
Methane metabolism	37	phosphopyruvate hydratase	ec:4.2.1.11	1	isotig08791	path:map00680	/map00680.gif
Methane metabolism	37	peroxidase	ec:1.11.1.7	12	isotig22674, isotig25267, isotig38030, isotig41725, isotig04290, isotig04659, isotig04924, isotig04925, isotig07801, isotig09588, isotig12407, isotig14167	path:map00680	/map00680.gif
Methane metabolism	37	catalase	ec:1.11.1.6	1	isotig08128	path:map00680	/map00680.gif
Methane metabolism	37	glycine hydroxymethyltransferase	ec:2.1.2.1	4	isotig23671, isotig39853, isotig40082, isotig13491	path:map00680	/map00680.gif
Methane metabolism	37	fructose-bisphosphatase	ec:3.1.3.11	2	isotig02615, isotig16390	path:map00680	/map00680.gif
Methane metabolism	37	acetate---CoA ligase	ec:6.2.1.1	2	isotig08954, isotig15175	path:map00680	/map00680.gif
Methane metabolism	37	phosphoglycerate dehydrogenase	ec:1.1.1.95	1	isotig06807	path:map00680	/map00680.gif
Methane metabolism	37	phosphoserine phosphatase ec:3.1.3.30 Deleted entry ec:3.1.3.31 nucleotidase	ec:3.1.3.3	2	isotig24119, isotig12945	path:map00680	/map00680.gif
Methane metabolism	37	S-(hydroxymethyl)glutathione dehydrogenase	ec:1.1.1.284	1	isotig11255	path:map00680	/map00680.gif
Methane metabolism	37	fructose-bisphosphate aldolase	ec:4.1.2.13	5	isotig26392, isotig04963, isotig07708, isotig07919, isotig09378	path:map00680	/map00680.gif
Methane metabolism	37	malate dehydrogenase	ec:1.1.1.37	2	isotig08898, isotig10262	path:map00680	/map00680.gif
Methane metabolism	37	phosphoserine transaminase	ec:2.6.1.52	1	isotig04317	path:map00680	/map00680.gif
Methane metabolism	37	S-formylglutathione hydrolase	ec:3.1.2.12	1	isotig12414	path:map00680	/map00680.gif
Pentose phosphate pathway	26	6-phosphofructokinase	ec:2.7.1.11	1	isotig06547	path:map00030	/map00030.gif
Pentose phosphate pathway	26	ribose-phosphate diphosphokinase	ec:2.7.6.1	3	isotig22286, isotig04179, isotig04180	path:map00030	/map00030.gif
Pentose phosphate pathway	26	glucose-6-phosphate isomerase	ec:5.3.1.9	1	isotig07984	path:map00030	/map00030.gif
Pentose phosphate pathway	26	ribose-5-phosphate isomerase	ec:5.3.1.6	1	isotig12239	path:map00030	/map00030.gif
Pentose phosphate pathway	26	transaldolase	ec:2.2.1.2	1	isotig07101	path:map00030	/map00030.gif
Pentose phosphate pathway	26	transketolase	ec:2.2.1.1	1	isotig38736	path:map00030	/map00030.gif
Pentose phosphate pathway	26	fructose-bisphosphatase	ec:3.1.3.11	2	isotig02615, isotig16390	path:map00030	/map00030.gif
Pentose phosphate pathway	26	glucose dehydrogenase (acceptor)	ec:1.1.99.10	4	isotig33712, isotig05970, isotig05971, isotig08110	path:map00030	/map00030.gif
Pentose phosphate pathway	26	fructose-bisphosphate aldolase	ec:4.1.2.13	5	isotig26392, isotig04963, isotig07708, isotig07919, isotig09378	path:map00030	/map00030.gif
Pentose phosphate pathway	26	glucose-6-phosphate dehydrogenase	ec:1.1.1.49	2	isotig19277, isotig11134	path:map00030	/map00030.gif
Pentose phosphate pathway	26	phosphogluconate dehydrogenase (decarboxylating)	ec:1.1.1.44	3	isotig06753, isotig07334, isotig08165	path:map00030	/map00030.gif
Pentose phosphate pathway	26	phosphoglucomutase	ec:5.4.2.2	1	isotig07010	path:map00030	/map00030.gif
Pentose phosphate pathway	26	deoxyribose-phosphate aldolase	ec:4.1.2.4	1	isotig21770	path:map00030	/map00030.gif
Amino sugar and nucleotide sugar metabolism	62	UDP-glucuronate decarboxylase	ec:4.1.1.35	1	isotig17351	path:map00520	/map00520.gif
Amino sugar and nucleotide sugar metabolism	62	GDP-mannose 4,6-dehydratase	ec:4.2.1.47	2	isotig03943, isotig03944	path:map00520	/map00520.gif
Amino sugar and nucleotide sugar metabolism	62	glucose-6-phosphate isomerase	ec:5.3.1.9	1	isotig07984	path:map00520	/map00520.gif
Amino sugar and nucleotide sugar metabolism	62	mannose-6-phosphate isomerase	ec:5.3.1.8	1	isotig15625	path:map00520	/map00520.gif
Amino sugar and nucleotide sugar metabolism	62	galactokinase	ec:2.7.1.6	1	isotig17763	path:map00520	/map00520.gif
Amino sugar and nucleotide sugar metabolism	62	hexokinase	ec:2.7.1.1	2	isotig32804, isotig07588	path:map00520	/map00520.gif
Amino sugar and nucleotide sugar metabolism	62	N-acylglucosamine-6-phosphate 2-epimerase	ec:5.1.3.9	1	isotig21800	path:map00520	/map00520.gif
Amino sugar and nucleotide sugar metabolism	62	UDP-glucose 4-epimerase	ec:5.1.3.2	4	isotig03249, isotig03250, isotig05012, isotig05013	path:map00520	/map00520.gif
Amino sugar and nucleotide sugar metabolism	62	beta-N-acetylhexosaminidase	ec:3.2.1.52	6	isotig23717, isotig24109, isotig25531, isotig03214, isotig03215, isotig07394	path:map00520	/map00520.gif
Amino sugar and nucleotide sugar metabolism	62	chitinase	ec:3.2.1.14	16	isotig20592, isotig21446, isotig22249, isotig25213, isotig27949, isotig28992, isotig33773, isotig35359, isotig36253, isotig38208, isotig40731, isotig08815, isotig09664, isotig10162, isotig13585, isotig15528	path:map00520	/map00520.gif
Amino sugar and nucleotide sugar metabolism	62	UTP---glucose-1-phosphate uridylyltransferase	ec:2.7.7.9	1	isotig08940	path:map00520	/map00520.gif
Amino sugar and nucleotide sugar metabolism	62	cytochrome-b5 reductase	ec:1.6.2.2	1	isotig08562	path:map00520	/map00520.gif
Amino sugar and nucleotide sugar metabolism	62	UDP-N-acetylglucosamine diphosphorylase	ec:2.7.7.23	2	isotig28904, isotig07230	path:map00520	/map00520.gif
Amino sugar and nucleotide sugar metabolism	62	glucosamine-1-phosphate N-acetyltransferase	ec:2.3.1.157	1	isotig08193	path:map00520	/map00520.gif
Amino sugar and nucleotide sugar metabolism	62	mannose-1-phosphate guanylyltransferase	ec:2.7.7.13	3	isotig08193, isotig11018, isotig15940	path:map00520	/map00520.gif
Amino sugar and nucleotide sugar metabolism	62	UDP-glucose---hexose-1-phosphate uridylyltransferase	ec:2.7.7.12	1	isotig13839	path:map00520	/map00520.gif
Amino sugar and nucleotide sugar metabolism	62	glucosamine-6-phosphate deaminase	ec:3.5.99.6	3	isotig29749, isotig02722, isotig02723	path:map00520	/map00520.gif
Amino sugar and nucleotide sugar metabolism	62	chitin deacetylase	ec:3.5.1.41	2	isotig08481, isotig08513	path:map00520	/map00520.gif
Amino sugar and nucleotide sugar metabolism	62	N-acetylglucosamine-6-phosphate deacetylase	ec:3.5.1.25	2	isotig18942, isotig37135	path:map00520	/map00520.gif
Amino sugar and nucleotide sugar metabolism	62	chitin synthase	ec:2.4.1.16	2	isotig11750, isotig17439	path:map00520	/map00520.gif
Amino sugar and nucleotide sugar metabolism	62	N-acylneuraminate-9-phosphate synthase	ec:2.5.1.57	1	isotig26410	path:map00520	/map00520.gif
Amino sugar and nucleotide sugar metabolism	62	glucosamine-phosphate N-acetyltransferase	ec:2.3.1.4	1	isotig21655	path:map00520	/map00520.gif
Amino sugar and nucleotide sugar metabolism	62	UDP-glucose 6-dehydrogenase	ec:1.1.1.22	2	isotig13824, isotig15852	path:map00520	/map00520.gif
Amino sugar and nucleotide sugar metabolism	62	N-acylmannosamine kinase	ec:2.7.1.60	1	isotig06647	path:map00520	/map00520.gif
Amino sugar and nucleotide sugar metabolism	62	phosphomannomutase	ec:5.4.2.8	2	isotig35374, isotig09960	path:map00520	/map00520.gif
Amino sugar and nucleotide sugar metabolism	62	phosphoacetylglucosamine mutase	ec:5.4.2.3	1	isotig10595	path:map00520	/map00520.gif
Amino sugar and nucleotide sugar metabolism	62	phosphoglucomutase	ec:5.4.2.2	1	isotig07010	path:map00520	/map00520.gif
Amino sugar and nucleotide sugar metabolism	62	glutamine---fructose-6-phosphate transaminase (isomerizing)	ec:2.6.1.16	2	isotig09116, isotig09960	path:map00520	/map00520.gif
Amino sugar and nucleotide sugar metabolism	62	N-acetylglucosamine kinase	ec:2.7.1.59	1	isotig06647	path:map00520	/map00520.gif
Nitrogen metabolism	31	glutamate synthase (NADH)	ec:1.4.1.14	1	isotig06267	path:map00910	/map00910.gif
Nitrogen metabolism	31	glutamate synthase (NADPH)	ec:1.4.1.13	1	isotig06267	path:map00910	/map00910.gif
Nitrogen metabolism	31	aminomethyltransferase	ec:2.1.2.10	6	isotig20599, isotig23512, isotig37661, isotig38956, isotig39273, isotig39787	path:map00910	/map00910.gif
Nitrogen metabolism	31	histidine ammonia-lyase	ec:4.3.1.3	1	isotig22781	path:map00910	/map00910.gif
Nitrogen metabolism	31	glutaminase	ec:3.5.1.2	1	isotig40728	path:map00910	/map00910.gif
Nitrogen metabolism	31	asparaginase	ec:3.5.1.1	1	isotig39343	path:map00910	/map00910.gif
Nitrogen metabolism	31	glutamate dehydrogenase [NAD(P)+]	ec:1.4.1.3	1	isotig08110	path:map00910	/map00910.gif
Nitrogen metabolism	31	glutamate dehydrogenase	ec:1.4.1.2	1	isotig08110	path:map00910	/map00910.gif
Nitrogen metabolism	31	cystathionine beta-lyase	ec:4.4.1.8	1	isotig12048	path:map00910	/map00910.gif
Nitrogen metabolism	31	cystathionine gamma-lyase	ec:4.4.1.1	3	isotig25836, isotig11399, isotig12048	path:map00910	/map00910.gif
Nitrogen metabolism	31	carbamoyl-phosphate synthase (ammonia)	ec:6.3.4.16	2	isotig03645, isotig03646	path:map00910	/map00910.gif
Nitrogen metabolism	31	NAD+ synthase	ec:6.3.1.5	1	isotig06986	path:map00910	/map00910.gif
Nitrogen metabolism	31	glutamate---ammonia ligase	ec:6.3.1.2	10	isotig18314, isotig28364, isotig28506, isotig33244, isotig02379, isotig02380, isotig02381, isotig02382, isotig39718, isotig08530	path:map00910	/map00910.gif
Nitrogen metabolism	31	carbonate dehydratase	ec:4.2.1.1	4	isotig21938, isotig22618, isotig29286, isotig16998	path:map00910	/map00910.gif
Glutathione metabolism	27	gamma-glutamyltransferase	ec:2.3.2.2	2	isotig23692, isotig40204	path:map00480	/map00480.gif
Glutathione metabolism	27	glutathione synthase	ec:6.3.2.3	1	isotig14155	path:map00480	/map00480.gif
Glutathione metabolism	27	glutamate---cysteine ligase	ec:6.3.2.2	1	isotig31548	path:map00480	/map00480.gif
Glutathione metabolism	27	glutathione peroxidase	ec:1.11.1.9	2	isotig10140, isotig15523	path:map00480	/map00480.gif
Glutathione metabolism	27	peroxiredoxin	ec:1.11.1.15	6	isotig19570, isotig04924, isotig04925, isotig07801, isotig09588, isotig14167	path:map00480	/map00480.gif
Glutathione metabolism	27	ribonucleoside-diphosphate reductase	ec:1.17.4.1	3	isotig10718, isotig11764, isotig14231	path:map00480	/map00480.gif
Glutathione metabolism	27	5-oxoprolinase (ATP-hydrolysing)	ec:3.5.2.9	1	isotig31072	path:map00480	/map00480.gif
Glutathione metabolism	27	glucose-6-phosphate dehydrogenase	ec:1.1.1.49	2	isotig19277, isotig11134	path:map00480	/map00480.gif
Glutathione metabolism	27	phosphogluconate dehydrogenase (decarboxylating)	ec:1.1.1.44	3	isotig06753, isotig07334, isotig08165	path:map00480	/map00480.gif
Glutathione metabolism	27	isocitrate dehydrogenase (NADP+)	ec:1.1.1.42	2	isotig08196, isotig09167	path:map00480	/map00480.gif
Glutathione metabolism	27	glutathione transferase	ec:2.5.1.18	3	isotig09461, isotig11405, isotig12927	path:map00480	/map00480.gif
Glutathione metabolism	27	spermidine synthase	ec:2.5.1.16	1	isotig10211	path:map00480	/map00480.gif
Aminoacyl-tRNA biosynthesis	28	valine---tRNA ligase	ec:6.1.1.9	2	isotig38606, isotig06856	path:map00970	/map00970.gif
Aminoacyl-tRNA biosynthesis	28	alanine---tRNA ligase	ec:6.1.1.7	1	isotig06595	path:map00970	/map00970.gif
Aminoacyl-tRNA biosynthesis	28	lysine---tRNA ligase	ec:6.1.1.6	1	isotig07610	path:map00970	/map00970.gif
Aminoacyl-tRNA biosynthesis	28	isoleucine---tRNA ligase	ec:6.1.1.5	3	isotig20676, isotig07848, isotig15685	path:map00970	/map00970.gif
Aminoacyl-tRNA biosynthesis	28	threonine---tRNA ligase	ec:6.1.1.3	1	isotig07764	path:map00970	/map00970.gif
Aminoacyl-tRNA biosynthesis	28	tryptophan---tRNA ligase	ec:6.1.1.2	1	isotig10008	path:map00970	/map00970.gif
Aminoacyl-tRNA biosynthesis	28	tyrosine---tRNA ligase ec:6.1.1.10 methionine---tRNA ligase	ec:6.1.1.1	1	isotig28034	path:map00970	/map00970.gif
Aminoacyl-tRNA biosynthesis	28	glutaminyl-tRNA synthase (glutamine-hydrolysing)	ec:6.3.5.7	2	isotig24942, isotig32201	path:map00970	/map00970.gif
Aminoacyl-tRNA biosynthesis	28	asparagine---tRNA ligase	ec:6.1.1.22	1	isotig06784	path:map00970	/map00970.gif
Aminoacyl-tRNA biosynthesis	28	histidine---tRNA ligase	ec:6.1.1.21	1	isotig09387	path:map00970	/map00970.gif
Aminoacyl-tRNA biosynthesis	28	phenylalanine---tRNA ligase	ec:6.1.1.20	2	isotig04067, isotig04068	path:map00970	/map00970.gif
Aminoacyl-tRNA biosynthesis	28	arginine---tRNA ligase	ec:6.1.1.19	2	isotig07721, isotig08766	path:map00970	/map00970.gif
Aminoacyl-tRNA biosynthesis	28	glutamine---tRNA ligase	ec:6.1.1.18	2	isotig32146, isotig07087	path:map00970	/map00970.gif
Aminoacyl-tRNA biosynthesis	28	glutamate---tRNA ligase	ec:6.1.1.17	3	isotig32146, isotig06342, isotig06856	path:map00970	/map00970.gif
Aminoacyl-tRNA biosynthesis	28	cysteine---tRNA ligase	ec:6.1.1.16	2	isotig22325, isotig07716	path:map00970	/map00970.gif
Aminoacyl-tRNA biosynthesis	28	proline---tRNA ligase	ec:6.1.1.15	2	isotig32146, isotig06342	path:map00970	/map00970.gif
Aminoacyl-tRNA biosynthesis	28	glycine---tRNA ligase	ec:6.1.1.14	1	isotig08033	path:map00970	/map00970.gif
Aminoacyl-tRNA biosynthesis	28	aspartate---tRNA ligase	ec:6.1.1.12	3	isotig22079, isotig06784, isotig07453	path:map00970	/map00970.gif
Aminoacyl-tRNA biosynthesis	28	serine---tRNA ligase	ec:6.1.1.11	1	isotig09291	path:map00970	/map00970.gif
Aminoacyl-tRNA biosynthesis	28	methionine---tRNA ligase	ec:6.1.1.10	1	isotig06911	path:map00970	/map00970.gif
Tryptophan metabolism	30	aminocarboxymuconate-semialdehyde decarboxylase	ec:4.1.1.45	1	isotig17705	path:map00380	/map00380.gif
Tryptophan metabolism	30	enoyl-CoA hydratase	ec:4.2.1.17	4	isotig07231, isotig11751, isotig12967, isotig13102	path:map00380	/map00380.gif
Tryptophan metabolism	30	catalase	ec:1.11.1.6	1	isotig08128	path:map00380	/map00380.gif
Tryptophan metabolism	30	arylformamidase	ec:3.5.1.9	1	isotig25466	path:map00380	/map00380.gif
Tryptophan metabolism	30	kynurenine 3-monooxygenase	ec:1.14.13.9	1	isotig30194	path:map00380	/map00380.gif
Tryptophan metabolism	30	tryptophan 5-monooxygenase	ec:1.14.16.4	1	isotig41442	path:map00380	/map00380.gif
Tryptophan metabolism	30	3-hydroxyanthranilate 3,4-dioxygenase	ec:1.13.11.6	1	isotig16710	path:map00380	/map00380.gif
Tryptophan metabolism	30	aldehyde dehydrogenase (NAD+)	ec:1.2.1.3	3	isotig02742, isotig07812, isotig09038	path:map00380	/map00380.gif
Tryptophan metabolism	30	acetyl-CoA C-acetyltransferase	ec:2.3.1.9	3	isotig01443, isotig05156, isotig11009	path:map00380	/map00380.gif
Tryptophan metabolism	30	3-hydroxyacyl-CoA dehydrogenase	ec:1.1.1.35	6	isotig25458, isotig33909, isotig07231, isotig09445, isotig09864, isotig11009	path:map00380	/map00380.gif
Tryptophan metabolism	30	tryptophan 2,3-dioxygenase	ec:1.13.11.11	1	isotig13617	path:map00380	/map00380.gif
Tryptophan metabolism	30	oxoglutarate dehydrogenase (succinyl-transferring)	ec:1.2.4.2	4	isotig24566, isotig04075, isotig04076, isotig09970	path:map00380	/map00380.gif
Tryptophan metabolism	30	kynurenine---oxoglutarate transaminase	ec:2.6.1.7	4	isotig17911, isotig34374, isotig07979, isotig11767	path:map00380	/map00380.gif
Tryptophan metabolism	30	glutaryl-CoA dehydrogenase	ec:1.3.99.7	1	isotig07687	path:map00380	/map00380.gif
Carbon fixation in photosynthetic organisms	19	ribose-5-phosphate isomerase	ec:5.3.1.6	1	isotig12239	path:map00710	/map00710.gif
Carbon fixation in photosynthetic organisms	19	triose-phosphate isomerase	ec:5.3.1.1	2	isotig11190, isotig14093	path:map00710	/map00710.gif
Carbon fixation in photosynthetic organisms	19	transketolase	ec:2.2.1.1	1	isotig38736	path:map00710	/map00710.gif
Carbon fixation in photosynthetic organisms	19	fructose-bisphosphatase	ec:3.1.3.11	2	isotig02615, isotig16390	path:map00710	/map00710.gif
Carbon fixation in photosynthetic organisms	19	phosphoglycerate kinase	ec:2.7.2.3	1	isotig09326	path:map00710	/map00710.gif
Carbon fixation in photosynthetic organisms	19	fructose-bisphosphate aldolase	ec:4.1.2.13	5	isotig26392, isotig04963, isotig07708, isotig07919, isotig09378	path:map00710	/map00710.gif
Carbon fixation in photosynthetic organisms	19	malate dehydrogenase	ec:1.1.1.37	2	isotig08898, isotig10262	path:map00710	/map00710.gif
Carbon fixation in photosynthetic organisms	19	alanine transaminase	ec:2.6.1.2	2	isotig20555, isotig08003	path:map00710	/map00710.gif
Carbon fixation in photosynthetic organisms	19	aspartate transaminase	ec:2.6.1.1	2	isotig07829, isotig09380	path:map00710	/map00710.gif
Carbon fixation in photosynthetic organisms	19	pyruvate kinase	ec:2.7.1.40	1	isotig07313	path:map00710	/map00710.gif
Geraniol degradation	12	enoyl-CoA hydratase	ec:4.2.1.17	4	isotig07231, isotig11751, isotig12967, isotig13102	path:map00281	/map00281.gif
Geraniol degradation	12	hydroxymethylglutaryl-CoA lyase	ec:4.1.3.4	1	isotig10537	path:map00281	/map00281.gif
Geraniol degradation	12	acetyl-CoA C-acyltransferase	ec:2.3.1.16	2	isotig08922, isotig10066	path:map00281	/map00281.gif
Geraniol degradation	12	3-hydroxyacyl-CoA dehydrogenase	ec:1.1.1.35	6	isotig25458, isotig33909, isotig07231, isotig09445, isotig09864, isotig11009	path:map00281	/map00281.gif
Valine, leucine and isoleucine degradation	52	methylmalonyl-CoA mutase	ec:5.4.99.2	1	isotig07649	path:map00280	/map00280.gif
Valine, leucine and isoleucine degradation	52	methylglutaconyl-CoA hydratase	ec:4.2.1.18	1	isotig11751	path:map00280	/map00280.gif
Valine, leucine and isoleucine degradation	52	enoyl-CoA hydratase	ec:4.2.1.17	4	isotig07231, isotig11751, isotig12967, isotig13102	path:map00280	/map00280.gif
Valine, leucine and isoleucine degradation	52	methylcrotonoyl-CoA carboxylase	ec:6.4.1.4	3	isotig02968, isotig02970, isotig08496	path:map00280	/map00280.gif
Valine, leucine and isoleucine degradation	52	propionyl-CoA carboxylase	ec:6.4.1.3	6	isotig23757, isotig25268, isotig25795, isotig08974, isotig13074, isotig13199	path:map00280	/map00280.gif
Valine, leucine and isoleucine degradation	52	isovaleryl-CoA dehydrogenase	ec:1.3.99.10	1	isotig21332	path:map00280	/map00280.gif
Valine, leucine and isoleucine degradation	52	3-hydroxyisobutyryl-CoA hydrolase	ec:3.1.2.4	1	isotig11581	path:map00280	/map00280.gif
Valine, leucine and isoleucine degradation	52	3-oxoacid CoA-transferase	ec:2.8.3.5	1	isotig07308	path:map00280	/map00280.gif
Valine, leucine and isoleucine degradation	52	3-hydroxy-2-methylbutyryl-CoA dehydrogenase	ec:1.1.1.178	2	isotig33909, isotig09445	path:map00280	/map00280.gif
Valine, leucine and isoleucine degradation	52	hydroxymethylglutaryl-CoA lyase	ec:4.1.3.4	1	isotig10537	path:map00280	/map00280.gif
Valine, leucine and isoleucine degradation	52	dihydrolipoyllysine-residue (2-methylpropanoyl)transferase	ec:2.3.1.168	1	isotig14969	path:map00280	/map00280.gif
Valine, leucine and isoleucine degradation	52	acetyl-CoA C-acyltransferase	ec:2.3.1.16	2	isotig08922, isotig10066	path:map00280	/map00280.gif
Valine, leucine and isoleucine degradation	52	aldehyde dehydrogenase (NAD+)	ec:1.2.1.3	3	isotig02742, isotig07812, isotig09038	path:map00280	/map00280.gif
Valine, leucine and isoleucine degradation	52	acetyl-CoA C-acetyltransferase	ec:2.3.1.9	3	isotig01443, isotig05156, isotig11009	path:map00280	/map00280.gif
Valine, leucine and isoleucine degradation	52	3-hydroxyacyl-CoA dehydrogenase	ec:1.1.1.35	6	isotig25458, isotig33909, isotig07231, isotig09445, isotig09864, isotig11009	path:map00280	/map00280.gif
Valine, leucine and isoleucine degradation	52	3-hydroxyisobutyrate dehydrogenase	ec:1.1.1.31	1	isotig07334	path:map00280	/map00280.gif
Valine, leucine and isoleucine degradation	52	3-methyl-2-oxobutanoate dehydrogenase (2-methylpropanoyl-transferring)	ec:1.2.4.4	2	isotig10639, isotig10912	path:map00280	/map00280.gif
Valine, leucine and isoleucine degradation	52	hydroxymethylglutaryl-CoA synthase	ec:2.3.3.10	2	isotig11120, isotig16380	path:map00280	/map00280.gif
Valine, leucine and isoleucine degradation	52	dihydrolipoyl dehydrogenase	ec:1.8.1.4	2	isotig33433, isotig08868	path:map00280	/map00280.gif
Valine, leucine and isoleucine degradation	52	branched-chain-amino-acid transaminase	ec:2.6.1.42	1	isotig09497	path:map00280	/map00280.gif
Valine, leucine and isoleucine degradation	52	methylmalonyl-CoA epimerase	ec:5.1.99.1	1	isotig08909	path:map00280	/map00280.gif
Valine, leucine and isoleucine degradation	52	methylmalonate-semialdehyde dehydrogenase (acylating)	ec:1.2.1.27	1	isotig08645	path:map00280	/map00280.gif
Valine, leucine and isoleucine degradation	52	acyl-CoA dehydrogenase	ec:1.3.99.3	11	isotig19234, isotig27834, isotig02125, isotig03069, isotig03070, isotig06825, isotig07834, isotig10375, isotig10671, isotig15600, isotig16149	path:map00280	/map00280.gif
Primary bile acid biosynthesis	7	3alpha,7alpha,12alpha-trihydroxy-5beta-cholest-24-enoyl-CoA hydratase	ec:4.2.1.107	2	isotig25458, isotig09864	path:map00120	/map00120.gif
Primary bile acid biosynthesis	7	cholate---CoA ligase	ec:6.2.1.7	1	isotig42021	path:map00120	/map00120.gif
Primary bile acid biosynthesis	7	3-hydroxyacyl-CoA dehydrogenase	ec:1.1.1.35	6	isotig25458, isotig33909, isotig07231, isotig09445, isotig09864, isotig11009	path:map00120	/map00120.gif
Pantothenate and CoA biosynthesis	14	dihydropyrimidine dehydrogenase (NADP+)	ec:1.3.1.2	3	isotig32815, isotig09972, isotig10873	path:map00770	/map00770.gif
Pantothenate and CoA biosynthesis	14	phosphopantothenoylcysteine decarboxylase	ec:4.1.1.36	1	isotig04986	path:map00770	/map00770.gif
Pantothenate and CoA biosynthesis	14	phosphopantothenate---cysteine ligase	ec:6.3.2.5	1	isotig38439	path:map00770	/map00770.gif
Pantothenate and CoA biosynthesis	14	beta-ureidopropionase ec:3.5.1.60 N-(long-chain-acyl)ethanolamine deacylase	ec:3.5.1.6	1	isotig30723	path:map00770	/map00770.gif
Pantothenate and CoA biosynthesis	14	acetolactate synthase	ec:2.2.1.6	1	isotig14644	path:map00770	/map00770.gif
Pantothenate and CoA biosynthesis	14	pantetheine-phosphate adenylyltransferase	ec:2.7.7.3	1	isotig13587	path:map00770	/map00770.gif
Pantothenate and CoA biosynthesis	14	nucleotide diphosphatase	ec:3.6.1.9	1	isotig12419	path:map00770	/map00770.gif
Pantothenate and CoA biosynthesis	14	dihydropyrimidinase	ec:3.5.2.2	1	isotig25736	path:map00770	/map00770.gif
Pantothenate and CoA biosynthesis	14	holo-[acyl-carrier-protein] synthase	ec:2.7.8.7	2	isotig19570, isotig24320	path:map00770	/map00770.gif
Pantothenate and CoA biosynthesis	14	branched-chain-amino-acid transaminase	ec:2.6.1.42	1	isotig09497	path:map00770	/map00770.gif
Pantothenate and CoA biosynthesis	14	pantothenate kinase	ec:2.7.1.33	1	isotig08167	path:map00770	/map00770.gif
Pantothenate and CoA biosynthesis	14	dephospho-CoA kinase	ec:2.7.1.24	1	isotig13587	path:map00770	/map00770.gif
Other types of O-glycan biosynthesis	14	dolichyl-phosphate-mannose-protein mannosyltransferase	ec:2.4.1.109	3	isotig41215, isotig06421, isotig07115	path:map00514	/map00514.gif
Other types of O-glycan biosynthesis	14	glucuronosyltransferase	ec:2.4.1.17	10	isotig19405, isotig36689, isotig01956, isotig02751, isotig02753, isotig39579, isotig09154, isotig13177, isotig14393, isotig16653	path:map00514	/map00514.gif
Other types of O-glycan biosynthesis	14	peptide-O-fucosyltransferase	ec:2.4.1.221	1	isotig06802	path:map00514	/map00514.gif
Various types of N-glycan biosynthesis	25	beta-N-acetylhexosaminidase	ec:3.2.1.52	6	isotig23717, isotig24109, isotig25531, isotig03214, isotig03215, isotig07394	path:map00513	/map00513.gif
Various types of N-glycan biosynthesis	25	alpha-1,3-mannosyl-glycoprotein 4-beta-N-acetylglucosaminyltransferase	ec:2.4.1.145	1	isotig01925	path:map00513	/map00513.gif
Various types of N-glycan biosynthesis	25	alpha-1,6-mannosyl-glycoprotein 2-beta-N-acetylglucosaminyltransferase	ec:2.4.1.143	2	isotig27993, isotig30904	path:map00513	/map00513.gif
Various types of N-glycan biosynthesis	25	chitobiosyldiphosphodolichol beta-mannosyltransferase	ec:2.4.1.142	1	isotig09244	path:map00513	/map00513.gif
Various types of N-glycan biosynthesis	25	N-acetylglucosaminyldiphosphodolichol N-acetylglucosaminyltransferase	ec:2.4.1.141	2	isotig28887, isotig08426	path:map00513	/map00513.gif
Various types of N-glycan biosynthesis	25	dolichyl-diphosphooligosaccharide---protein glycotransferase	ec:2.4.1.119	4	isotig02004, isotig06779, isotig07164, isotig07860	path:map00513	/map00513.gif
Various types of N-glycan biosynthesis	25	mannosyl-oligosaccharide 1,3-1,6-alpha-mannosidase	ec:3.2.1.114	1	isotig28615	path:map00513	/map00513.gif
Various types of N-glycan biosynthesis	25	mannosyl-oligosaccharide 1,2-alpha-mannosidase	ec:3.2.1.113	5	isotig21126, isotig27334, isotig38154, isotig07142, isotig08125	path:map00513	/map00513.gif
Various types of N-glycan biosynthesis	25	glycoprotein 6-alpha-L-fucosyltransferase	ec:2.4.1.68	1	isotig07052	path:map00513	/map00513.gif
Various types of N-glycan biosynthesis	25	beta-N-acetylglucosaminylglycopeptide beta-1,4-galactosyltransferase	ec:2.4.1.38	2	isotig23266, isotig13839	path:map00513	/map00513.gif
Mucin type O-Glycan biosynthesis	10	glycoprotein-N-acetylgalactosamine 3-beta-galactosyltransferase	ec:2.4.1.122	2	isotig31936, isotig40645	path:map00512	/map00512.gif
Mucin type O-Glycan biosynthesis	10	polypeptide N-acetylgalactosaminyltransferase	ec:2.4.1.41	8	isotig22835, isotig24538, isotig27996, isotig08384, isotig09419, isotig14188, isotig15722, isotig17358	path:map00512	/map00512.gif
Zeatin biosynthesis	1	tRNA dimethylallyltransferase	ec:2.5.1.75	1	isotig10325	path:map00908	/map00908.gif
Other glycan degradation	16	beta-N-acetylhexosaminidase	ec:3.2.1.52	6	isotig23717, isotig24109, isotig25531, isotig03214, isotig03215, isotig07394	path:map00511	/map00511.gif
Other glycan degradation	16	alpha-L-fucosidase	ec:3.2.1.51	1	isotig17491	path:map00511	/map00511.gif
Other glycan degradation	16	beta-mannosidase	ec:3.2.1.25	1	isotig27927	path:map00511	/map00511.gif
Other glycan degradation	16	alpha-mannosidase	ec:3.2.1.24	6	isotig21126, isotig21539, isotig24125, isotig28615, isotig15973, isotig16344	path:map00511	/map00511.gif
Other glycan degradation	16	beta-galactosidase	ec:3.2.1.23	2	isotig32062, isotig10203	path:map00511	/map00511.gif
Citrate cycle (TCA cycle)	44	phosphoenolpyruvate carboxykinase (GTP)	ec:4.1.1.32	4	isotig03977, isotig03978, isotig07671, isotig07940	path:map00020	/map00020.gif
Citrate cycle (TCA cycle)	44	pyruvate carboxylase	ec:6.4.1.1	3	isotig37876, isotig06652, isotig09933	path:map00020	/map00020.gif
Citrate cycle (TCA cycle)	44	citrate (pro-3S)-lyase	ec:4.1.3.6	1	isotig32978	path:map00020	/map00020.gif
Citrate cycle (TCA cycle)	44	ATP citrate synthase	ec:2.3.3.8	4	isotig18019, isotig03991, isotig03992, isotig09269	path:map00020	/map00020.gif
Citrate cycle (TCA cycle)	44	citrate (Si)-synthase	ec:2.3.3.1	1	isotig07019	path:map00020	/map00020.gif
Citrate cycle (TCA cycle)	44	succinate---CoA ligase (ADP-forming)	ec:6.2.1.5	6	isotig18019, isotig32106, isotig03991, isotig03992, isotig09269, isotig09632	path:map00020	/map00020.gif
Citrate cycle (TCA cycle)	44	succinate---CoA ligase (GDP-forming)	ec:6.2.1.4	3	isotig32106, isotig07659, isotig09269	path:map00020	/map00020.gif
Citrate cycle (TCA cycle)	44	dihydrolipoyllysine-residue succinyltransferase	ec:2.3.1.61	2	isotig03268, isotig03269	path:map00020	/map00020.gif
Citrate cycle (TCA cycle)	44	succinate dehydrogenase (ubiquinone)	ec:1.3.5.1	2	isotig07421, isotig09482	path:map00020	/map00020.gif
Citrate cycle (TCA cycle)	44	dihydrolipoyllysine-residue acetyltransferase	ec:2.3.1.12	2	isotig03269, isotig07343	path:map00020	/map00020.gif
Citrate cycle (TCA cycle)	44	isocitrate dehydrogenase (NADP+)	ec:1.1.1.42	2	isotig08196, isotig09167	path:map00020	/map00020.gif
Citrate cycle (TCA cycle)	44	isocitrate dehydrogenase (NAD+)	ec:1.1.1.41	4	isotig04948, isotig08370, isotig09167, isotig15798	path:map00020	/map00020.gif
Citrate cycle (TCA cycle)	44	malate dehydrogenase	ec:1.1.1.37	2	isotig08898, isotig10262	path:map00020	/map00020.gif
Citrate cycle (TCA cycle)	44	oxoglutarate dehydrogenase (succinyl-transferring)	ec:1.2.4.2	4	isotig24566, isotig04075, isotig04076, isotig09970	path:map00020	/map00020.gif
Citrate cycle (TCA cycle)	44	pyruvate dehydrogenase (acetyl-transferring)	ec:1.2.4.1	4	isotig08918, isotig10639, isotig10740, isotig12787	path:map00020	/map00020.gif
Citrate cycle (TCA cycle)	44	dihydrolipoyl dehydrogenase	ec:1.8.1.4	2	isotig33433, isotig08868	path:map00020	/map00020.gif
Citrate cycle (TCA cycle)	44	aconitate hydratase	ec:4.2.1.3	5	isotig17941, isotig02502, isotig06989, isotig06990, isotig14126	path:map00020	/map00020.gif
Citrate cycle (TCA cycle)	44	fumarate hydratase	ec:4.2.1.2	1	isotig09270	path:map00020	/map00020.gif
One carbon pool by folate	23	formate---tetrahydrofolate ligase	ec:6.3.4.3	1	isotig06879	path:map00670	/map00670.gif
One carbon pool by folate	23	aminomethyltransferase	ec:2.1.2.10	6	isotig20599, isotig23512, isotig37661, isotig38956, isotig39273, isotig39787	path:map00670	/map00670.gif
One carbon pool by folate	23	methylenetetrahydrofolate reductase [NAD(P)H]	ec:1.5.1.20	1	isotig09011	path:map00670	/map00670.gif
One carbon pool by folate	23	formimidoyltetrahydrofolate cyclodeaminase	ec:4.3.1.4	1	isotig08957	path:map00670	/map00670.gif
One carbon pool by folate	23	thymidylate synthase	ec:2.1.1.45	2	isotig04579, isotig04580	path:map00670	/map00670.gif
One carbon pool by folate	23	glutamate formimidoyltransferase	ec:2.1.2.5	1	isotig08957	path:map00670	/map00670.gif
One carbon pool by folate	23	phosphoribosylaminoimidazolecarboxamide formyltransferase	ec:2.1.2.3	1	isotig06653	path:map00670	/map00670.gif
One carbon pool by folate	23	phosphoribosylglycinamide formyltransferase	ec:2.1.2.2	2	isotig26021, isotig06637	path:map00670	/map00670.gif
One carbon pool by folate	23	glycine hydroxymethyltransferase	ec:2.1.2.1	4	isotig23671, isotig39853, isotig40082, isotig13491	path:map00670	/map00670.gif
One carbon pool by folate	23	methenyltetrahydrofolate cyclohydrolase	ec:3.5.4.9	1	isotig06879	path:map00670	/map00670.gif
One carbon pool by folate	23	methionine synthase	ec:2.1.1.13	2	isotig07556, isotig10760	path:map00670	/map00670.gif
One carbon pool by folate	23	5-formyltetrahydrofolate cyclo-ligase	ec:6.3.3.2	1	isotig22130	path:map00670	/map00670.gif
One carbon pool by folate	23	formyltetrahydrofolate dehydrogenase	ec:1.5.1.6	2	isotig06479, isotig06879	path:map00670	/map00670.gif
One carbon pool by folate	23	methylenetetrahydrofolate dehydrogenase (NADP+)	ec:1.5.1.5	1	isotig06879	path:map00670	/map00670.gif
One carbon pool by folate	23	dihydrofolate reductase	ec:1.5.1.3	1	isotig17071	path:map00670	/map00670.gif
N-Glycan biosynthesis	23	UDP-N-acetylglucosamine---dolichyl-phosphate N-acetylglucosaminephosphotransferase	ec:2.7.8.15	1	isotig22931	path:map00510	/map00510.gif
N-Glycan biosynthesis	23	alpha-1,3-mannosyl-glycoprotein 4-beta-N-acetylglucosaminyltransferase	ec:2.4.1.145	1	isotig01925	path:map00510	/map00510.gif
N-Glycan biosynthesis	23	alpha-1,6-mannosyl-glycoprotein 2-beta-N-acetylglucosaminyltransferase	ec:2.4.1.143	2	isotig27993, isotig30904	path:map00510	/map00510.gif
N-Glycan biosynthesis	23	chitobiosyldiphosphodolichol beta-mannosyltransferase	ec:2.4.1.142	1	isotig09244	path:map00510	/map00510.gif
N-Glycan biosynthesis	23	N-acetylglucosaminyldiphosphodolichol N-acetylglucosaminyltransferase	ec:2.4.1.141	2	isotig28887, isotig08426	path:map00510	/map00510.gif
N-Glycan biosynthesis	23	dolichyl-diphosphooligosaccharide---protein glycotransferase	ec:2.4.1.119	4	isotig02004, isotig06779, isotig07164, isotig07860	path:map00510	/map00510.gif
N-Glycan biosynthesis	23	dolichyl-phosphate beta-glucosyltransferase	ec:2.4.1.117	1	isotig02574	path:map00510	/map00510.gif
N-Glycan biosynthesis	23	mannosyl-oligosaccharide 1,3-1,6-alpha-mannosidase	ec:3.2.1.114	1	isotig28615	path:map00510	/map00510.gif
N-Glycan biosynthesis	23	mannosyl-oligosaccharide 1,2-alpha-mannosidase	ec:3.2.1.113	5	isotig21126, isotig27334, isotig38154, isotig07142, isotig08125	path:map00510	/map00510.gif
N-Glycan biosynthesis	23	mannosyl-oligosaccharide glucosidase	ec:3.2.1.106	1	isotig21792	path:map00510	/map00510.gif
N-Glycan biosynthesis	23	dolichyl-phosphate beta-D-mannosyltransferase	ec:2.4.1.83	1	isotig07115	path:map00510	/map00510.gif
N-Glycan biosynthesis	23	glycoprotein 6-alpha-L-fucosyltransferase	ec:2.4.1.68	1	isotig07052	path:map00510	/map00510.gif
N-Glycan biosynthesis	23	beta-N-acetylglucosaminylglycopeptide beta-1,4-galactosyltransferase	ec:2.4.1.38	2	isotig23266, isotig13839	path:map00510	/map00510.gif
Limonene and pinene degradation	7	enoyl-CoA hydratase	ec:4.2.1.17	4	isotig07231, isotig11751, isotig12967, isotig13102	path:map00903	/map00903.gif
Limonene and pinene degradation	7	aldehyde dehydrogenase (NAD+)	ec:1.2.1.3	3	isotig02742, isotig07812, isotig09038	path:map00903	/map00903.gif
Glucosinolate biosynthesis	1	branched-chain-amino-acid transaminase	ec:2.6.1.42	1	isotig09497	path:map00966	/map00966.gif
beta-Alanine metabolism	30	dihydropyrimidine dehydrogenase (NADP+)	ec:1.3.1.2	3	isotig32815, isotig09972, isotig10873	path:map00410	/map00410.gif
beta-Alanine metabolism	30	glutamate decarboxylase	ec:4.1.1.15	2	isotig18314, isotig31124	path:map00410	/map00410.gif
beta-Alanine metabolism	30	enoyl-CoA hydratase	ec:4.2.1.17	4	isotig07231, isotig11751, isotig12967, isotig13102	path:map00410	/map00410.gif
beta-Alanine metabolism	30	3-hydroxyisobutyryl-CoA hydrolase	ec:3.1.2.4	1	isotig11581	path:map00410	/map00410.gif
beta-Alanine metabolism	30	beta-ureidopropionase ec:3.5.1.60 N-(long-chain-acyl)ethanolamine deacylase	ec:3.5.1.6	1	isotig30723	path:map00410	/map00410.gif
beta-Alanine metabolism	30	malonyl-CoA decarboxylase	ec:4.1.1.9	1	isotig25306	path:map00410	/map00410.gif
beta-Alanine metabolism	30	aldehyde dehydrogenase (NAD+)	ec:1.2.1.3	3	isotig02742, isotig07812, isotig09038	path:map00410	/map00410.gif
beta-Alanine metabolism	30	dihydropyrimidinase	ec:3.5.2.2	1	isotig25736	path:map00410	/map00410.gif
beta-Alanine metabolism	30	spermidine synthase	ec:2.5.1.16	1	isotig10211	path:map00410	/map00410.gif
beta-Alanine metabolism	30	aminobutyraldehyde dehydrogenase	ec:1.2.1.19	1	isotig02742	path:map00410	/map00410.gif
beta-Alanine metabolism	30	malonate-semialdehyde dehydrogenase (acetylating)	ec:1.2.1.18	1	isotig08645	path:map00410	/map00410.gif
beta-Alanine metabolism	30	acyl-CoA dehydrogenase	ec:1.3.99.3	11	isotig19234, isotig27834, isotig02125, isotig03069, isotig03070, isotig06825, isotig07834, isotig10375, isotig10671, isotig15600, isotig16149	path:map00410	/map00410.gif
beta-Alanine metabolism	30	4-aminobutyrate transaminase	ec:2.6.1.19	1	isotig09546	path:map00410	/map00410.gif
Terpenoid backbone biosynthesis	11	diphosphomevalonate decarboxylase	ec:4.1.1.33	1	isotig36771	path:map00900	/map00900.gif
Terpenoid backbone biosynthesis	11	phosphomevalonate kinase	ec:2.7.4.2	1	isotig26813	path:map00900	/map00900.gif
Terpenoid backbone biosynthesis	11	acetyl-CoA C-acetyltransferase	ec:2.3.1.9	3	isotig01443, isotig05156, isotig11009	path:map00900	/map00900.gif
Terpenoid backbone biosynthesis	11	hydroxymethylglutaryl-CoA reductase (NADPH)	ec:1.1.1.34	1	isotig07665	path:map00900	/map00900.gif
Terpenoid backbone biosynthesis	11	heptaprenyl diphosphate synthase	ec:2.5.1.30	1	isotig06455	path:map00900	/map00900.gif
Terpenoid backbone biosynthesis	11	geranylgeranyl diphosphate synthase	ec:2.5.1.29	1	isotig14055	path:map00900	/map00900.gif
Terpenoid backbone biosynthesis	11	hydroxymethylglutaryl-CoA synthase	ec:2.3.3.10	2	isotig11120, isotig16380	path:map00900	/map00900.gif
Terpenoid backbone biosynthesis	11	mevalonate kinase	ec:2.7.1.36	1	isotig11359	path:map00900	/map00900.gif
D-Alanine metabolism	1	alanine racemase	ec:5.1.1.1	1	isotig08479	path:map00473	/map00473.gif
D-Arginine and D-ornithine metabolism	1	D-amino-acid oxidase	ec:1.4.3.3	1	isotig13872	path:map00472	/map00472.gif
D-Glutamine and D-glutamate metabolism	2	glutaminase	ec:3.5.1.2	1	isotig40728	path:map00471	/map00471.gif
D-Glutamine and D-glutamate metabolism	2	glutamate dehydrogenase [NAD(P)+]	ec:1.4.1.3	1	isotig08110	path:map00471	/map00471.gif
Penicillin and cephalosporin biosynthesis	2	D-amino-acid oxidase	ec:1.4.3.3	1	isotig13872	path:map00311	/map00311.gif
Penicillin and cephalosporin biosynthesis	2	N-(5-amino-5-carboxypentanoyl)-L-cysteinyl-D-valine synthase	ec:6.3.2.26	1	isotig06585	path:map00311	/map00311.gif
Tropane, piperidine and pyridine alkaloid biosynthesis	4	tyrosine transaminase	ec:2.6.1.5	2	isotig34054, isotig17393	path:map00960	/map00960.gif
Tropane, piperidine and pyridine alkaloid biosynthesis	4	aspartate transaminase	ec:2.6.1.1	2	isotig07829, isotig09380	path:map00960	/map00960.gif
Lysine degradation	32	enoyl-CoA hydratase	ec:4.2.1.17	4	isotig07231, isotig11751, isotig12967, isotig13102	path:map00310	/map00310.gif
Lysine degradation	32	histone-lysine N-methyltransferase	ec:2.1.1.43	5	isotig24863, isotig39936, isotig07306, isotig10376, isotig14236	path:map00310	/map00310.gif
Lysine degradation	32	dihydrolipoyllysine-residue succinyltransferase	ec:2.3.1.61	2	isotig03268, isotig03269	path:map00310	/map00310.gif
Lysine degradation	32	lysine N-acetyltransferase	ec:2.3.1.32	2	isotig19174, isotig08495	path:map00310	/map00310.gif
Lysine degradation	32	aldehyde dehydrogenase (NAD+)	ec:1.2.1.3	3	isotig02742, isotig07812, isotig09038	path:map00310	/map00310.gif
Lysine degradation	32	trimethyllysine dioxygenase	ec:1.14.11.8	1	isotig08169	path:map00310	/map00310.gif
Lysine degradation	32	acetyl-CoA C-acetyltransferase	ec:2.3.1.9	3	isotig01443, isotig05156, isotig11009	path:map00310	/map00310.gif
Lysine degradation	32	3-hydroxyacyl-CoA dehydrogenase	ec:1.1.1.35	6	isotig25458, isotig33909, isotig07231, isotig09445, isotig09864, isotig11009	path:map00310	/map00310.gif
Lysine degradation	32	oxoglutarate dehydrogenase (succinyl-transferring)	ec:1.2.4.2	4	isotig24566, isotig04075, isotig04076, isotig09970	path:map00310	/map00310.gif
Lysine degradation	32	4-trimethylammoniobutyraldehyde dehydrogenase	ec:1.2.1.47	1	isotig02742	path:map00310	/map00310.gif
Lysine degradation	32	L-aminoadipate-semialdehyde dehydrogenase	ec:1.2.1.31	1	isotig09038	path:map00310	/map00310.gif
Lysine degradation	32	2-aminoadipate transaminase	ec:2.6.1.39	3	isotig17911, isotig34374, isotig11767	path:map00310	/map00310.gif
Lysine degradation	32	glutaryl-CoA dehydrogenase	ec:1.3.99.7	1	isotig07687	path:map00310	/map00310.gif
Porphyrin and chlorophyll metabolism	25	uroporphyrinogen decarboxylase	ec:4.1.1.37	1	isotig12042	path:map00860	/map00860.gif
Porphyrin and chlorophyll metabolism	25	uroporphyrinogen-III synthase	ec:4.2.1.75	1	isotig19256	path:map00860	/map00860.gif
Porphyrin and chlorophyll metabolism	25	ferrochelatase	ec:4.99.1.1	1	isotig13803	path:map00860	/map00860.gif
Porphyrin and chlorophyll metabolism	25	porphobilinogen synthase	ec:4.2.1.24	1	isotig25461	path:map00860	/map00860.gif
Porphyrin and chlorophyll metabolism	25	beta-glucuronidase	ec:3.2.1.31	3	isotig02554, isotig02555, isotig02556	path:map00860	/map00860.gif
Porphyrin and chlorophyll metabolism	25	holocytochrome-c synthase	ec:4.4.1.17	1	isotig10930	path:map00860	/map00860.gif
Porphyrin and chlorophyll metabolism	25	glucuronosyltransferase	ec:2.4.1.17	10	isotig19405, isotig36689, isotig01956, isotig02751, isotig02753, isotig39579, isotig09154, isotig13177, isotig14393, isotig16653	path:map00860	/map00860.gif
Porphyrin and chlorophyll metabolism	25	glutamate---tRNA ligase	ec:6.1.1.17	3	isotig32146, isotig06342, isotig06856	path:map00860	/map00860.gif
Porphyrin and chlorophyll metabolism	25	ferroxidase	ec:1.16.3.1	4	isotig00227, isotig00228, isotig36726, isotig37625	path:map00860	/map00860.gif
Glycosphingolipid biosynthesis - ganglio series	8	beta-N-acetylhexosaminidase	ec:3.2.1.52	6	isotig23717, isotig24109, isotig25531, isotig03214, isotig03215, isotig07394	path:map00604	/map00604.gif
Glycosphingolipid biosynthesis - ganglio series	8	beta-galactosidase	ec:3.2.1.23	2	isotig32062, isotig10203	path:map00604	/map00604.gif
Glycosphingolipid biosynthesis - globo series	10	beta-N-acetylhexosaminidase	ec:3.2.1.52	6	isotig23717, isotig24109, isotig25531, isotig03214, isotig03215, isotig07394	path:map00603	/map00603.gif
Glycosphingolipid biosynthesis - globo series	10	alpha-N-acetylgalactosaminidase	ec:3.2.1.49	4	isotig25903, isotig08287, isotig15662, isotig16444	path:map00603	/map00603.gif
Cysteine and methionine metabolism	30	adenosylmethionine decarboxylase	ec:4.1.1.50	1	isotig38891	path:map00270	/map00270.gif
Cysteine and methionine metabolism	30	betaine---homocysteine S-methyltransferase	ec:2.1.1.5	1	isotig08689	path:map00270	/map00270.gif
Cysteine and methionine metabolism	30	methylthioribulose 1-phosphate dehydratase	ec:4.2.1.109	2	isotig05706, isotig05707	path:map00270	/map00270.gif
Cysteine and methionine metabolism	30	cystathionine beta-synthase	ec:4.2.1.22	2	isotig03843, isotig03844	path:map00270	/map00270.gif
Cysteine and methionine metabolism	30	1-aminocyclopropane-1-carboxylate synthase	ec:4.4.1.14	4	isotig34054, isotig07979, isotig08003, isotig17393	path:map00270	/map00270.gif
Cysteine and methionine metabolism	30	DNA (cytosine-5-)-methyltransferase	ec:2.1.1.37	2	isotig08701, isotig16570	path:map00270	/map00270.gif
Cysteine and methionine metabolism	30	methionine synthase	ec:2.1.1.13	2	isotig07556, isotig10760	path:map00270	/map00270.gif
Cysteine and methionine metabolism	30	methionine adenosyltransferase	ec:2.5.1.6	2	isotig03290, isotig03291	path:map00270	/map00270.gif
Cysteine and methionine metabolism	30	homocysteine S-methyltransferase	ec:2.1.1.10	3	isotig07556, isotig08689, isotig10760	path:map00270	/map00270.gif
Cysteine and methionine metabolism	30	adenosylhomocysteinase	ec:3.3.1.1	4	isotig36341, isotig06334, isotig10038, isotig17646	path:map00270	/map00270.gif
Cysteine and methionine metabolism	30	cystathionine beta-lyase	ec:4.4.1.8	1	isotig12048	path:map00270	/map00270.gif
Cysteine and methionine metabolism	30	cystathionine gamma-lyase	ec:4.4.1.1	3	isotig25836, isotig11399, isotig12048	path:map00270	/map00270.gif
Cysteine and methionine metabolism	30	acireductone dioxygenase (Ni2+-requiring)	ec:1.13.11.53	1	isotig35156	path:map00270	/map00270.gif
Cysteine and methionine metabolism	30	L-lactate dehydrogenase	ec:1.1.1.27	2	isotig03261, isotig03262	path:map00270	/map00270.gif
Cysteine and methionine metabolism	30	cysteine dioxygenase	ec:1.13.11.20	1	isotig06826	path:map00270	/map00270.gif
Cysteine and methionine metabolism	30	spermidine synthase	ec:2.5.1.16	1	isotig10211	path:map00270	/map00270.gif
Cysteine and methionine metabolism	30	tyrosine transaminase	ec:2.6.1.5	2	isotig34054, isotig17393	path:map00270	/map00270.gif
Cysteine and methionine metabolism	30	aspartate transaminase	ec:2.6.1.1	2	isotig07829, isotig09380	path:map00270	/map00270.gif
Glycosphingolipid biosynthesis - lacto and neolacto series	2	N-acetyllactosaminide beta-1,6-N-acetylglucosaminyl-transferase	ec:2.4.1.150	1	isotig13147	path:map00601	/map00601.gif
Glycosphingolipid biosynthesis - lacto and neolacto series	2	N-acetyllactosaminide 3-alpha-galactosyltransferase	ec:2.4.1.87	1	isotig13839	path:map00601	/map00601.gif
Nicotinate and nicotinamide metabolism	19	NAD(P)+ transhydrogenase (AB-specific)	ec:1.6.1.2	3	isotig20416, isotig34573, isotig06570	path:map00760	/map00760.gif
Nicotinate and nicotinamide metabolism	19	nicotinate-nucleotide diphosphorylase (carboxylating)	ec:2.4.2.19	3	isotig35189, isotig07769, isotig08069	path:map00760	/map00760.gif
Nicotinate and nicotinamide metabolism	19	nicotinamide phosphoribosyltransferase	ec:2.4.2.12	1	isotig09005	path:map00760	/map00760.gif
Nicotinate and nicotinamide metabolism	19	nicotinate phosphoribosyltransferase	ec:2.4.2.11	4	isotig25053, isotig35189, isotig07769, isotig08069	path:map00760	/map00760.gif
Nicotinate and nicotinamide metabolism	19	NAD+ synthase (glutamine-hydrolysing)	ec:6.3.5.1	3	isotig30255, isotig38399, isotig16324	path:map00760	/map00760.gif
Nicotinate and nicotinamide metabolism	19	purine-nucleoside phosphorylase	ec:2.4.2.1	1	isotig20846	path:map00760	/map00760.gif
Nicotinate and nicotinamide metabolism	19	nicotinamidase	ec:3.5.1.19	1	isotig19354	path:map00760	/map00760.gif
Nicotinate and nicotinamide metabolism	19	5'-nucleotidase	ec:3.1.3.5	2	isotig24086, isotig08603	path:map00760	/map00760.gif
Nicotinate and nicotinamide metabolism	19	nucleotide diphosphatase	ec:3.6.1.9	1	isotig12419	path:map00760	/map00760.gif
Nicotinate and nicotinamide metabolism	19	NAD+ synthase	ec:6.3.1.5	1	isotig06986	path:map00760	/map00760.gif
Nicotinate and nicotinamide metabolism	19	NAD+ kinase	ec:2.7.1.23	2	isotig18669, isotig10459	path:map00760	/map00760.gif
Sphingolipid metabolism	27	sphingomyelin phosphodiesterase	ec:3.1.4.12	19	contig00154, isotig24718, isotig27141, isotig27733, isotig28205, isotig31835, isotig34220, isotig36043, isotig01949, isotig01950, isotig05243, isotig05625, isotig06499, isotig07499, isotig09009, isotig11052, isotig11659, isotig12092, isotig16427	path:map00600	/map00600.gif
Sphingolipid metabolism	27	beta-galactosidase	ec:3.2.1.23	2	isotig32062, isotig10203	path:map00600	/map00600.gif
Sphingolipid metabolism	27	3-dehydrosphinganine reductase	ec:1.1.1.102	1	isotig19673	path:map00600	/map00600.gif
Sphingolipid metabolism	27	serine C-palmitoyltransferase	ec:2.3.1.50	1	isotig06408	path:map00600	/map00600.gif
Sphingolipid metabolism	27	ceramide glucosyltransferase	ec:2.4.1.80	1	isotig07966	path:map00600	/map00600.gif
Sphingolipid metabolism	27	phosphatidate phosphatase	ec:3.1.3.4	1	isotig20043	path:map00600	/map00600.gif
Sphingolipid metabolism	27	galactosylceramide sulfotransferase	ec:2.8.2.11	1	isotig36979	path:map00600	/map00600.gif
Sphingolipid metabolism	27	sphinganine-1-phosphate aldolase	ec:4.1.2.27	1	isotig06599	path:map00600	/map00600.gif

## Sheet: singleton.kegg
Pathway	Seqs in Pathway	Enzyme	EzymeId	NrSeqs	Seqs	PathwayId	PathwayImage
Glycolysis / Gluconeogenesis	14	pyruvate dehydrogenase (acetyl-transferring)	ec:1.2.4.1	1	HD75PE302I69N9	path:map00010	map00010.gif
Glycolysis / Gluconeogenesis	14	fructose-bisphosphatase	ec:3.1.3.11	2	HD75PE302HVJI6, HD75PE302IQS85	path:map00010	map00010.gif
Glycolysis / Gluconeogenesis	14	hexokinase	ec:2.7.1.1	2	HD75PE302HDE49, HD75PE301CR4S5	path:map00010	map00010.gif
Glycolysis / Gluconeogenesis	14	glyceraldehyde-3-phosphate dehydrogenase (phosphorylating)	ec:1.2.1.12	3	HD75PE301EF2TZ, HD75PE301BHT62, HD75PE301B8UXP	path:map00010	map00010.gif
Glycolysis / Gluconeogenesis	14	phosphoglucomutase	ec:5.4.2.2	1	HD75PE302HI64R	path:map00010	map00010.gif
Glycolysis / Gluconeogenesis	14	acetate---CoA ligase	ec:6.2.1.1	2	HD75PE302G17MA, HD75PE302INKB2	path:map00010	map00010.gif
Glycolysis / Gluconeogenesis	14	aldehyde dehydrogenase [NAD(P)+]	ec:1.2.1.5	1	HD75PE301C4JRE	path:map00010	map00010.gif
Glycolysis / Gluconeogenesis	14	alcohol dehydrogenase	ec:1.1.1.1	2	HD75PE302IM19H, HD75PE301CRBYQ	path:map00010	map00010.gif
Starch and sucrose metabolism	12	glucuronosyltransferase	ec:2.4.1.17	3	HD75PE302F0541, HD75PE301BBI9J, HD75PE301AVSCT	path:map00500	map00500.gif
Starch and sucrose metabolism	12	hexokinase	ec:2.7.1.1	2	HD75PE302HDE49, HD75PE301CR4S5	path:map00500	map00500.gif
Starch and sucrose metabolism	12	nucleotide diphosphatase	ec:3.6.1.9	1	HD75PE301CKYB0	path:map00500	map00500.gif
Starch and sucrose metabolism	12	phosphoglucomutase	ec:5.4.2.2	1	HD75PE302HI64R	path:map00500	map00500.gif
Starch and sucrose metabolism	12	cellulase	ec:3.2.1.4	2	HD75PE302HOA7B, HD75PE301A0FJR	path:map00500	map00500.gif
Starch and sucrose metabolism	12	glucan 1,4-alpha-glucosidase	ec:3.2.1.3	1	HD75PE302FXEAJ	path:map00500	map00500.gif
Starch and sucrose metabolism	12	alpha-glucosidase	ec:3.2.1.20	3	HD75PE302FXEAJ, HD75PE302IR650, HD75PE301D55PA	path:map00500	map00500.gif
Ether lipid metabolism	5	alkylglycerone-phosphate synthase	ec:2.5.1.26	1	HD75PE301BTPCM	path:map00565	map00565.gif
Ether lipid metabolism	5	phospholipase A2	ec:3.1.1.4	4	HD75PE302JGZRI, HD75PE302INYW8, HD75PE302JW837, HD75PE301D42VX	path:map00565	map00565.gif
Glycerophospholipid metabolism	14	glycerol-3-phosphate oxidase	ec:1.1.3.21	2	HD75PE302FWX8R, HD75PE301EDDWV	path:map00564	map00564.gif
Glycerophospholipid metabolism	14	diacylglycerol kinase (ATP dependent)	ec:2.7.1.107	3	HD75PE302IG8CA, HD75PE302JOOH5, HD75PE301CNWML	path:map00564	map00564.gif
Glycerophospholipid metabolism	14	acetylcholinesterase	ec:3.1.1.7	2	HD75PE302I9OZH, HD75PE301AK6IL	path:map00564	map00564.gif
Glycerophospholipid metabolism	14	lysophospholipase	ec:3.1.1.5	2	HD75PE302GN4EO, HD75PE301DIMJZ	path:map00564	map00564.gif
Glycerophospholipid metabolism	14	phospholipase A2	ec:3.1.1.4	4	HD75PE302JGZRI, HD75PE302INYW8, HD75PE302JW837, HD75PE301D42VX	path:map00564	map00564.gif
Glycerophospholipid metabolism	14	glycerol-3-phosphate dehydrogenase	ec:1.1.5.3	3	HD75PE302FWX8R, HD75PE301EDDWV, HD75PE301BBOA2	path:map00564	map00564.gif
Glycerophospholipid metabolism	14	glycerol-3-phosphate dehydrogenase (NAD+)	ec:1.1.1.8	1	HD75PE301BBOA2	path:map00564	map00564.gif
Synthesis and degradation of ketone bodies	1	3-hydroxybutyrate dehydrogenase	ec:1.1.1.30	1	HD75PE301EO4W1	path:map00072	map00072.gif
Fatty acid metabolism	8	long-chain-fatty-acid---CoA ligase	ec:6.2.1.3	2	HD75PE302JNMI0, HD75PE301CPRDP	path:map00071	map00071.gif
Fatty acid metabolism	8	carnitine O-palmitoyltransferase	ec:2.3.1.21	3	HD75PE302JGIP6, HD75PE302ILUEB, HD75PE301DZP6O	path:map00071	map00071.gif
Fatty acid metabolism	8	3-hydroxyacyl-CoA dehydrogenase	ec:1.1.1.35	1	HD75PE301DJ8OR	path:map00071	map00071.gif
Fatty acid metabolism	8	alcohol dehydrogenase	ec:1.1.1.1	2	HD75PE302IM19H, HD75PE301CRBYQ	path:map00071	map00071.gif
Inositol phosphate metabolism	8	phosphatidylinositol-4,5-bisphosphate 3-kinase	ec:2.7.1.153	1	HD75PE301ATYP9	path:map00562	map00562.gif
Inositol phosphate metabolism	8	1-phosphatidylinositol-3-phosphate 5-kinase	ec:2.7.1.150	4	HD75PE302IK15Z, HD75PE301BVLPQ, HD75PE301DRFXD, HD75PE301D42VX	path:map00562	map00562.gif
Inositol phosphate metabolism	8	phosphatidylinositol 3-kinase	ec:2.7.1.137	2	HD75PE302JGGGY, HD75PE301ATYP9	path:map00562	map00562.gif
Inositol phosphate metabolism	8	phosphoinositide phospholipase C	ec:3.1.4.11	1	HD75PE302JRPML	path:map00562	map00562.gif
Inositol phosphate metabolism	8	1-phosphatidylinositol-4-phosphate 5-kinase	ec:2.7.1.68	1	HD75PE302IK15Z	path:map00562	map00562.gif
Inositol phosphate metabolism	8	1-phosphatidylinositol 4-kinase	ec:2.7.1.67	1	HD75PE301D3Y8T	path:map00562	map00562.gif
Glycerolipid metabolism	4	diacylglycerol kinase (ATP dependent)	ec:2.7.1.107	3	HD75PE302IG8CA, HD75PE302JOOH5, HD75PE301CNWML	path:map00561	map00561.gif
Glycerolipid metabolism	4	triacylglycerol lipase	ec:3.1.1.3	1	HD75PE302FRME7	path:map00561	map00561.gif
Phenylalanine, tyrosine and tryptophan biosynthesis	1	phenylalanine 4-monooxygenase	ec:1.14.16.1	1	HD75PE301BXKLE	path:map00400	map00400.gif
Cyanoamino acid metabolism	1	asparaginase	ec:3.5.1.1	1	HD75PE301CWSM7	path:map00460	map00460.gif
Bisphenol degradation	2	arylesterase	ec:3.1.1.2	2	HD75PE302IO8MZ, HD75PE301DBSBM	path:map00363	map00363.gif
Phenylalanine metabolism	10	peroxidase	ec:1.11.1.7	8	HD75PE302HKTZ9, HD75PE302HNKFI, HD75PE302GWLTR, HD75PE302JI5Y1, HD75PE302GLFSN, HD75PE302JTF7J, HD75PE301EKWL3, HD75PE301DRZJ2	path:map00360	map00360.gif
Phenylalanine metabolism	10	aldehyde dehydrogenase [NAD(P)+]	ec:1.2.1.5	1	HD75PE301C4JRE	path:map00360	map00360.gif
Phenylalanine metabolism	10	phenylalanine 4-monooxygenase	ec:1.14.16.1	1	HD75PE301BXKLE	path:map00360	map00360.gif
T cell receptor signaling pathway	8	phosphoprotein phosphatase	ec:3.1.3.16	7	HD75PE302JC6MC, HD75PE302I10I8, HD75PE302JD5GX, HD75PE302H0T5F, HD75PE301D9VTY, HD75PE301CLO8Z, HD75PE301BL5OD	path:map04660	map04660.gif
T cell receptor signaling pathway	8	non-specific protein-tyrosine kinase	ec:2.7.10.2	1	HD75PE301B22GY	path:map04660	map04660.gif
Glycine, serine and threonine metabolism	7	dimethylglycine dehydrogenase	ec:1.5.99.2	1	HD75PE302GTDZM	path:map00260	map00260.gif
Glycine, serine and threonine metabolism	7	sarcosine dehydrogenase	ec:1.5.99.1	1	HD75PE301ADHDD	path:map00260	map00260.gif
Glycine, serine and threonine metabolism	7	aminomethyltransferase	ec:2.1.2.10	1	HD75PE301ADHDD	path:map00260	map00260.gif
Glycine, serine and threonine metabolism	7	glycine C-acetyltransferase	ec:2.3.1.29	1	HD75PE302GWB98	path:map00260	map00260.gif
Glycine, serine and threonine metabolism	7	alcohol dehydrogenase	ec:1.1.1.1	2	HD75PE302IM19H, HD75PE301CRBYQ	path:map00260	map00260.gif
Glycine, serine and threonine metabolism	7	betaine---homocysteine S-methyltransferase	ec:2.1.1.5	2	HD75PE301B18PK, HD75PE301AHUUV	path:map00260	map00260.gif
Vitamin B6 metabolism	1	pyridoxal 5'-phosphate synthase	ec:1.4.3.5	1	HD75PE302FVQAA	path:map00750	map00750.gif
Phosphatidylinositol signaling system	15	phosphatidylinositol-4,5-bisphosphate 3-kinase	ec:2.7.1.153	1	HD75PE301ATYP9	path:map04070	map04070.gif
Phosphatidylinositol signaling system	15	1-phosphatidylinositol-3-phosphate 5-kinase	ec:2.7.1.150	4	HD75PE302IK15Z, HD75PE301BVLPQ, HD75PE301DRFXD, HD75PE301D42VX	path:map04070	map04070.gif
Phosphatidylinositol signaling system	15	phosphatidylinositol 3-kinase	ec:2.7.1.137	2	HD75PE302JGGGY, HD75PE301ATYP9	path:map04070	map04070.gif
Phosphatidylinositol signaling system	15	phosphoinositide phospholipase C	ec:3.1.4.11	1	HD75PE302JRPML	path:map04070	map04070.gif
Phosphatidylinositol signaling system	15	diacylglycerol kinase (ATP dependent)	ec:2.7.1.107	3	HD75PE302IG8CA, HD75PE302JOOH5, HD75PE301CNWML	path:map04070	map04070.gif
Phosphatidylinositol signaling system	15	1-phosphatidylinositol-4-phosphate 5-kinase	ec:2.7.1.68	1	HD75PE302IK15Z	path:map04070	map04070.gif
Phosphatidylinositol signaling system	15	1-phosphatidylinositol 4-kinase	ec:2.7.1.67	1	HD75PE301D3Y8T	path:map04070	map04070.gif
Phosphatidylinositol signaling system	15	protein kinase C	ec:2.7.11.13	4	HD75PE302HMTZ7, HD75PE302GI0K2, HD75PE302FYC34, HD75PE302IAJ5Q	path:map04070	map04070.gif
Butanoate metabolism	3	pyruvate dehydrogenase (acetyl-transferring)	ec:1.2.4.1	1	HD75PE302I69N9	path:map00650	map00650.gif
Butanoate metabolism	3	3-hydroxyacyl-CoA dehydrogenase	ec:1.1.1.35	1	HD75PE301DJ8OR	path:map00650	map00650.gif
Butanoate metabolism	3	3-hydroxybutyrate dehydrogenase	ec:1.1.1.30	1	HD75PE301EO4W1	path:map00650	map00650.gif
Fatty acid elongation	4	palmitoyl-CoA hydrolase	ec:3.1.2.2	3	HD75PE302HAR0Y, HD75PE301ECUN8, HD75PE301ELCRO	path:map00062	map00062.gif
Fatty acid elongation	4	palmitoyl[protein] hydrolase	ec:3.1.2.22	3	HD75PE302HAR0Y, HD75PE301ECUN8, HD75PE301ELCRO	path:map00062	map00062.gif
Fatty acid elongation	4	3-hydroxyacyl-CoA dehydrogenase	ec:1.1.1.35	1	HD75PE301DJ8OR	path:map00062	map00062.gif
Fatty acid biosynthesis	3	3-oxoacyl-[acyl-carrier-protein] reductase	ec:1.1.1.100	1	HD75PE301EA5YG	path:map00061	map00061.gif
Fatty acid biosynthesis	3	beta-ketoacyl-acyl-carrier-protein synthase I	ec:2.3.1.41	1	HD75PE301EA5YG	path:map00061	map00061.gif
Fatty acid biosynthesis	3	biotin carboxylase	ec:6.3.4.14	1	HD75PE302HSHRG	path:map00061	map00061.gif
Fatty acid biosynthesis	3	[acyl-carrier-protein] S-malonyltransferase	ec:2.3.1.39	1	HD75PE301EA5YG	path:map00061	map00061.gif
Fatty acid biosynthesis	3	3-hydroxypalmitoyl-[acyl-carrier-protein] dehydratase	ec:4.2.1.61	1	HD75PE301EA5YG	path:map00061	map00061.gif
Fatty acid biosynthesis	3	oleoyl-[acyl-carrier-protein] hydrolase	ec:3.1.2.14	1	HD75PE301EA5YG	path:map00061	map00061.gif
Fatty acid biosynthesis	3	acetyl-CoA carboxylase	ec:6.4.1.2	2	HD75PE302HSHRG, HD75PE302G4C39	path:map00061	map00061.gif
Phenylpropanoid biosynthesis	8	peroxidase	ec:1.11.1.7	8	HD75PE302HKTZ9, HD75PE302HNKFI, HD75PE302GWLTR, HD75PE302JI5Y1, HD75PE302GLFSN, HD75PE302JTF7J, HD75PE301EKWL3, HD75PE301DRZJ2	path:map00940	map00940.gif
Tyrosine metabolism	4	homogentisate 1,2-dioxygenase	ec:1.13.11.5	1	HD75PE301CRBYQ	path:map00350	map00350.gif
Tyrosine metabolism	4	dopamine beta-monooxygenase	ec:1.14.17.1	1	HD75PE301AH6YT	path:map00350	map00350.gif
Tyrosine metabolism	4	aldehyde dehydrogenase [NAD(P)+]	ec:1.2.1.5	1	HD75PE301C4JRE	path:map00350	map00350.gif
Tyrosine metabolism	4	alcohol dehydrogenase	ec:1.1.1.1	2	HD75PE302IM19H, HD75PE301CRBYQ	path:map00350	map00350.gif
Tetracycline biosynthesis	2	acetyl-CoA carboxylase	ec:6.4.1.2	2	HD75PE302HSHRG, HD75PE302G4C39	path:map00253	map00253.gif
Alanine, aspartate and glutamate metabolism	2	glutaminase	ec:3.5.1.2	1	HD75PE302JBK5J	path:map00250	map00250.gif
Alanine, aspartate and glutamate metabolism	2	asparaginase	ec:3.5.1.1	1	HD75PE301CWSM7	path:map00250	map00250.gif
Riboflavin metabolism	2	nucleotide diphosphatase	ec:3.6.1.9	1	HD75PE301CKYB0	path:map00740	map00740.gif
Riboflavin metabolism	2	acid phosphatase	ec:3.1.3.2	1	HD75PE301ET6K2	path:map00740	map00740.gif
Styrene degradation	1	homogentisate 1,2-dioxygenase	ec:1.13.11.5	1	HD75PE301CRBYQ	path:map00643	map00643.gif
Propanoate metabolism	4	acetate---CoA ligase	ec:6.2.1.1	2	HD75PE302G17MA, HD75PE302INKB2	path:map00640	map00640.gif
Propanoate metabolism	4	acetyl-CoA carboxylase	ec:6.4.1.2	2	HD75PE302HSHRG, HD75PE302G4C39	path:map00640	map00640.gif
Ascorbate and aldarate metabolism	3	glucuronosyltransferase	ec:2.4.1.17	3	HD75PE302F0541, HD75PE301BBI9J, HD75PE301AVSCT	path:map00053	map00053.gif
Galactose metabolism	12	galactokinase	ec:2.7.1.6	2	HD75PE302IMZ6W, HD75PE301CIDO5	path:map00052	map00052.gif
Galactose metabolism	12	hexokinase	ec:2.7.1.1	2	HD75PE302HDE49, HD75PE301CR4S5	path:map00052	map00052.gif
Galactose metabolism	12	phosphoglucomutase	ec:5.4.2.2	1	HD75PE302HI64R	path:map00052	map00052.gif
Galactose metabolism	12	UDP-glucose 4-epimerase	ec:5.1.3.2	3	HD75PE302I1ZZG, HD75PE301CNAGF, HD75PE301DHXTW	path:map00052	map00052.gif
Galactose metabolism	12	beta-galactosidase	ec:3.2.1.23	1	HD75PE301C8SG5	path:map00052	map00052.gif
Galactose metabolism	12	alpha-glucosidase	ec:3.2.1.20	3	HD75PE302FXEAJ, HD75PE302IR650, HD75PE301D55PA	path:map00052	map00052.gif
Fructose and mannose metabolism	5	fructose-bisphosphatase	ec:3.1.3.11	2	HD75PE302HVJI6, HD75PE302IQS85	path:map00051	map00051.gif
Fructose and mannose metabolism	5	hexokinase	ec:2.7.1.1	2	HD75PE302HDE49, HD75PE301CR4S5	path:map00051	map00051.gif
Fructose and mannose metabolism	5	fructose-2,6-bisphosphate 2-phosphatase	ec:3.1.3.46	1	HD75PE302HVJI6	path:map00051	map00051.gif
Fructose and mannose metabolism	5	GDP-mannose 4,6-dehydratase	ec:4.2.1.47	1	HD75PE302FJ1VU	path:map00051	map00051.gif
Caprolactam degradation	1	3-hydroxyacyl-CoA dehydrogenase	ec:1.1.1.35	1	HD75PE301DJ8OR	path:map00930	map00930.gif
Histidine metabolism	2	histidine ammonia-lyase	ec:4.3.1.3	1	HD75PE301CK4EW	path:map00340	map00340.gif
Histidine metabolism	2	aldehyde dehydrogenase [NAD(P)+]	ec:1.2.1.5	1	HD75PE301C4JRE	path:map00340	map00340.gif
Retinol metabolism	5	glucuronosyltransferase	ec:2.4.1.17	3	HD75PE302F0541, HD75PE301BBI9J, HD75PE301AVSCT	path:map00830	map00830.gif
Retinol metabolism	5	alcohol dehydrogenase	ec:1.1.1.1	2	HD75PE302IM19H, HD75PE301CRBYQ	path:map00830	map00830.gif
mTOR signaling pathway	9	phosphatidylinositol-4,5-bisphosphate 3-kinase	ec:2.7.1.153	1	HD75PE301ATYP9	path:map04150	map04150.gif
mTOR signaling pathway	9	mitogen-activated protein kinase	ec:2.7.11.24	8	HD75PE302F8JSX, HD75PE302JS7KH, HD75PE302IJ44T, HD75PE302HT5RD, HD75PE302GEREY, HD75PE302HSWT6, HD75PE302F24OW, HD75PE301CQ32K	path:map04150	map04150.gif
Pyrimidine metabolism	9	DNA-directed DNA polymerase	ec:2.7.7.7	5	HD75PE302IA583, HD75PE302HRY1G, HD75PE302GBBUZ, HD75PE302HE2ZN, HD75PE301CWUIM	path:map00240	map00240.gif
Pyrimidine metabolism	9	DNA-directed RNA polymerase	ec:2.7.7.6	2	HD75PE302FL715, HD75PE302F14TK	path:map00240	map00240.gif
Pyrimidine metabolism	9	5'-nucleotidase	ec:3.1.3.5	1	HD75PE301ASF6Z	path:map00240	map00240.gif
Pyrimidine metabolism	9	nucleoside-triphosphate diphosphatase	ec:3.6.1.19	1	HD75PE301CKYB0	path:map00240	map00240.gif
Thiamine metabolism	8	nucleoside-triphosphatase	ec:3.6.1.15	8	HD75PE302IQXU2, HD75PE302HMNXW, HD75PE302F1CRU, HD75PE302IMSKC, HD75PE302FXARS, HD75PE301DQIOK, HD75PE301C11OS, HD75PE301CVAU0	path:map00730	map00730.gif
Folate biosynthesis	3	6-pyruvoyltetrahydropterin synthase	ec:4.2.3.12	2	HD75PE302FOO09, HD75PE302IE74A	path:map00790	map00790.gif
Folate biosynthesis	3	alkaline phosphatase	ec:3.1.3.1	1	HD75PE302IN9A0	path:map00790	map00790.gif
Steroid hormone biosynthesis	4	glucuronosyltransferase	ec:2.4.1.17	3	HD75PE302F0541, HD75PE301BBI9J, HD75PE301AVSCT	path:map00140	map00140.gif
Steroid hormone biosynthesis	4	arylsulfatase	ec:3.1.6.1	1	HD75PE302GTWE5	path:map00140	map00140.gif
Glyoxylate and dicarboxylate metabolism	1	aconitate hydratase	ec:4.2.1.3	1	HD75PE302ITXAY	path:map00630	map00630.gif
Glycosaminoglycan biosynthesis - heparan sulfate	2	[heparan sulfate]-glucosamine 3-sulfotransferase 1	ec:2.8.2.23	1	HD75PE301AFAW8	path:map00534	map00534.gif
Glycosaminoglycan biosynthesis - heparan sulfate	2	N-acetylglucosaminyl-proteoglycan 4-beta-glucuronosyltransferase	ec:2.4.1.225	1	HD75PE302FZ07P	path:map00534	map00534.gif
Glycosaminoglycan biosynthesis - heparan sulfate	2	glucuronosyl-N-acetylglucosaminyl-proteoglycan 4-alpha-N-acetylglucosaminyltransferase	ec:2.4.1.224	1	HD75PE302FZ07P	path:map00534	map00534.gif
Glycosaminoglycan biosynthesis - keratan sulfate	3	N-acetyllactosaminide beta-1,3-N-acetylglucosaminyltransferase	ec:2.4.1.149	1	HD75PE302G867P	path:map00533	map00533.gif
Glycosaminoglycan biosynthesis - keratan sulfate	3	glycoprotein 6-alpha-L-fucosyltransferase	ec:2.4.1.68	1	HD75PE301CG881	path:map00533	map00533.gif
Glycosaminoglycan biosynthesis - keratan sulfate	3	beta-N-acetylglucosaminylglycopeptide beta-1,4-galactosyltransferase	ec:2.4.1.38	1	HD75PE302IIYBB	path:map00533	map00533.gif
Pentose and glucuronate interconversions	4	glucuronosyltransferase	ec:2.4.1.17	3	HD75PE302F0541, HD75PE301BBI9J, HD75PE301AVSCT	path:map00040	map00040.gif
Pentose and glucuronate interconversions	4	xylulokinase	ec:2.7.1.17	1	HD75PE302FWBSI	path:map00040	map00040.gif
Glycosaminoglycan degradation	7	N-acetylgalactosamine-6-sulfatase	ec:3.1.6.4	2	HD75PE302GET6W, HD75PE301CTKFM	path:map00531	map00531.gif
Glycosaminoglycan degradation	7	beta-N-acetylhexosaminidase	ec:3.2.1.52	2	HD75PE302IIV77, HD75PE302FLVW7	path:map00531	map00531.gif
Glycosaminoglycan degradation	7	N-acetylglucosamine-6-sulfatase	ec:3.1.6.14	1	HD75PE302H2HZX	path:map00531	map00531.gif
Glycosaminoglycan degradation	7	N-acetylgalactosamine-4-sulfatase	ec:3.1.6.12	2	HD75PE302GET6W, HD75PE301BGY75	path:map00531	map00531.gif
Glycosaminoglycan degradation	7	beta-galactosidase	ec:3.2.1.23	1	HD75PE301C8SG5	path:map00531	map00531.gif
alpha-Linolenic acid metabolism	4	phospholipase A2	ec:3.1.1.4	4	HD75PE302JGZRI, HD75PE302INYW8, HD75PE302JW837, HD75PE301D42VX	path:map00592	map00592.gif
Linoleic acid metabolism	4	phospholipase A2	ec:3.1.1.4	4	HD75PE302JGZRI, HD75PE302INYW8, HD75PE302JW837, HD75PE301D42VX	path:map00591	map00591.gif
Biosynthesis of unsaturated fatty acids	4	palmitoyl-CoA hydrolase	ec:3.1.2.2	3	HD75PE302HAR0Y, HD75PE301ECUN8, HD75PE301ELCRO	path:map01040	map01040.gif
Biosynthesis of unsaturated fatty acids	4	3-oxoacyl-[acyl-carrier-protein] reductase	ec:1.1.1.100	1	HD75PE301EA5YG	path:map01040	map01040.gif
Arachidonic acid metabolism	5	prostaglandin-endoperoxide synthase	ec:1.14.99.1	1	HD75PE302GWLTR	path:map00590	map00590.gif
Arachidonic acid metabolism	5	phospholipase A2	ec:3.1.1.4	4	HD75PE302JGZRI, HD75PE302INYW8, HD75PE302JW837, HD75PE301D42VX	path:map00590	map00590.gif
Taurine and hypotaurine metabolism	2	sulfinoalanine decarboxylase	ec:4.1.1.29	2	HD75PE301DL4PX, HD75PE301CKIXH	path:map00430	map00430.gif
Drug metabolism - other enzymes	8	glucuronosyltransferase	ec:2.4.1.17	3	HD75PE302F0541, HD75PE301BBI9J, HD75PE301AVSCT	path:map00983	map00983.gif
Drug metabolism - other enzymes	8	carboxylesterase	ec:3.1.1.1	4	HD75PE302HX5L5, HD75PE302IR650, HD75PE302FHOK1, HD75PE301B9DXI	path:map00983	map00983.gif
Drug metabolism - other enzymes	8	nucleoside-triphosphate diphosphatase	ec:3.6.1.19	1	HD75PE301CKYB0	path:map00983	map00983.gif
Drug metabolism - cytochrome P450	6	glucuronosyltransferase	ec:2.4.1.17	3	HD75PE302F0541, HD75PE301BBI9J, HD75PE301AVSCT	path:map00982	map00982.gif
Drug metabolism - cytochrome P450	6	aldehyde dehydrogenase [NAD(P)+]	ec:1.2.1.5	1	HD75PE301C4JRE	path:map00982	map00982.gif
Drug metabolism - cytochrome P450	6	alcohol dehydrogenase	ec:1.1.1.1	2	HD75PE302IM19H, HD75PE301CRBYQ	path:map00982	map00982.gif
Arginine and proline metabolism	4	glutamate 5-kinase	ec:2.7.2.11	2	HD75PE302H6JW7, HD75PE302G83L4	path:map00330	map00330.gif
Arginine and proline metabolism	4	procollagen-proline dioxygenase	ec:1.14.11.2	1	HD75PE302G6V1L	path:map00330	map00330.gif
Arginine and proline metabolism	4	glutaminase	ec:3.5.1.2	1	HD75PE302JBK5J	path:map00330	map00330.gif
Arginine and proline metabolism	4	glutamate-5-semialdehyde dehydrogenase	ec:1.2.1.41	2	HD75PE302H6JW7, HD75PE302G83L4	path:map00330	map00330.gif
Metabolism of xenobiotics by cytochrome P450	6	glucuronosyltransferase	ec:2.4.1.17	3	HD75PE302F0541, HD75PE301BBI9J, HD75PE301AVSCT	path:map00980	map00980.gif
Metabolism of xenobiotics by cytochrome P450	6	aldehyde dehydrogenase [NAD(P)+]	ec:1.2.1.5	1	HD75PE301C4JRE	path:map00980	map00980.gif
Metabolism of xenobiotics by cytochrome P450	6	alcohol dehydrogenase	ec:1.1.1.1	2	HD75PE302IM19H, HD75PE301CRBYQ	path:map00980	map00980.gif
Aminobenzoate degradation	2	acid phosphatase	ec:3.1.3.2	1	HD75PE301ET6K2	path:map00627	map00627.gif
Aminobenzoate degradation	2	alkaline phosphatase	ec:3.1.3.1	1	HD75PE302IN9A0	path:map00627	map00627.gif
Purine metabolism	51	DNA-directed DNA polymerase	ec:2.7.7.7	5	HD75PE302IA583, HD75PE302HRY1G, HD75PE302GBBUZ, HD75PE302HE2ZN, HD75PE301CWUIM	path:map00230	map00230.gif
Purine metabolism	51	DNA-directed RNA polymerase	ec:2.7.7.6	2	HD75PE302FL715, HD75PE302F14TK	path:map00230	map00230.gif
Purine metabolism	51	guanine deaminase	ec:3.5.4.3	1	HD75PE302FYQIR	path:map00230	map00230.gif
Purine metabolism	51	phosphoribosylformylglycinamidine cyclo-ligase	ec:6.3.3.1	1	HD75PE302IR650	path:map00230	map00230.gif
Purine metabolism	51	3',5'-cyclic-nucleotide phosphodiesterase	ec:3.1.4.17	9	HD75PE302HN5OB, HD75PE302FVQ4X, HD75PE302HMT0E, HD75PE302HZEVG, HD75PE302FV82E, HD75PE302IAE97, HD75PE302JKAM4, HD75PE301EUUDV, HD75PE301D0D9X	path:map00230	map00230.gif
Purine metabolism	51	phosphoribosylglycinamide formyltransferase	ec:2.1.2.2	1	HD75PE302IR650	path:map00230	map00230.gif
Purine metabolism	51	nucleotide diphosphatase	ec:3.6.1.9	1	HD75PE301CKYB0	path:map00230	map00230.gif
Purine metabolism	51	phosphoglucomutase	ec:5.4.2.2	1	HD75PE302HI64R	path:map00230	map00230.gif
Purine metabolism	51	adenosinetriphosphatase	ec:3.6.1.3	15	HD75PE302HGKWO, HD75PE302H1UGX, HD75PE302HYT32, HD75PE302IBD2O, HD75PE302GOK8U, HD75PE302JMWHC, HD75PE302GOR87, HD75PE302F6N5N, HD75PE302IETY0, HD75PE301BVTVL, HD75PE301DPXVE, HD75PE301A6UBE, HD75PE301BZK57, HD75PE301AYSZR, HD75PE301CHCFW	path:map00230	map00230.gif
Purine metabolism	51	guanylate cyclase	ec:4.6.1.2	4	HD75PE302HNUHT, HD75PE302HOMNZ, HD75PE302I1JA7, HD75PE301BG27Q	path:map00230	map00230.gif
Purine metabolism	51	adenylate cyclase	ec:4.6.1.1	1	HD75PE301C2DUT	path:map00230	map00230.gif
Purine metabolism	51	xanthine dehydrogenase	ec:1.17.1.4	1	HD75PE302G3DT0	path:map00230	map00230.gif
Purine metabolism	51	ribose-phosphate diphosphokinase	ec:2.7.6.1	1	HD75PE301DQRHX	path:map00230	map00230.gif
Purine metabolism	51	phosphoribosylamine---glycine ligase	ec:6.3.4.13	1	HD75PE302IR650	path:map00230	map00230.gif
Purine metabolism	51	5'-nucleotidase	ec:3.1.3.5	1	HD75PE301ASF6Z	path:map00230	map00230.gif
Purine metabolism	51	nucleoside-triphosphate diphosphatase	ec:3.6.1.19	1	HD75PE301CKYB0	path:map00230	map00230.gif
Purine metabolism	51	nucleoside-triphosphatase	ec:3.6.1.15	8	HD75PE302IQXU2, HD75PE302HMNXW, HD75PE302F1CRU, HD75PE302IMSKC, HD75PE302FXARS, HD75PE301DQIOK, HD75PE301C11OS, HD75PE301CVAU0	path:map00230	map00230.gif
Naphthalene degradation	2	alcohol dehydrogenase	ec:1.1.1.1	2	HD75PE302IM19H, HD75PE301CRBYQ	path:map00626	map00626.gif
Carbon fixation pathways in prokaryotes	8	methenyltetrahydrofolate cyclohydrolase	ec:3.5.4.9	1	HD75PE301AM64R	path:map00720	map00720.gif
Carbon fixation pathways in prokaryotes	8	acetate---CoA ligase	ec:6.2.1.1	2	HD75PE302G17MA, HD75PE302INKB2	path:map00720	map00720.gif
Carbon fixation pathways in prokaryotes	8	aconitate hydratase	ec:4.2.1.3	1	HD75PE302ITXAY	path:map00720	map00720.gif
Carbon fixation pathways in prokaryotes	8	methylenetetrahydrofolate dehydrogenase (NADP+)	ec:1.5.1.5	1	HD75PE301AM64R	path:map00720	map00720.gif
Carbon fixation pathways in prokaryotes	8	3-hydroxyacyl-CoA dehydrogenase	ec:1.1.1.35	1	HD75PE301DJ8OR	path:map00720	map00720.gif
Carbon fixation pathways in prokaryotes	8	acetyl-CoA carboxylase	ec:6.4.1.2	2	HD75PE302HSHRG, HD75PE302G4C39	path:map00720	map00720.gif
Carbon fixation pathways in prokaryotes	8	methylenetetrahydrofolate reductase [NAD(P)H]	ec:1.5.1.20	1	HD75PE302H6UPX	path:map00720	map00720.gif
Chloroalkane and chloroalkene degradation	2	alcohol dehydrogenase	ec:1.1.1.1	2	HD75PE302IM19H, HD75PE301CRBYQ	path:map00625	map00625.gif
Toluene degradation	1	3-hydroxyacyl-CoA dehydrogenase	ec:1.1.1.35	1	HD75PE301DJ8OR	path:map00623	map00623.gif
Valine, leucine and isoleucine biosynthesis	1	pyruvate dehydrogenase (acetyl-transferring)	ec:1.2.4.1	1	HD75PE302I69N9	path:map00290	map00290.gif
Pyruvate metabolism	5	pyruvate dehydrogenase (acetyl-transferring)	ec:1.2.4.1	1	HD75PE302I69N9	path:map00620	map00620.gif
Pyruvate metabolism	5	acetate---CoA ligase	ec:6.2.1.1	2	HD75PE302G17MA, HD75PE302INKB2	path:map00620	map00620.gif
Pyruvate metabolism	5	acetyl-CoA carboxylase	ec:6.4.1.2	2	HD75PE302HSHRG, HD75PE302G4C39	path:map00620	map00620.gif
Butirosin and neomycin biosynthesis	2	hexokinase	ec:2.7.1.1	2	HD75PE302HDE49, HD75PE301CR4S5	path:map00524	map00524.gif
Oxidative phosphorylation	31	cytochrome-c oxidase	ec:1.9.3.1	31	HD75PE302IEM7V, HD75PE302FK0NN, HD75PE302I8ORP, HD75PE302GWMBB, HD75PE302G9EPK, HD75PE302JN5AU, HD75PE302GNOPD, HD75PE302GPHJD, HD75PE302FZHS2, HD75PE302GS1VH, HD75PE302HZV75, HD75PE302JAHSK, HD75PE302FVY1A, HD75PE302GYPLI, HD75PE302H2XZG, HD75PE302HAVZ2, HD75PE302JI1U3, HD75PE302JYX39, HD75PE302I11ID, HD75PE302ITLDN, HD75PE302J0CWI, HD75PE301DEE77, HD75PE301BRU5M, HD75PE301EBX0V, HD75PE301AUHLB,…	path:map00190	map00190.gif
Streptomycin biosynthesis	3	hexokinase	ec:2.7.1.1	2	HD75PE302HDE49, HD75PE301CR4S5	path:map00521	map00521.gif
Streptomycin biosynthesis	3	phosphoglucomutase	ec:5.4.2.2	1	HD75PE302HI64R	path:map00521	map00521.gif
Methane metabolism	13	fructose-bisphosphatase	ec:3.1.3.11	2	HD75PE302HVJI6, HD75PE302IQS85	path:map00680	map00680.gif
Methane metabolism	13	peroxidase	ec:1.11.1.7	8	HD75PE302HKTZ9, HD75PE302HNKFI, HD75PE302GWLTR, HD75PE302JI5Y1, HD75PE302GLFSN, HD75PE302JTF7J, HD75PE301EKWL3, HD75PE301DRZJ2	path:map00680	map00680.gif
Methane metabolism	13	acetate---CoA ligase	ec:6.2.1.1	2	HD75PE302G17MA, HD75PE302INKB2	path:map00680	map00680.gif
Methane metabolism	13	methylenetetrahydrofolate reductase [NAD(P)H]	ec:1.5.1.20	1	HD75PE302H6UPX	path:map00680	map00680.gif
Pentose phosphate pathway	5	fructose-bisphosphatase	ec:3.1.3.11	2	HD75PE302HVJI6, HD75PE302IQS85	path:map00030	map00030.gif
Pentose phosphate pathway	5	phosphoglucomutase	ec:5.4.2.2	1	HD75PE302HI64R	path:map00030	map00030.gif
Pentose phosphate pathway	5	ribose-phosphate diphosphokinase	ec:2.7.6.1	1	HD75PE301DQRHX	path:map00030	map00030.gif
Pentose phosphate pathway	5	glucose-6-phosphate dehydrogenase	ec:1.1.1.49	1	HD75PE301BBOA2	path:map00030	map00030.gif
Amino sugar and nucleotide sugar metabolism	18	N-acylneuraminate-9-phosphate synthase	ec:2.5.1.57	1	HD75PE302IVVCD	path:map00520	map00520.gif
Amino sugar and nucleotide sugar metabolism	18	galactokinase	ec:2.7.1.6	2	HD75PE302IMZ6W, HD75PE301CIDO5	path:map00520	map00520.gif
Amino sugar and nucleotide sugar metabolism	18	hexokinase	ec:2.7.1.1	2	HD75PE302HDE49, HD75PE301CR4S5	path:map00520	map00520.gif
Amino sugar and nucleotide sugar metabolism	18	phosphoacetylglucosamine mutase	ec:5.4.2.3	1	HD75PE302GQAVD	path:map00520	map00520.gif
Amino sugar and nucleotide sugar metabolism	18	phosphoglucomutase	ec:5.4.2.2	1	HD75PE302HI64R	path:map00520	map00520.gif
Amino sugar and nucleotide sugar metabolism	18	chitin deacetylase	ec:3.5.1.41	1	HD75PE302F6UCG	path:map00520	map00520.gif
Amino sugar and nucleotide sugar metabolism	18	beta-N-acetylhexosaminidase	ec:3.2.1.52	2	HD75PE302IIV77, HD75PE302FLVW7	path:map00520	map00520.gif
Amino sugar and nucleotide sugar metabolism	18	UDP-glucose 4-epimerase	ec:5.1.3.2	3	HD75PE302I1ZZG, HD75PE301CNAGF, HD75PE301DHXTW	path:map00520	map00520.gif
Amino sugar and nucleotide sugar metabolism	18	chitinase	ec:3.2.1.14	4	HD75PE302F38FE, HD75PE302IVYFN, HD75PE302F8854, HD75PE301D22X3	path:map00520	map00520.gif
Amino sugar and nucleotide sugar metabolism	18	GDP-mannose 4,6-dehydratase	ec:4.2.1.47	1	HD75PE302FJ1VU	path:map00520	map00520.gif
Nitrogen metabolism	4	histidine ammonia-lyase	ec:4.3.1.3	1	HD75PE301CK4EW	path:map00910	map00910.gif
Nitrogen metabolism	4	aminomethyltransferase	ec:2.1.2.10	1	HD75PE301ADHDD	path:map00910	map00910.gif
Nitrogen metabolism	4	glutaminase	ec:3.5.1.2	1	HD75PE302JBK5J	path:map00910	map00910.gif
Nitrogen metabolism	4	asparaginase	ec:3.5.1.1	1	HD75PE301CWSM7	path:map00910	map00910.gif
Glutathione metabolism	3	5-oxoprolinase (ATP-hydrolysing)	ec:3.5.2.9	2	HD75PE301CJ2IU, HD75PE301CRYAZ	path:map00480	map00480.gif
Glutathione metabolism	3	glucose-6-phosphate dehydrogenase	ec:1.1.1.49	1	HD75PE301BBOA2	path:map00480	map00480.gif
Aminoacyl-tRNA biosynthesis	3	arginine---tRNA ligase	ec:6.1.1.19	1	HD75PE302IAJ5Q	path:map00970	map00970.gif
Aminoacyl-tRNA biosynthesis	3	cysteine---tRNA ligase	ec:6.1.1.16	1	HD75PE302G1NNY	path:map00970	map00970.gif
Aminoacyl-tRNA biosynthesis	3	tyrosine---tRNA ligase ec:6.1.1.10 methionine---tRNA ligase	ec:6.1.1.1	1	HD75PE302H13UI	path:map00970	map00970.gif
Tryptophan metabolism	4	kynureninase	ec:3.7.1.3	1	HD75PE302G8UW5	path:map00380	map00380.gif
Tryptophan metabolism	4	kynurenine 3-monooxygenase	ec:1.14.13.9	1	HD75PE302F1ETC	path:map00380	map00380.gif
Tryptophan metabolism	4	3-hydroxyacyl-CoA dehydrogenase	ec:1.1.1.35	1	HD75PE301DJ8OR	path:map00380	map00380.gif
Tryptophan metabolism	4	tryptophan 5-monooxygenase	ec:1.14.16.4	1	HD75PE301BXKLE	path:map00380	map00380.gif
Carbon fixation in photosynthetic organisms	2	fructose-bisphosphatase	ec:3.1.3.11	2	HD75PE302HVJI6, HD75PE302IQS85	path:map00710	map00710.gif
Geraniol degradation	1	3-hydroxyacyl-CoA dehydrogenase	ec:1.1.1.35	1	HD75PE301DJ8OR	path:map00281	map00281.gif
Valine, leucine and isoleucine degradation	3	3-methyl-2-oxobutanoate dehydrogenase (2-methylpropanoyl-transferring)	ec:1.2.4.4	1	HD75PE302I69N9	path:map00280	map00280.gif
Valine, leucine and isoleucine degradation	3	3-hydroxyacyl-CoA dehydrogenase	ec:1.1.1.35	1	HD75PE301DJ8OR	path:map00280	map00280.gif
Valine, leucine and isoleucine degradation	3	isovaleryl-CoA dehydrogenase	ec:1.3.99.10	1	HD75PE302IZRWJ	path:map00280	map00280.gif
Primary bile acid biosynthesis	1	3alpha,7alpha,12alpha-trihydroxy-5beta-cholest-24-enoyl-CoA hydratase	ec:4.2.1.107	1	HD75PE301DJ8OR	path:map00120	map00120.gif
Primary bile acid biosynthesis	1	3-hydroxyacyl-CoA dehydrogenase	ec:1.1.1.35	1	HD75PE301DJ8OR	path:map00120	map00120.gif
Pantothenate and CoA biosynthesis	1	nucleotide diphosphatase	ec:3.6.1.9	1	HD75PE301CKYB0	path:map00770	map00770.gif
Other types of O-glycan biosynthesis	5	glucuronosyltransferase	ec:2.4.1.17	3	HD75PE302F0541, HD75PE301BBI9J, HD75PE301AVSCT	path:map00514	map00514.gif
Other types of O-glycan biosynthesis	5	O-fucosylpeptide 3-beta-N-acetylglucosaminyltransferase	ec:2.4.1.222	2	HD75PE302JGWHK, HD75PE301C34WE	path:map00514	map00514.gif
Various types of N-glycan biosynthesis	15	alpha-1,3-mannosyl-glycoprotein 4-beta-N-acetylglucosaminyltransferase	ec:2.4.1.145	1	HD75PE302IWHI4	path:map00513	map00513.gif
Various types of N-glycan biosynthesis	15	N-acetylglucosaminyldiphosphodolichol N-acetylglucosaminyltransferase	ec:2.4.1.141	2	HD75PE302J1UWA, HD75PE301BZWBY	path:map00513	map00513.gif
Various types of N-glycan biosynthesis	15	dolichyl-diphosphooligosaccharide---protein glycotransferase	ec:2.4.1.119	1	HD75PE301BTRZA	path:map00513	map00513.gif
Various types of N-glycan biosynthesis	15	alpha-1,3-mannosyl-glycoprotein 2-beta-N-acetylglucosaminyltransferase	ec:2.4.1.101	5	HD75PE302HPPOJ, HD75PE302G43DI, HD75PE302IGTPV, HD75PE301CAZ47, HD75PE301CZGLD	path:map00513	map00513.gif
Various types of N-glycan biosynthesis	15	beta-N-acetylhexosaminidase	ec:3.2.1.52	2	HD75PE302IIV77, HD75PE302FLVW7	path:map00513	map00513.gif
Various types of N-glycan biosynthesis	15	glycoprotein 6-alpha-L-fucosyltransferase	ec:2.4.1.68	1	HD75PE301CG881	path:map00513	map00513.gif
Various types of N-glycan biosynthesis	15	mannosyl-oligosaccharide 1,3-1,6-alpha-mannosidase	ec:3.2.1.114	1	HD75PE302G7ZP7	path:map00513	map00513.gif
Various types of N-glycan biosynthesis	15	mannosyl-oligosaccharide 1,2-alpha-mannosidase	ec:3.2.1.113	1	HD75PE301B881D	path:map00513	map00513.gif
Various types of N-glycan biosynthesis	15	beta-N-acetylglucosaminylglycopeptide beta-1,4-galactosyltransferase	ec:2.4.1.38	1	HD75PE302IIYBB	path:map00513	map00513.gif
Mucin type O-Glycan biosynthesis	3	glycoprotein-N-acetylgalactosamine 3-beta-galactosyltransferase	ec:2.4.1.122	2	HD75PE302GDGLQ, HD75PE301A03ZT	path:map00512	map00512.gif
Mucin type O-Glycan biosynthesis	3	polypeptide N-acetylgalactosaminyltransferase	ec:2.4.1.41	1	HD75PE302JPLGJ	path:map00512	map00512.gif
Citrate cycle (TCA cycle)	4	pyruvate dehydrogenase (acetyl-transferring)	ec:1.2.4.1	1	HD75PE302I69N9	path:map00020	map00020.gif
Citrate cycle (TCA cycle)	4	dihydrolipoyllysine-residue succinyltransferase	ec:2.3.1.61	2	HD75PE301CW209, HD75PE301EAQ5O	path:map00020	map00020.gif
Citrate cycle (TCA cycle)	4	aconitate hydratase	ec:4.2.1.3	1	HD75PE302ITXAY	path:map00020	map00020.gif
Other glycan degradation	9	beta-N-acetylhexosaminidase	ec:3.2.1.52	2	HD75PE302IIV77, HD75PE302FLVW7	path:map00511	map00511.gif
Other glycan degradation	9	alpha-L-fucosidase	ec:3.2.1.51	3	HD75PE302I48FB, HD75PE302IYMY3, HD75PE301CN6UE	path:map00511	map00511.gif
Other glycan degradation	9	alpha-mannosidase	ec:3.2.1.24	3	HD75PE302G7ZP7, HD75PE301B881D, HD75PE301BJP1V	path:map00511	map00511.gif
Other glycan degradation	9	beta-galactosidase	ec:3.2.1.23	1	HD75PE301C8SG5	path:map00511	map00511.gif
One carbon pool by folate	4	methenyltetrahydrofolate cyclohydrolase	ec:3.5.4.9	1	HD75PE301AM64R	path:map00670	map00670.gif
One carbon pool by folate	4	phosphoribosylglycinamide formyltransferase	ec:2.1.2.2	1	HD75PE302IR650	path:map00670	map00670.gif
One carbon pool by folate	4	aminomethyltransferase	ec:2.1.2.10	1	HD75PE301ADHDD	path:map00670	map00670.gif
One carbon pool by folate	4	methylenetetrahydrofolate dehydrogenase (NADP+)	ec:1.5.1.5	1	HD75PE301AM64R	path:map00670	map00670.gif
One carbon pool by folate	4	methylenetetrahydrofolate reductase [NAD(P)H]	ec:1.5.1.20	1	HD75PE302H6UPX	path:map00670	map00670.gif
N-Glycan biosynthesis	14	alpha-1,3-mannosyl-glycoprotein 4-beta-N-acetylglucosaminyltransferase	ec:2.4.1.145	1	HD75PE302IWHI4	path:map00510	map00510.gif
N-Glycan biosynthesis	14	beta-1,4-mannosyl-glycoprotein 4-beta-N-acetylglucosaminyltransferase	ec:2.4.1.144	1	HD75PE301EW57K	path:map00510	map00510.gif
N-Glycan biosynthesis	14	N-acetylglucosaminyldiphosphodolichol N-acetylglucosaminyltransferase	ec:2.4.1.141	2	HD75PE302J1UWA, HD75PE301BZWBY	path:map00510	map00510.gif
N-Glycan biosynthesis	14	dolichyl-diphosphooligosaccharide---protein glycotransferase	ec:2.4.1.119	1	HD75PE301BTRZA	path:map00510	map00510.gif
N-Glycan biosynthesis	14	alpha-1,3-mannosyl-glycoprotein 2-beta-N-acetylglucosaminyltransferase	ec:2.4.1.101	5	HD75PE302HPPOJ, HD75PE302G43DI, HD75PE302IGTPV, HD75PE301CAZ47, HD75PE301CZGLD	path:map00510	map00510.gif
N-Glycan biosynthesis	14	glycoprotein 6-alpha-L-fucosyltransferase	ec:2.4.1.68	1	HD75PE301CG881	path:map00510	map00510.gif
N-Glycan biosynthesis	14	mannosyl-oligosaccharide 1,3-1,6-alpha-mannosidase	ec:3.2.1.114	1	HD75PE302G7ZP7	path:map00510	map00510.gif
N-Glycan biosynthesis	14	mannosyl-oligosaccharide 1,2-alpha-mannosidase	ec:3.2.1.113	1	HD75PE301B881D	path:map00510	map00510.gif
N-Glycan biosynthesis	14	beta-N-acetylglucosaminylglycopeptide beta-1,4-galactosyltransferase	ec:2.4.1.38	1	HD75PE302IIYBB	path:map00510	map00510.gif
beta-Alanine metabolism	1	aldehyde dehydrogenase [NAD(P)+]	ec:1.2.1.5	1	HD75PE301C4JRE	path:map00410	map00410.gif
Terpenoid backbone biosynthesis	1	geranylgeranyl diphosphate synthase	ec:2.5.1.29	1	HD75PE301BRJ89	path:map00900	map00900.gif
Terpenoid backbone biosynthesis	1	(2E,6E)-farnesyl diphosphate synthase	ec:2.5.1.10	1	HD75PE301BRJ89	path:map00900	map00900.gif
Terpenoid backbone biosynthesis	1	dimethylallyltranstransferase	ec:2.5.1.1	1	HD75PE301BRJ89	path:map00900	map00900.gif
D-Glutamine and D-glutamate metabolism	1	glutaminase	ec:3.5.1.2	1	HD75PE302JBK5J	path:map00471	map00471.gif
Lysine degradation	5	histone-lysine N-methyltransferase	ec:2.1.1.43	1	HD75PE302FL715	path:map00310	map00310.gif
Lysine degradation	5	dihydrolipoyllysine-residue succinyltransferase	ec:2.3.1.61	2	HD75PE301CW209, HD75PE301EAQ5O	path:map00310	map00310.gif
Lysine degradation	5	gamma-butyrobetaine dioxygenase	ec:1.14.11.1	1	HD75PE302I1KTU	path:map00310	map00310.gif
Lysine degradation	5	3-hydroxyacyl-CoA dehydrogenase	ec:1.1.1.35	1	HD75PE301DJ8OR	path:map00310	map00310.gif
Porphyrin and chlorophyll metabolism	6	porphobilinogen synthase	ec:4.2.1.24	1	HD75PE302H7JH5	path:map00860	map00860.gif
Porphyrin and chlorophyll metabolism	6	glucuronosyltransferase	ec:2.4.1.17	3	HD75PE302F0541, HD75PE301BBI9J, HD75PE301AVSCT	path:map00860	map00860.gif
Porphyrin and chlorophyll metabolism	6	uroporphyrinogen decarboxylase	ec:4.1.1.37	1	HD75PE302HDKBK	path:map00860	map00860.gif
Porphyrin and chlorophyll metabolism	6	ferroxidase	ec:1.16.3.1	1	HD75PE302IL2Y8	path:map00860	map00860.gif
Glycosphingolipid biosynthesis - ganglio series	3	beta-N-acetylhexosaminidase	ec:3.2.1.52	2	HD75PE302IIV77, HD75PE302FLVW7	path:map00604	map00604.gif
Glycosphingolipid biosynthesis - ganglio series	3	beta-galactosidase	ec:3.2.1.23	1	HD75PE301C8SG5	path:map00604	map00604.gif
Glycosphingolipid biosynthesis - globo series	3	beta-N-acetylhexosaminidase	ec:3.2.1.52	2	HD75PE302IIV77, HD75PE302FLVW7	path:map00603	map00603.gif
Glycosphingolipid biosynthesis - globo series	3	galactoside 2-alpha-L-fucosyltransferase	ec:2.4.1.69	1	HD75PE301D2I0N	path:map00603	map00603.gif
Cysteine and methionine metabolism	3	DNA (cytosine-5-)-methyltransferase	ec:2.1.1.37	1	HD75PE301CC0GX	path:map00270	map00270.gif
Cysteine and methionine metabolism	3	homocysteine S-methyltransferase	ec:2.1.1.10	2	HD75PE301B18PK, HD75PE301AHUUV	path:map00270	map00270.gif
Cysteine and methionine metabolism	3	betaine---homocysteine S-methyltransferase	ec:2.1.1.5	2	HD75PE301B18PK, HD75PE301AHUUV	path:map00270	map00270.gif
Glycosphingolipid biosynthesis - lacto and neolacto series	2	N-acetyllactosaminide beta-1,3-N-acetylglucosaminyltransferase	ec:2.4.1.149	1	HD75PE302G867P	path:map00601	map00601.gif
Glycosphingolipid biosynthesis - lacto and neolacto series	2	galactoside 2-alpha-L-fucosyltransferase	ec:2.4.1.69	1	HD75PE301D2I0N	path:map00601	map00601.gif
Nicotinate and nicotinamide metabolism	2	nucleotide diphosphatase	ec:3.6.1.9	1	HD75PE301CKYB0	path:map00760	map00760.gif
Nicotinate and nicotinamide metabolism	2	5'-nucleotidase	ec:3.1.3.5	1	HD75PE301ASF6Z	path:map00760	map00760.gif
Sphingolipid metabolism	12	arylsulfatase	ec:3.1.6.1	1	HD75PE302GTWE5	path:map00600	map00600.gif
Sphingolipid metabolism	12	sphingomyelin phosphodiesterase	ec:3.1.4.12	7	HD75PE302G2QB4, HD75PE302JGXNB, HD75PE302JW9FX, HD75PE302ISAFD, HD75PE302FZGPW, HD75PE302JO7P1, HD75PE301BLR5T	path:map00600	map00600.gif
Sphingolipid metabolism	12	serine C-palmitoyltransferase	ec:2.3.1.50	1	HD75PE302G43YK	path:map00600	map00600.gif
Sphingolipid metabolism	12	ceramidase	ec:3.5.1.23	2	HD75PE302FZNZ6, HD75PE301A5ZX8	path:map00600	map00600.gif
Sphingolipid metabolism	12	beta-galactosidase	ec:3.2.1.23	1	HD75PE301C8SG5	path:map00600	map00600.gif
