# Supplementary material for: Transcriptome Analysis of the Oriental River Prawn, Macrobrachium nipponense Using 454 Pyrosequencing for Discovery of Genes and Markers
Source: PLoS One. 2012 Jun 20;7(6):e39727. doi: 10.1371/journal.pone.0039727 (PMC3380025; doi:10.1371/journal.pone.0039727)
Supplement: Table S4 — Summary of putative SSRs and SNPs from M. nipponense transcriptome. (XLS) [file pone.0039727.s004.xls]

## Sheet: ssr
SeqID	size	pre	exp	ssr_unit	ssr_seq
HD75PE302HXQAX	12	2	6	TC	TCTCTCTCTCTC
HD75PE302JJV8I	12	2	6	TC	TCTCTCTCTCTC
HD75PE302I9DTG	12	2	6	CA	CACACACACACA
HD75PE302HRKFM	12	2	6	GT	GTGTGTGTGTGT
HD75PE302ICG5J	12	2	6	GA	GAGAGAGAGAGA
HD75PE302IRM21	12	2	6	GA	GAGAGAGAGAGA
HD75PE302GMYYH	12	2	6	CA	CACACACACACA
HD75PE302GTR80	12	2	6	CT	CTCTCTCTCTCT
HD75PE302HMRHG	12	2	6	TA	TATATATATATA
HD75PE302F1KG7	12	2	6	AG	AGAGAGAGAGAG
HD75PE302HG7DG	12	2	6	TC	TCTCTCTCTCTC
HD75PE302J0X7D	12	2	6	GA	GAGAGAGAGAGA
HD75PE302I15ET	12	2	6	TC	TCTCTCTCTCTC
HD75PE302FPOO4	12	2	6	AC	ACACACACACAC
HD75PE302HXWQY	12	2	6	CT	CTCTCTCTCTCT
HD75PE302FLBY8	12	2	6	TA	TATATATATATA
HD75PE302FMTE4	12	2	6	CT	CTCTCTCTCTCT
HD75PE302HLXDE	12	2	6	GT	GTGTGTGTGTGT
HD75PE302GYYK5	12	2	6	CT	CTCTCTCTCTCT
HD75PE302HWGEX	12	2	6	GT	GTGTGTGTGTGT
HD75PE302GLNBY	12	2	6	GA	GAGAGAGAGAGA
HD75PE302HDWUC	12	2	6	TA	TATATATATATA
HD75PE302IKSYW	12	2	6	CT	CTCTCTCTCTCT
HD75PE302FT0AI	12	2	6	CT	CTCTCTCTCTCT
HD75PE302GC54I	12	2	6	TC	TCTCTCTCTCTC
HD75PE302F02CI	12	2	6	GT	GTGTGTGTGTGT
HD75PE302HKNI9	12	2	6	GA	GAGAGAGAGAGA
HD75PE302JPI5R	12	2	6	CT	CTCTCTCTCTCT
HD75PE302GXV6M	12	2	6	GA	GAGAGAGAGAGA
HD75PE302JSD5T	12	2	6	CT	CTCTCTCTCTCT
HD75PE302I559D	12	2	6	AT	ATATATATATAT
HD75PE302IA022	12	2	6	AG	AGAGAGAGAGAG
HD75PE302FV8OW	12	2	6	CT	CTCTCTCTCTCT
HD75PE302HM8ZW	12	2	6	CT	CTCTCTCTCTCT
HD75PE302G8XYT	12	2	6	CT	CTCTCTCTCTCT
HD75PE302GHS2W	12	2	6	AT	ATATATATATAT
HD75PE302IS8F5	12	2	6	CA	CACACACACACA
HD75PE302GEL9Y	12	2	6	TA	TATATATATATA
HD75PE302GEL9Y	12	2	6	GC	GCGCGCGCGCGC
HD75PE302IBEU1	12	2	6	CT	CTCTCTCTCTCT
HD75PE302F4VA8	12	2	6	AT	ATATATATATAT
HD75PE302IK9JI	12	2	6	CT	CTCTCTCTCTCT
HD75PE302FKG8T	12	2	6	CT	CTCTCTCTCTCT
HD75PE302JHXL0	12	2	6	TA	TATATATATATA
HD75PE302FUZOA	12	2	6	TG	TGTGTGTGTGTG
HD75PE302HJ22C	12	2	6	AG	AGAGAGAGAGAG
contig00103 gene=isogroup00001 length=1194	12	2	6	TA	TATATATATATA
contig00270 gene=isogroup00001 length=697	12	2	6	ca	cacacacacaca
contig00352 gene=isogroup00001 length=1419	12	2	6	GA	GAGAGAGAGAGA
contig01060 gene=isogroup00006 length=1459	12	2	6	TC	TCTCTCTCTCTC
isotig00223 gene=isogroup00014 length=5270 numContigs=2	12	2	6	TA	TATATATATATA
isotig00224 gene=isogroup00014 length=3647 numContigs=4	12	2	6	TA	TATATATATATA
isotig00225 gene=isogroup00014 length=3082 numContigs=4	12	2	6	TA	TATATATATATA
isotig00485 gene=isogroup00020 length=1704 numContigs=11	12	2	6	GA	GAGAGAGAGAGA
isotig00486 gene=isogroup00020 length=1692 numContigs=11	12	2	6	GA	GAGAGAGAGAGA
isotig00487 gene=isogroup00020 length=1694 numContigs=11	12	2	6	GA	GAGAGAGAGAGA
isotig00488 gene=isogroup00020 length=1682 numContigs=11	12	2	6	GA	GAGAGAGAGAGA
isotig00489 gene=isogroup00020 length=1693 numContigs=10	12	2	6	GA	GAGAGAGAGAGA
isotig00490 gene=isogroup00020 length=1681 numContigs=10	12	2	6	GA	GAGAGAGAGAGA
isotig00491 gene=isogroup00020 length=1688 numContigs=10	12	2	6	GA	GAGAGAGAGAGA
isotig00492 gene=isogroup00020 length=1676 numContigs=10	12	2	6	GA	GAGAGAGAGAGA
isotig00493 gene=isogroup00020 length=1683 numContigs=10	12	2	6	GA	GAGAGAGAGAGA
isotig00494 gene=isogroup00020 length=1671 numContigs=10	12	2	6	GA	GAGAGAGAGAGA
isotig00495 gene=isogroup00020 length=1678 numContigs=10	12	2	6	GA	GAGAGAGAGAGA
isotig00496 gene=isogroup00020 length=1666 numContigs=10	12	2	6	GA	GAGAGAGAGAGA
isotig00500 gene=isogroup00020 length=802 numContigs=3	12	2	6	GA	GAGAGAGAGAGA
isotig00500 gene=isogroup00020 length=802 numContigs=3	12	2	6	AG	AGAGAGAGAGAG
isotig01139 gene=isogroup00062 length=13034 numContigs=7	12	2	6	ta	tatatatatata
isotig01140 gene=isogroup00062 length=12986 numContigs=7	12	2	6	ta	tatatatatata
isotig01141 gene=isogroup00062 length=12980 numContigs=6	12	2	6	ta	tatatatatata
isotig01142 gene=isogroup00062 length=12932 numContigs=6	12	2	6	ta	tatatatatata
isotig01143 gene=isogroup00062 length=11144 numContigs=6	12	2	6	TA	TATATATATATA
isotig01144 gene=isogroup00062 length=11096 numContigs=6	12	2	6	TA	TATATATATATA
isotig01145 gene=isogroup00062 length=11090 numContigs=5	12	2	6	TA	TATATATATATA
isotig01146 gene=isogroup00062 length=11042 numContigs=5	12	2	6	TA	TATATATATATA
isotig01311 gene=isogroup00082 length=1191 numContigs=3	12	2	6	TA	TATATATATATA
isotig01312 gene=isogroup00082 length=1050 numContigs=3	12	2	6	TA	TATATATATATA
isotig01313 gene=isogroup00082 length=727 numContigs=3	12	2	6	TA	TATATATATATA
isotig01510 gene=isogroup00110 length=2636 numContigs=4	12	2	6	AG	AGAGAGAGAGAG
isotig01511 gene=isogroup00110 length=2562 numContigs=5	12	2	6	AG	AGAGAGAGAGAG
isotig01874 gene=isogroup00181 length=580 numContigs=4	12	2	6	at	atatatatatat
isotig01875 gene=isogroup00181 length=443 numContigs=4	12	2	6	at	atatatatatat
isotig01949 gene=isogroup00200 length=3032 numContigs=4	12	2	6	CA	CACACACACACA
isotig01950 gene=isogroup00200 length=2724 numContigs=3	12	2	6	ca	cacacacacaca
isotig02223 gene=isogroup00275 length=1484 numContigs=3	12	2	6	TA	TATATATATATA
isotig02224 gene=isogroup00275 length=1238 numContigs=3	12	2	6	TA	TATATATATATA
isotig02225 gene=isogroup00275 length=1235 numContigs=4	12	2	6	TA	TATATATATATA
isotig02355 gene=isogroup00311 length=1882 numContigs=2	12	2	6	TA	TATATATATATA
isotig02371 gene=isogroup00315 length=1237 numContigs=5	12	2	6	TG	TGTGTGTGTGTG
isotig02372 gene=isogroup00315 length=1184 numContigs=4	12	2	6	TG	TGTGTGTGTGTG
isotig02373 gene=isogroup00315 length=1133 numContigs=4	12	2	6	TG	TGTGTGTGTGTG
isotig02374 gene=isogroup00315 length=1080 numContigs=3	12	2	6	TG	TGTGTGTGTGTG
isotig02383 gene=isogroup00318 length=1544 numContigs=3	12	2	6	GA	GAGAGAGAGAGA
isotig02385 gene=isogroup00318 length=746 numContigs=3	12	2	6	GA	GAGAGAGAGAGA
isotig02527 gene=isogroup00357 length=3639 numContigs=2	12	2	6	AT	ATATATATATAT
isotig02528 gene=isogroup00357 length=3618 numContigs=3	12	2	6	AT	ATATATATATAT
isotig02529 gene=isogroup00357 length=3396 numContigs=3	12	2	6	AT	ATATATATATAT
isotig02551 gene=isogroup00365 length=3707 numContigs=3	12	2	6	AT	ATATATATATAT
isotig02552 gene=isogroup00365 length=2829 numContigs=3	12	2	6	AT	ATATATATATAT
isotig02553 gene=isogroup00365 length=2051 numContigs=2	12	2	6	AT	ATATATATATAT
isotig02652 gene=isogroup00399 length=2233 numContigs=2	12	2	6	TG	TGTGTGTGTGTG
isotig02653 gene=isogroup00399 length=1066 numContigs=3	12	2	6	TG	TGTGTGTGTGTG
isotig02714 gene=isogroup00420 length=873 numContigs=3	12	2	6	GA	GAGAGAGAGAGA
isotig02727 gene=isogroup00425 length=2134 numContigs=2	12	2	6	TC	TCTCTCTCTCTC
isotig02840 gene=isogroup00463 length=840 numContigs=2	12	2	6	GT	GTGTGTGTGTGT
isotig03114 gene=isogroup00562 length=416 numContigs=2	12	2	6	GA	GAGAGAGAGAGA
isotig03397 gene=isogroup00707 length=1258 numContigs=3	12	2	6	TA	TATATATATATA
isotig03398 gene=isogroup00707 length=1236 numContigs=3	12	2	6	TA	TATATATATATA
isotig03418 gene=isogroup00718 length=1132 numContigs=3	12	2	6	GT	GTGTGTGTGTGT
contig06212 gene=isogroup00816 length=5721	12	2	6	GA	GAGAGAGAGAGA
isotig03605 gene=isogroup00819 length=6975 numContigs=2	12	2	6	ta	tatatatatata
isotig03605 gene=isogroup00819 length=6975 numContigs=2	12	2	6	ta	tatatatatata
isotig03606 gene=isogroup00819 length=6595 numContigs=2	12	2	6	ta	tatatatatata
isotig03606 gene=isogroup00819 length=6595 numContigs=2	12	2	6	ta	tatatatatata
isotig03633 gene=isogroup00833 length=5284 numContigs=2	12	2	6	GT	GTGTGTGTGTGT
isotig03634 gene=isogroup00833 length=4944 numContigs=2	12	2	6	GT	GTGTGTGTGTGT
isotig03655 gene=isogroup00844 length=4996 numContigs=2	12	2	6	TG	TGTGTGTGTGTG
isotig03656 gene=isogroup00844 length=4651 numContigs=2	12	2	6	TG	TGTGTGTGTGTG
isotig03693 gene=isogroup00863 length=4084 numContigs=2	12	2	6	AT	ATATATATATAT
isotig03694 gene=isogroup00863 length=3990 numContigs=2	12	2	6	AT	ATATATATATAT
isotig03695 gene=isogroup00864 length=7159 numContigs=2	12	2	6	ta	tatatatatata
isotig03721 gene=isogroup00877 length=3983 numContigs=2	12	2	6	TA	TATATATATATA
isotig03721 gene=isogroup00877 length=3983 numContigs=2	12	2	6	TA	TATATATATATA
isotig03722 gene=isogroup00877 length=3703 numContigs=2	12	2	6	TA	TATATATATATA
isotig03722 gene=isogroup00877 length=3703 numContigs=2	12	2	6	TA	TATATATATATA
isotig03729 gene=isogroup00881 length=4894 numContigs=2	12	2	6	AT	ATATATATATAT
isotig03730 gene=isogroup00881 length=2653 numContigs=2	12	2	6	at	atatatatatat
isotig03743 gene=isogroup00888 length=3652 numContigs=2	12	2	6	ac	acacacacacac
isotig03744 gene=isogroup00888 length=3634 numContigs=2	12	2	6	ac	acacacacacac
isotig03755 gene=isogroup00894 length=4209 numContigs=2	12	2	6	AT	ATATATATATAT
isotig03799 gene=isogroup00916 length=4460 numContigs=2	12	2	6	gt	gtgtgtgtgtgt
isotig03910 gene=isogroup00971 length=2716 numContigs=2	12	2	6	TA	TATATATATATA
isotig03993 gene=isogroup01013 length=2490 numContigs=2	12	2	6	TA	TATATATATATA
isotig03994 gene=isogroup01013 length=2480 numContigs=2	12	2	6	TA	TATATATATATA
isotig04013 gene=isogroup01023 length=2459 numContigs=3	12	2	6	AT	ATATATATATAT
isotig04014 gene=isogroup01023 length=2361 numContigs=2	12	2	6	AT	ATATATATATAT
isotig04077 gene=isogroup01055 length=2291 numContigs=2	12	2	6	ct	ctctctctctct
isotig04083 gene=isogroup01058 length=2273 numContigs=3	12	2	6	TA	TATATATATATA
isotig04084 gene=isogroup01058 length=2219 numContigs=2	12	2	6	TA	TATATATATATA
isotig04151 gene=isogroup01092 length=2147 numContigs=2	12	2	6	TA	TATATATATATA
isotig04152 gene=isogroup01092 length=1991 numContigs=2	12	2	6	TA	TATATATATATA
isotig04193 gene=isogroup01113 length=2039 numContigs=2	12	2	6	at	atatatatatat
isotig04194 gene=isogroup01113 length=1911 numContigs=2	12	2	6	at	atatatatatat
isotig04315 gene=isogroup01174 length=2321 numContigs=2	12	2	6	AG	AGAGAGAGAGAG
isotig04327 gene=isogroup01180 length=1740 numContigs=3	12	2	6	at	atatatatatat
isotig04328 gene=isogroup01180 length=1719 numContigs=2	12	2	6	at	atatatatatat
isotig04407 gene=isogroup01220 length=2495 numContigs=2	12	2	6	CT	CTCTCTCTCTCT
isotig04688 gene=isogroup01361 length=1850 numContigs=2	12	2	6	AG	AGAGAGAGAGAG
isotig04697 gene=isogroup01365 length=1155 numContigs=2	12	2	6	AT	ATATATATATAT
isotig04708 gene=isogroup01371 length=1346 numContigs=3	12	2	6	TA	TATATATATATA
isotig04709 gene=isogroup01371 length=1232 numContigs=2	12	2	6	TA	TATATATATATA
isotig04778 gene=isogroup01406 length=1496 numContigs=2	12	2	6	ta	tatatatatata
isotig04779 gene=isogroup01406 length=957 numContigs=2	12	2	6	TC	TCTCTCTCTCTC
isotig04779 gene=isogroup01406 length=957 numContigs=2	12	2	6	TA	TATATATATATA
isotig04799 gene=isogroup01416 length=910 numContigs=2	12	2	6	AG	AGAGAGAGAGAG
isotig05074 gene=isogroup01554 length=1141 numContigs=2	12	2	6	at	atatatatatat
isotig05383 gene=isogroup01708 length=411 numContigs=2	12	2	6	ga	gagagagagaga
isotig05798 gene=isogroup01916 length=737 numContigs=2	12	2	6	TC	TCTCTCTCTCTC
isotig05990 gene=isogroup02012 length=470 numContigs=2	12	2	6	AT	ATATATATATAT
isotig05990 gene=isogroup02012 length=470 numContigs=2	12	2	6	AT	ATATATATATAT
isotig05991 gene=isogroup02012 length=463 numContigs=2	12	2	6	AT	ATATATATATAT
isotig05991 gene=isogroup02012 length=463 numContigs=2	12	2	6	AT	ATATATATATAT
isotig06113 gene=isogroup02073 length=324 numContigs=2	12	2	6	ct	ctctctctctct
isotig06207 gene=isogroup02120 length=176 numContigs=2	12	2	6	GT	GTGTGTGTGTGT
isotig06232 gene=isogroup02133 length=2455 numContigs=3	12	2	6	CA	CACACACACACA
isotig06266 gene=isogroup02171 length=8626 numContigs=1	12	2	6	TA	TATATATATATA
isotig06269 gene=isogroup02174 length=8149 numContigs=1	12	2	6	TA	TATATATATATA
isotig06270 gene=isogroup02175 length=7432 numContigs=1	12	2	6	AT	ATATATATATAT
isotig06274 gene=isogroup02179 length=7035 numContigs=1	12	2	6	AG	AGAGAGAGAGAG
isotig06275 gene=isogroup02180 length=6962 numContigs=1	12	2	6	CT	CTCTCTCTCTCT
isotig06304 gene=isogroup02209 length=5839 numContigs=1	12	2	6	ct	ctctctctctct
isotig06304 gene=isogroup02209 length=5839 numContigs=1	12	2	6	ct	ctctctctctct
isotig06304 gene=isogroup02209 length=5839 numContigs=1	12	2	6	ct	ctctctctctct
isotig06314 gene=isogroup02219 length=5529 numContigs=1	12	2	6	GA	GAGAGAGAGAGA
isotig06328 gene=isogroup02233 length=5359 numContigs=1	12	2	6	TA	TATATATATATA
isotig06329 gene=isogroup02234 length=5343 numContigs=1	12	2	6	TA	TATATATATATA
isotig06329 gene=isogroup02234 length=5343 numContigs=1	12	2	6	AT	ATATATATATAT
isotig06333 gene=isogroup02238 length=5202 numContigs=1	12	2	6	gt	gtgtgtgtgtgt
isotig06374 gene=isogroup02279 length=4747 numContigs=1	12	2	6	AT	ATATATATATAT
isotig06383 gene=isogroup02288 length=4702 numContigs=1	12	2	6	AT	ATATATATATAT
isotig06384 gene=isogroup02289 length=4692 numContigs=1	12	2	6	TA	TATATATATATA
isotig06390 gene=isogroup02295 length=4625 numContigs=1	12	2	6	GT	GTGTGTGTGTGT
isotig06407 gene=isogroup02312 length=4494 numContigs=1	12	2	6	at	atatatatatat
isotig06422 gene=isogroup02327 length=4417 numContigs=1	12	2	6	AT	ATATATATATAT
isotig06440 gene=isogroup02345 length=4344 numContigs=1	12	2	6	AT	ATATATATATAT
isotig06470 gene=isogroup02375 length=4205 numContigs=1	12	2	6	TA	TATATATATATA
isotig06477 gene=isogroup02382 length=4170 numContigs=1	12	2	6	ag	agagagagagag
isotig06482 gene=isogroup02387 length=4157 numContigs=1	12	2	6	TG	TGTGTGTGTGTG
isotig06486 gene=isogroup02391 length=4127 numContigs=1	12	2	6	AC	ACACACACACAC
isotig06493 gene=isogroup02398 length=4111 numContigs=1	12	2	6	AT	ATATATATATAT
isotig06518 gene=isogroup02423 length=3974 numContigs=1	12	2	6	TC	TCTCTCTCTCTC
isotig06560 gene=isogroup02465 length=3822 numContigs=1	12	2	6	AT	ATATATATATAT
isotig06574 gene=isogroup02479 length=3752 numContigs=1	12	2	6	TA	TATATATATATA
isotig06604 gene=isogroup02509 length=3690 numContigs=1	12	2	6	ta	tatatatatata
isotig06614 gene=isogroup02519 length=3662 numContigs=1	12	2	6	AT	ATATATATATAT
isotig06642 gene=isogroup02547 length=3598 numContigs=1	12	2	6	AT	ATATATATATAT
isotig06670 gene=isogroup02575 length=3533 numContigs=1	12	2	6	TC	TCTCTCTCTCTC
isotig06687 gene=isogroup02592 length=3495 numContigs=1	12	2	6	AT	ATATATATATAT
isotig06687 gene=isogroup02592 length=3495 numContigs=1	12	2	6	TA	TATATATATATA
isotig06703 gene=isogroup02608 length=3449 numContigs=1	12	2	6	AC	ACACACACACAC
isotig06703 gene=isogroup02608 length=3449 numContigs=1	12	2	6	AG	AGAGAGAGAGAG
isotig06715 gene=isogroup02620 length=3409 numContigs=1	12	2	6	TA	TATATATATATA
isotig06717 gene=isogroup02622 length=3424 numContigs=1	12	2	6	at	atatatatatat
isotig06723 gene=isogroup02628 length=3410 numContigs=1	12	2	6	tc	tctctctctctc
isotig06747 gene=isogroup02652 length=3357 numContigs=1	12	2	6	CT	CTCTCTCTCTCT
isotig06791 gene=isogroup02696 length=3293 numContigs=1	12	2	6	TA	TATATATATATA
isotig06821 gene=isogroup02726 length=3238 numContigs=1	12	2	6	ca	cacacacacaca
isotig06834 gene=isogroup02739 length=3210 numContigs=1	12	2	6	TG	TGTGTGTGTGTG
isotig06875 gene=isogroup02780 length=3162 numContigs=1	12	2	6	AT	ATATATATATAT
isotig06875 gene=isogroup02780 length=3162 numContigs=1	12	2	6	TA	TATATATATATA
isotig06907 gene=isogroup02812 length=3092 numContigs=1	12	2	6	AT	ATATATATATAT
isotig06908 gene=isogroup02813 length=3095 numContigs=1	12	2	6	AT	ATATATATATAT
isotig06913 gene=isogroup02818 length=3090 numContigs=1	12	2	6	TA	TATATATATATA
isotig06974 gene=isogroup02879 length=3031 numContigs=1	12	2	6	AT	ATATATATATAT
isotig07007 gene=isogroup02912 length=2978 numContigs=1	12	2	6	CA	CACACACACACA
isotig07071 gene=isogroup02976 length=2906 numContigs=1	12	2	6	ta	tatatatatata
isotig07206 gene=isogroup03111 length=2767 numContigs=1	12	2	6	TA	TATATATATATA
isotig07234 gene=isogroup03139 length=2740 numContigs=1	12	2	6	TC	TCTCTCTCTCTC
isotig07254 gene=isogroup03159 length=2726 numContigs=1	12	2	6	AC	ACACACACACAC
isotig07263 gene=isogroup03168 length=2717 numContigs=1	12	2	6	TA	TATATATATATA
isotig07272 gene=isogroup03177 length=2707 numContigs=1	12	2	6	TC	TCTCTCTCTCTC
isotig07277 gene=isogroup03182 length=2707 numContigs=1	12	2	6	TA	TATATATATATA
isotig07306 gene=isogroup03211 length=2681 numContigs=1	12	2	6	AT	ATATATATATAT
isotig07332 gene=isogroup03237 length=2668 numContigs=1	12	2	6	ta	tatatatatata
isotig07374 gene=isogroup03279 length=2636 numContigs=1	12	2	6	CT	CTCTCTCTCTCT
isotig07379 gene=isogroup03284 length=2620 numContigs=1	12	2	6	AG	AGAGAGAGAGAG
isotig07387 gene=isogroup03292 length=2623 numContigs=1	12	2	6	TC	TCTCTCTCTCTC
isotig07503 gene=isogroup03408 length=2519 numContigs=1	12	2	6	TC	TCTCTCTCTCTC
isotig07524 gene=isogroup03429 length=2504 numContigs=1	12	2	6	TC	TCTCTCTCTCTC
isotig07531 gene=isogroup03436 length=2502 numContigs=1	12	2	6	AT	ATATATATATAT
isotig07563 gene=isogroup03468 length=2469 numContigs=1	12	2	6	AT	ATATATATATAT
isotig07646 gene=isogroup03551 length=2402 numContigs=1	12	2	6	GA	GAGAGAGAGAGA
isotig07680 gene=isogroup03585 length=2383 numContigs=1	12	2	6	TA	TATATATATATA
isotig07690 gene=isogroup03595 length=2363 numContigs=1	12	2	6	ta	tatatatatata
isotig07704 gene=isogroup03609 length=2366 numContigs=1	12	2	6	AT	ATATATATATAT
isotig07754 gene=isogroup03659 length=2331 numContigs=1	12	2	6	at	atatatatatat
isotig07788 gene=isogroup03693 length=2307 numContigs=1	12	2	6	TA	TATATATATATA
isotig07811 gene=isogroup03716 length=2297 numContigs=1	12	2	6	AT	ATATATATATAT
isotig07820 gene=isogroup03725 length=2290 numContigs=1	12	2	6	GT	GTGTGTGTGTGT
isotig07925 gene=isogroup03830 length=2222 numContigs=1	12	2	6	TA	TATATATATATA
isotig07932 gene=isogroup03837 length=2214 numContigs=1	12	2	6	TA	TATATATATATA
isotig07944 gene=isogroup03849 length=2214 numContigs=1	12	2	6	ta	tatatatatata
isotig07952 gene=isogroup03857 length=2203 numContigs=1	12	2	6	ct	ctctctctctct
isotig07981 gene=isogroup03886 length=2199 numContigs=1	12	2	6	GA	GAGAGAGAGAGA
isotig08278 gene=isogroup04183 length=2056 numContigs=1	12	2	6	GT	GTGTGTGTGTGT
isotig08297 gene=isogroup04202 length=2044 numContigs=1	12	2	6	AT	ATATATATATAT
isotig08320 gene=isogroup04225 length=2036 numContigs=1	12	2	6	TA	TATATATATATA
isotig08428 gene=isogroup04333 length=1998 numContigs=1	12	2	6	TA	TATATATATATA
isotig08453 gene=isogroup04358 length=1989 numContigs=1	12	2	6	GT	GTGTGTGTGTGT
isotig08474 gene=isogroup04379 length=1983 numContigs=1	12	2	6	AT	ATATATATATAT
isotig08488 gene=isogroup04393 length=1980 numContigs=1	12	2	6	AT	ATATATATATAT
isotig08539 gene=isogroup04444 length=1952 numContigs=1	12	2	6	TA	TATATATATATA
isotig08543 gene=isogroup04448 length=1936 numContigs=1	12	2	6	TA	TATATATATATA
isotig08584 gene=isogroup04489 length=1940 numContigs=1	12	2	6	TA	TATATATATATA
isotig08593 gene=isogroup04498 length=1938 numContigs=1	12	2	6	at	atatatatatat
isotig08677 gene=isogroup04582 length=1894 numContigs=1	12	2	6	GT	GTGTGTGTGTGT
isotig08718 gene=isogroup04623 length=1876 numContigs=1	12	2	6	ga	gagagagagaga
isotig08728 gene=isogroup04633 length=1877 numContigs=1	12	2	6	CT	CTCTCTCTCTCT
isotig08768 gene=isogroup04673 length=1867 numContigs=1	12	2	6	TA	TATATATATATA
isotig08768 gene=isogroup04673 length=1867 numContigs=1	12	2	6	AT	ATATATATATAT
isotig08813 gene=isogroup04718 length=1837 numContigs=1	12	2	6	GA	GAGAGAGAGAGA
isotig08867 gene=isogroup04772 length=1831 numContigs=1	12	2	6	TC	TCTCTCTCTCTC
isotig08883 gene=isogroup04788 length=1826 numContigs=1	12	2	6	AC	ACACACACACAC
isotig08896 gene=isogroup04801 length=1820 numContigs=1	12	2	6	TA	TATATATATATA
isotig08916 gene=isogroup04821 length=1814 numContigs=1	12	2	6	TA	TATATATATATA
isotig08938 gene=isogroup04843 length=1803 numContigs=1	12	2	6	AT	ATATATATATAT
isotig08962 gene=isogroup04867 length=1797 numContigs=1	12	2	6	CA	CACACACACACA
isotig09025 gene=isogroup04930 length=1772 numContigs=1	12	2	6	ta	tatatatatata
isotig09045 gene=isogroup04950 length=1766 numContigs=1	12	2	6	AT	ATATATATATAT
isotig09086 gene=isogroup04991 length=1746 numContigs=1	12	2	6	TA	TATATATATATA
isotig09198 gene=isogroup05103 length=1729 numContigs=1	12	2	6	GA	GAGAGAGAGAGA
isotig09260 gene=isogroup05165 length=1716 numContigs=1	12	2	6	CA	CACACACACACA
isotig09318 gene=isogroup05223 length=1700 numContigs=1	12	2	6	TA	TATATATATATA
isotig09459 gene=isogroup05364 length=1662 numContigs=1	12	2	6	at	atatatatatat
isotig09468 gene=isogroup05373 length=1657 numContigs=1	12	2	6	at	atatatatatat
isotig09472 gene=isogroup05377 length=1650 numContigs=1	12	2	6	AG	AGAGAGAGAGAG
isotig09472 gene=isogroup05377 length=1650 numContigs=1	12	2	6	AG	AGAGAGAGAGAG
isotig09538 gene=isogroup05443 length=1633 numContigs=1	12	2	6	TA	TATATATATATA
isotig09570 gene=isogroup05475 length=1632 numContigs=1	12	2	6	GT	GTGTGTGTGTGT
isotig09570 gene=isogroup05475 length=1632 numContigs=1	12	2	6	TG	TGTGTGTGTGTG
isotig09751 gene=isogroup05656 length=1583 numContigs=1	12	2	6	AT	ATATATATATAT
isotig09791 gene=isogroup05696 length=1577 numContigs=1	12	2	6	ta	tatatatatata
isotig09822 gene=isogroup05727 length=1578 numContigs=1	12	2	6	CT	CTCTCTCTCTCT
isotig09824 gene=isogroup05729 length=1572 numContigs=1	12	2	6	AT	ATATATATATAT
isotig09857 gene=isogroup05762 length=1564 numContigs=1	12	2	6	AT	ATATATATATAT
isotig09860 gene=isogroup05765 length=1542 numContigs=1	12	2	6	CA	CACACACACACA
isotig09882 gene=isogroup05787 length=1559 numContigs=1	12	2	6	ta	tatatatatata
isotig09902 gene=isogroup05807 length=1559 numContigs=1	12	2	6	TC	TCTCTCTCTCTC
isotig09923 gene=isogroup05828 length=1550 numContigs=1	12	2	6	ta	tatatatatata
isotig09923 gene=isogroup05828 length=1550 numContigs=1	12	2	6	ta	tatatatatata
isotig09925 gene=isogroup05830 length=1553 numContigs=1	12	2	6	ca	cacacacacaca
isotig09942 gene=isogroup05847 length=1540 numContigs=1	12	2	6	AT	ATATATATATAT
isotig10006 gene=isogroup05911 length=1531 numContigs=1	12	2	6	GT	GTGTGTGTGTGT
isotig10006 gene=isogroup05911 length=1531 numContigs=1	12	2	6	TA	TATATATATATA
isotig10017 gene=isogroup05922 length=1531 numContigs=1	12	2	6	AG	AGAGAGAGAGAG
isotig10109 gene=isogroup06014 length=1506 numContigs=1	12	2	6	AT	ATATATATATAT
isotig10311 gene=isogroup06216 length=1464 numContigs=1	12	2	6	ac	acacacacacac
isotig10455 gene=isogroup06360 length=1438 numContigs=1	12	2	6	GA	GAGAGAGAGAGA
isotig10470 gene=isogroup06375 length=1407 numContigs=1	12	2	6	TC	TCTCTCTCTCTC
isotig10583 gene=isogroup06488 length=1409 numContigs=1	12	2	6	TA	TATATATATATA
isotig10741 gene=isogroup06646 length=1383 numContigs=1	12	2	6	AC	ACACACACACAC
isotig11015 gene=isogroup06920 length=1344 numContigs=1	12	2	6	AC	ACACACACACAC
isotig11113 gene=isogroup07018 length=1324 numContigs=1	12	2	6	TA	TATATATATATA
isotig11168 gene=isogroup07073 length=1320 numContigs=1	12	2	6	AT	ATATATATATAT
isotig11325 gene=isogroup07230 length=1297 numContigs=1	12	2	6	CA	CACACACACACA
isotig11352 gene=isogroup07257 length=1287 numContigs=1	12	2	6	TA	TATATATATATA
isotig11361 gene=isogroup07266 length=1293 numContigs=1	12	2	6	AC	ACACACACACAC
isotig11379 gene=isogroup07284 length=1290 numContigs=1	12	2	6	tc	tctctctctctc
isotig11379 gene=isogroup07284 length=1290 numContigs=1	12	2	6	tc	tctctctctctc
isotig11398 gene=isogroup07303 length=1287 numContigs=1	12	2	6	AT	ATATATATATAT
isotig11445 gene=isogroup07350 length=1278 numContigs=1	12	2	6	TG	TGTGTGTGTGTG
isotig11463 gene=isogroup07368 length=1268 numContigs=1	12	2	6	TG	TGTGTGTGTGTG
isotig11487 gene=isogroup07392 length=1268 numContigs=1	12	2	6	ta	tatatatatata
isotig11537 gene=isogroup07442 length=1268 numContigs=1	12	2	6	ga	gagagagagaga
isotig11572 gene=isogroup07477 length=1264 numContigs=1	12	2	6	TG	TGTGTGTGTGTG
isotig11593 gene=isogroup07498 length=1245 numContigs=1	12	2	6	CT	CTCTCTCTCTCT
isotig11734 gene=isogroup07639 length=1240 numContigs=1	12	2	6	AG	AGAGAGAGAGAG
isotig11790 gene=isogroup07695 length=1235 numContigs=1	12	2	6	AG	AGAGAGAGAGAG
isotig11824 gene=isogroup07729 length=1230 numContigs=1	12	2	6	tc	tctctctctctc
isotig11863 gene=isogroup07768 length=1223 numContigs=1	12	2	6	AC	ACACACACACAC
isotig11872 gene=isogroup07777 length=1223 numContigs=1	12	2	6	CA	CACACACACACA
isotig11901 gene=isogroup07806 length=1218 numContigs=1	12	2	6	AT	ATATATATATAT
isotig11951 gene=isogroup07856 length=1209 numContigs=1	12	2	6	TG	TGTGTGTGTGTG
isotig11962 gene=isogroup07867 length=1215 numContigs=1	12	2	6	GA	GAGAGAGAGAGA
isotig12037 gene=isogroup07942 length=1204 numContigs=1	12	2	6	TG	TGTGTGTGTGTG
isotig12102 gene=isogroup08007 length=1199 numContigs=1	12	2	6	GA	GAGAGAGAGAGA
isotig12159 gene=isogroup08064 length=1191 numContigs=1	12	2	6	TC	TCTCTCTCTCTC
isotig12160 gene=isogroup08065 length=1189 numContigs=1	12	2	6	CT	CTCTCTCTCTCT
isotig12239 gene=isogroup08144 length=1180 numContigs=1	12	2	6	TA	TATATATATATA
isotig12262 gene=isogroup08167 length=1172 numContigs=1	12	2	6	TA	TATATATATATA
isotig12265 gene=isogroup08170 length=1151 numContigs=1	12	2	6	ac	acacacacacac
isotig12617 gene=isogroup08522 length=1140 numContigs=1	12	2	6	GT	GTGTGTGTGTGT
isotig12704 gene=isogroup08609 length=1130 numContigs=1	12	2	6	TA	TATATATATATA
isotig12752 gene=isogroup08657 length=1129 numContigs=1	12	2	6	GT	GTGTGTGTGTGT
isotig12805 gene=isogroup08710 length=1114 numContigs=1	12	2	6	TA	TATATATATATA
isotig12831 gene=isogroup08736 length=1119 numContigs=1	12	2	6	AT	ATATATATATAT
isotig12948 gene=isogroup08853 length=1107 numContigs=1	12	2	6	GT	GTGTGTGTGTGT
isotig12951 gene=isogroup08856 length=1103 numContigs=1	12	2	6	TA	TATATATATATA
isotig12953 gene=isogroup08858 length=1104 numContigs=1	12	2	6	gt	gtgtgtgtgtgt
isotig12984 gene=isogroup08889 length=1103 numContigs=1	12	2	6	ta	tatatatatata
isotig12993 gene=isogroup08898 length=1101 numContigs=1	12	2	6	TG	TGTGTGTGTGTG
isotig13115 gene=isogroup09020 length=1088 numContigs=1	12	2	6	TA	TATATATATATA
isotig13207 gene=isogroup09112 length=1078 numContigs=1	12	2	6	AT	ATATATATATAT
isotig13238 gene=isogroup09143 length=1079 numContigs=1	12	2	6	TA	TATATATATATA
isotig13258 gene=isogroup09163 length=1075 numContigs=1	12	2	6	tg	tgtgtgtgtgtg
isotig13329 gene=isogroup09234 length=1054 numContigs=1	12	2	6	TA	TATATATATATA
isotig13332 gene=isogroup09237 length=1065 numContigs=1	12	2	6	ct	ctctctctctct
isotig13502 gene=isogroup09407 length=1046 numContigs=1	12	2	6	AC	ACACACACACAC
isotig13559 gene=isogroup09464 length=1041 numContigs=1	12	2	6	ag	agagagagagag
isotig13570 gene=isogroup09475 length=1045 numContigs=1	12	2	6	AT	ATATATATATAT
isotig13800 gene=isogroup09705 length=1025 numContigs=1	12	2	6	tc	tctctctctctc
isotig13864 gene=isogroup09769 length=1018 numContigs=1	12	2	6	TA	TATATATATATA
isotig13899 gene=isogroup09804 length=1005 numContigs=1	12	2	6	ag	agagagagagag
isotig14092 gene=isogroup09997 length=996 numContigs=1	12	2	6	AT	ATATATATATAT
isotig14124 gene=isogroup10029 length=992 numContigs=1	12	2	6	AC	ACACACACACAC
isotig14133 gene=isogroup10038 length=977 numContigs=1	12	2	6	tc	tctctctctctc
isotig14319 gene=isogroup10224 length=971 numContigs=1	12	2	6	AT	ATATATATATAT
isotig14321 gene=isogroup10226 length=975 numContigs=1	12	2	6	AC	ACACACACACAC
isotig14377 gene=isogroup10282 length=972 numContigs=1	12	2	6	ag	agagagagagag
isotig14473 gene=isogroup10378 length=948 numContigs=1	12	2	6	ta	tatatatatata
isotig14485 gene=isogroup10390 length=955 numContigs=1	12	2	6	ac	acacacacacac
isotig14491 gene=isogroup10396 length=957 numContigs=1	12	2	6	TC	TCTCTCTCTCTC
isotig14624 gene=isogroup10529 length=951 numContigs=1	12	2	6	TG	TGTGTGTGTGTG
isotig14655 gene=isogroup10560 length=941 numContigs=1	12	2	6	ga	gagagagagaga
isotig14694 gene=isogroup10599 length=945 numContigs=1	12	2	6	ta	tatatatatata
isotig14733 gene=isogroup10638 length=941 numContigs=1	12	2	6	TA	TATATATATATA
isotig14815 gene=isogroup10720 length=924 numContigs=1	12	2	6	ta	tatatatatata
isotig14836 gene=isogroup10741 length=933 numContigs=1	12	2	6	at	atatatatatat
isotig15221 gene=isogroup11126 length=905 numContigs=1	12	2	6	TC	TCTCTCTCTCTC
isotig15311 gene=isogroup11216 length=898 numContigs=1	12	2	6	TA	TATATATATATA
isotig15334 gene=isogroup11239 length=897 numContigs=1	12	2	6	tc	tctctctctctc
isotig15348 gene=isogroup11253 length=898 numContigs=1	12	2	6	TC	TCTCTCTCTCTC
isotig15505 gene=isogroup11410 length=882 numContigs=1	12	2	6	CA	CACACACACACA
isotig15510 gene=isogroup11415 length=887 numContigs=1	12	2	6	GT	GTGTGTGTGTGT
isotig15521 gene=isogroup11426 length=887 numContigs=1	12	2	6	ta	tatatatatata
isotig15657 gene=isogroup11562 length=879 numContigs=1	12	2	6	AT	ATATATATATAT
isotig15665 gene=isogroup11570 length=860 numContigs=1	12	2	6	GT	GTGTGTGTGTGT
isotig15712 gene=isogroup11617 length=878 numContigs=1	12	2	6	AT	ATATATATATAT
isotig15727 gene=isogroup11632 length=879 numContigs=1	12	2	6	CT	CTCTCTCTCTCT
isotig15992 gene=isogroup11897 length=860 numContigs=1	12	2	6	TA	TATATATATATA
isotig16032 gene=isogroup11937 length=843 numContigs=1	12	2	6	AG	AGAGAGAGAGAG
isotig16040 gene=isogroup11945 length=858 numContigs=1	12	2	6	ga	gagagagagaga
isotig16047 gene=isogroup11952 length=857 numContigs=1	12	2	6	ta	tatatatatata
isotig16202 gene=isogroup12107 length=850 numContigs=1	12	2	6	TG	TGTGTGTGTGTG
isotig16252 gene=isogroup12157 length=848 numContigs=1	12	2	6	ta	tatatatatata
isotig16642 gene=isogroup12547 length=813 numContigs=1	12	2	6	AG	AGAGAGAGAGAG
isotig16814 gene=isogroup12719 length=817 numContigs=1	12	2	6	GT	GTGTGTGTGTGT
isotig16831 gene=isogroup12736 length=815 numContigs=1	12	2	6	TG	TGTGTGTGTGTG
isotig16907 gene=isogroup12812 length=808 numContigs=1	12	2	6	TC	TCTCTCTCTCTC
isotig17132 gene=isogroup13037 length=798 numContigs=1	12	2	6	AT	ATATATATATAT
isotig17206 gene=isogroup13111 length=792 numContigs=1	12	2	6	GT	GTGTGTGTGTGT
isotig17227 gene=isogroup13132 length=796 numContigs=1	12	2	6	GT	GTGTGTGTGTGT
isotig17265 gene=isogroup13170 length=791 numContigs=1	12	2	6	AT	ATATATATATAT
isotig17381 gene=isogroup13286 length=780 numContigs=1	12	2	6	ac	acacacacacac
isotig17536 gene=isogroup13441 length=783 numContigs=1	12	2	6	AT	ATATATATATAT
isotig17602 gene=isogroup13507 length=777 numContigs=1	12	2	6	AT	ATATATATATAT
isotig17630 gene=isogroup13535 length=773 numContigs=1	12	2	6	TA	TATATATATATA
isotig17650 gene=isogroup13555 length=766 numContigs=1	12	2	6	ta	tatatatatata
isotig17848 gene=isogroup13753 length=767 numContigs=1	12	2	6	CA	CACACACACACA
isotig18060 gene=isogroup13965 length=758 numContigs=1	12	2	6	AT	ATATATATATAT
isotig18069 gene=isogroup13974 length=757 numContigs=1	12	2	6	CT	CTCTCTCTCTCT
isotig18247 gene=isogroup14152 length=751 numContigs=1	12	2	6	GA	GAGAGAGAGAGA
isotig18254 gene=isogroup14159 length=748 numContigs=1	12	2	6	AC	ACACACACACAC
isotig18352 gene=isogroup14257 length=748 numContigs=1	12	2	6	CT	CTCTCTCTCTCT
isotig18465 gene=isogroup14370 length=742 numContigs=1	12	2	6	GA	GAGAGAGAGAGA
isotig18819 gene=isogroup14724 length=728 numContigs=1	12	2	6	at	atatatatatat
isotig18819 gene=isogroup14724 length=728 numContigs=1	12	2	6	ac	acacacacacac
isotig18837 gene=isogroup14742 length=716 numContigs=1	12	2	6	CT	CTCTCTCTCTCT
isotig18932 gene=isogroup14837 length=724 numContigs=1	12	2	6	AT	ATATATATATAT
isotig18950 gene=isogroup14855 length=724 numContigs=1	12	2	6	tc	tctctctctctc
isotig18973 gene=isogroup14878 length=722 numContigs=1	12	2	6	AT	ATATATATATAT
isotig19036 gene=isogroup14941 length=718 numContigs=1	12	2	6	TA	TATATATATATA
isotig19093 gene=isogroup14998 length=718 numContigs=1	12	2	6	CT	CTCTCTCTCTCT
isotig19097 gene=isogroup15002 length=719 numContigs=1	12	2	6	ta	tatatatatata
isotig19143 gene=isogroup15048 length=715 numContigs=1	12	2	6	TG	TGTGTGTGTGTG
isotig19203 gene=isogroup15108 length=715 numContigs=1	12	2	6	TA	TATATATATATA
isotig19270 gene=isogroup15175 length=712 numContigs=1	12	2	6	TA	TATATATATATA
isotig19367 gene=isogroup15272 length=708 numContigs=1	12	2	6	TA	TATATATATATA
isotig19459 gene=isogroup15364 length=703 numContigs=1	12	2	6	CT	CTCTCTCTCTCT
isotig19537 gene=isogroup15442 length=701 numContigs=1	12	2	6	AC	ACACACACACAC
isotig19564 gene=isogroup15469 length=693 numContigs=1	12	2	6	CA	CACACACACACA
isotig19706 gene=isogroup15611 length=697 numContigs=1	12	2	6	CA	CACACACACACA
isotig19746 gene=isogroup15651 length=697 numContigs=1	12	2	6	TA	TATATATATATA
isotig19929 gene=isogroup15834 length=689 numContigs=1	12	2	6	CA	CACACACACACA
isotig19933 gene=isogroup15838 length=687 numContigs=1	12	2	6	AC	ACACACACACAC
isotig19961 gene=isogroup15866 length=684 numContigs=1	12	2	6	AT	ATATATATATAT
isotig20015 gene=isogroup15920 length=685 numContigs=1	12	2	6	AT	ATATATATATAT
isotig20020 gene=isogroup15925 length=684 numContigs=1	12	2	6	CT	CTCTCTCTCTCT
isotig20040 gene=isogroup15945 length=681 numContigs=1	12	2	6	AT	ATATATATATAT
isotig20094 gene=isogroup15999 length=682 numContigs=1	12	2	6	AG	AGAGAGAGAGAG
isotig20342 gene=isogroup16247 length=674 numContigs=1	12	2	6	TC	TCTCTCTCTCTC
isotig20589 gene=isogroup16494 length=669 numContigs=1	12	2	6	gt	gtgtgtgtgtgt
isotig20607 gene=isogroup16512 length=665 numContigs=1	12	2	6	TA	TATATATATATA
isotig20646 gene=isogroup16551 length=660 numContigs=1	12	2	6	CT	CTCTCTCTCTCT
isotig20703 gene=isogroup16608 length=662 numContigs=1	12	2	6	AG	AGAGAGAGAGAG
isotig20836 gene=isogroup16741 length=659 numContigs=1	12	2	6	AC	ACACACACACAC
isotig21018 gene=isogroup16923 length=652 numContigs=1	12	2	6	TA	TATATATATATA
isotig21310 gene=isogroup17215 length=646 numContigs=1	12	2	6	TC	TCTCTCTCTCTC
isotig21444 gene=isogroup17349 length=643 numContigs=1	12	2	6	TA	TATATATATATA
isotig21537 gene=isogroup17442 length=638 numContigs=1	12	2	6	ca	cacacacacaca
isotig21604 gene=isogroup17509 length=610 numContigs=1	12	2	6	TG	TGTGTGTGTGTG
isotig21623 gene=isogroup17528 length=638 numContigs=1	12	2	6	ta	tatatatatata
isotig21704 gene=isogroup17609 length=631 numContigs=1	12	2	6	CA	CACACACACACA
isotig21901 gene=isogroup17806 length=624 numContigs=1	12	2	6	TA	TATATATATATA
isotig21963 gene=isogroup17868 length=624 numContigs=1	12	2	6	TA	TATATATATATA
isotig21976 gene=isogroup17881 length=627 numContigs=1	12	2	6	AT	ATATATATATAT
isotig22105 gene=isogroup18010 length=614 numContigs=1	12	2	6	ct	ctctctctctct
isotig22175 gene=isogroup18080 length=622 numContigs=1	12	2	6	tc	tctctctctctc
isotig22284 gene=isogroup18189 length=621 numContigs=1	12	2	6	GA	GAGAGAGAGAGA
isotig22332 gene=isogroup18237 length=614 numContigs=1	12	2	6	AC	ACACACACACAC
isotig22368 gene=isogroup18273 length=616 numContigs=1	12	2	6	CT	CTCTCTCTCTCT
isotig22636 gene=isogroup18541 length=612 numContigs=1	12	2	6	GA	GAGAGAGAGAGA
isotig22657 gene=isogroup18562 length=609 numContigs=1	12	2	6	TA	TATATATATATA
isotig22697 gene=isogroup18602 length=608 numContigs=1	12	2	6	CA	CACACACACACA
isotig22705 gene=isogroup18610 length=608 numContigs=1	12	2	6	CT	CTCTCTCTCTCT
isotig22745 gene=isogroup18650 length=608 numContigs=1	12	2	6	tg	tgtgtgtgtgtg
isotig22809 gene=isogroup18714 length=603 numContigs=1	12	2	6	TA	TATATATATATA
isotig22842 gene=isogroup18747 length=605 numContigs=1	12	2	6	CA	CACACACACACA
isotig23425 gene=isogroup19330 length=589 numContigs=1	12	2	6	AG	AGAGAGAGAGAG
isotig23520 gene=isogroup19425 length=589 numContigs=1	12	2	6	TA	TATATATATATA
isotig23598 gene=isogroup19503 length=587 numContigs=1	12	2	6	GT	GTGTGTGTGTGT
isotig23641 gene=isogroup19546 length=585 numContigs=1	12	2	6	GT	GTGTGTGTGTGT
isotig23756 gene=isogroup19661 length=582 numContigs=1	12	2	6	TA	TATATATATATA
isotig23761 gene=isogroup19666 length=570 numContigs=1	12	2	6	CT	CTCTCTCTCTCT
isotig23787 gene=isogroup19692 length=582 numContigs=1	12	2	6	CG	CGCGCGCGCGCG
isotig23793 gene=isogroup19698 length=582 numContigs=1	12	2	6	TG	TGTGTGTGTGTG
isotig23811 gene=isogroup19716 length=581 numContigs=1	12	2	6	GA	GAGAGAGAGAGA
isotig24174 gene=isogroup20079 length=571 numContigs=1	12	2	6	GA	GAGAGAGAGAGA
isotig24210 gene=isogroup20115 length=566 numContigs=1	12	2	6	tc	tctctctctctc
isotig24247 gene=isogroup20152 length=569 numContigs=1	12	2	6	TA	TATATATATATA
isotig24292 gene=isogroup20197 length=570 numContigs=1	12	2	6	ct	ctctctctctct
isotig24640 gene=isogroup20545 length=563 numContigs=1	12	2	6	GC	GCGCGCGCGCGC
isotig25033 gene=isogroup20938 length=552 numContigs=1	12	2	6	TA	TATATATATATA
isotig25173 gene=isogroup21078 length=552 numContigs=1	12	2	6	TC	TCTCTCTCTCTC
isotig25217 gene=isogroup21122 length=550 numContigs=1	12	2	6	AG	AGAGAGAGAGAG
isotig25289 gene=isogroup21194 length=529 numContigs=1	12	2	6	CT	CTCTCTCTCTCT
isotig25331 gene=isogroup21236 length=545 numContigs=1	12	2	6	TC	TCTCTCTCTCTC
isotig25592 gene=isogroup21497 length=539 numContigs=1	12	2	6	GA	GAGAGAGAGAGA
isotig25975 gene=isogroup21880 length=533 numContigs=1	12	2	6	CA	CACACACACACA
isotig26062 gene=isogroup21967 length=528 numContigs=1	12	2	6	at	atatatatatat
isotig26085 gene=isogroup21990 length=532 numContigs=1	12	2	6	CA	CACACACACACA
isotig26139 gene=isogroup22044 length=532 numContigs=1	12	2	6	CA	CACACACACACA
isotig26167 gene=isogroup22072 length=532 numContigs=1	12	2	6	ta	tatatatatata
isotig26202 gene=isogroup22107 length=528 numContigs=1	12	2	6	GA	GAGAGAGAGAGA
isotig26354 gene=isogroup22259 length=528 numContigs=1	12	2	6	CT	CTCTCTCTCTCT
isotig26517 gene=isogroup22422 length=523 numContigs=1	12	2	6	ct	ctctctctctct
isotig26589 gene=isogroup22494 length=517 numContigs=1	12	2	6	GT	GTGTGTGTGTGT
isotig26635 gene=isogroup22540 length=523 numContigs=1	12	2	6	GA	GAGAGAGAGAGA
isotig26668 gene=isogroup22573 length=521 numContigs=1	12	2	6	TA	TATATATATATA
isotig26714 gene=isogroup22619 length=520 numContigs=1	12	2	6	CT	CTCTCTCTCTCT
isotig26778 gene=isogroup22683 length=520 numContigs=1	12	2	6	TA	TATATATATATA
isotig27081 gene=isogroup22986 length=513 numContigs=1	12	2	6	CA	CACACACACACA
isotig27319 gene=isogroup23224 length=507 numContigs=1	12	2	6	TC	TCTCTCTCTCTC
isotig27467 gene=isogroup23372 length=506 numContigs=1	12	2	6	TA	TATATATATATA
isotig27487 gene=isogroup23392 length=505 numContigs=1	12	2	6	CT	CTCTCTCTCTCT
isotig27649 gene=isogroup23554 length=503 numContigs=1	12	2	6	AT	ATATATATATAT
isotig27784 gene=isogroup23689 length=497 numContigs=1	12	2	6	tc	tctctctctctc
isotig27923 gene=isogroup23828 length=497 numContigs=1	12	2	6	GA	GAGAGAGAGAGA
isotig27966 gene=isogroup23871 length=496 numContigs=1	12	2	6	CT	CTCTCTCTCTCT
isotig28054 gene=isogroup23959 length=496 numContigs=1	12	2	6	AG	AGAGAGAGAGAG
isotig28177 gene=isogroup24082 length=494 numContigs=1	12	2	6	AT	ATATATATATAT
isotig28328 gene=isogroup24233 length=492 numContigs=1	12	2	6	ga	gagagagagaga
isotig28684 gene=isogroup24589 length=485 numContigs=1	12	2	6	CA	CACACACACACA
isotig28723 gene=isogroup24628 length=485 numContigs=1	12	2	6	CT	CTCTCTCTCTCT
isotig28813 gene=isogroup24718 length=474 numContigs=1	12	2	6	CT	CTCTCTCTCTCT
isotig28982 gene=isogroup24887 length=472 numContigs=1	12	2	6	AG	AGAGAGAGAGAG
isotig29139 gene=isogroup25044 length=477 numContigs=1	12	2	6	AG	AGAGAGAGAGAG
isotig29188 gene=isogroup25093 length=473 numContigs=1	12	2	6	ag	agagagagagag
isotig29512 gene=isogroup25417 length=471 numContigs=1	12	2	6	AG	AGAGAGAGAGAG
isotig29571 gene=isogroup25476 length=466 numContigs=1	12	2	6	AC	ACACACACACAC
isotig29625 gene=isogroup25530 length=469 numContigs=1	12	2	6	CA	CACACACACACA
isotig29627 gene=isogroup25532 length=469 numContigs=1	12	2	6	TG	TGTGTGTGTGTG
isotig29645 gene=isogroup25550 length=468 numContigs=1	12	2	6	AT	ATATATATATAT
isotig29769 gene=isogroup25674 length=467 numContigs=1	12	2	6	CA	CACACACACACA
isotig29777 gene=isogroup25682 length=466 numContigs=1	12	2	6	AC	ACACACACACAC
isotig30019 gene=isogroup25924 length=463 numContigs=1	12	2	6	AT	ATATATATATAT
isotig30019 gene=isogroup25924 length=463 numContigs=1	12	2	6	TA	TATATATATATA
isotig30356 gene=isogroup26261 length=459 numContigs=1	12	2	6	GC	GCGCGCGCGCGC
isotig30574 gene=isogroup26479 length=454 numContigs=1	12	2	6	CA	CACACACACACA
isotig30717 gene=isogroup26622 length=448 numContigs=1	12	2	6	GT	GTGTGTGTGTGT
isotig30815 gene=isogroup26720 length=450 numContigs=1	12	2	6	GA	GAGAGAGAGAGA
isotig30950 gene=isogroup26855 length=448 numContigs=1	12	2	6	AG	AGAGAGAGAGAG
isotig31138 gene=isogroup27043 length=444 numContigs=1	12	2	6	TG	TGTGTGTGTGTG
isotig31180 gene=isogroup27085 length=440 numContigs=1	12	2	6	AC	ACACACACACAC
isotig31297 gene=isogroup27202 length=442 numContigs=1	12	2	6	TC	TCTCTCTCTCTC
isotig31298 gene=isogroup27203 length=442 numContigs=1	12	2	6	AT	ATATATATATAT
isotig31357 gene=isogroup27262 length=441 numContigs=1	12	2	6	TA	TATATATATATA
isotig31437 gene=isogroup27342 length=440 numContigs=1	12	2	6	TG	TGTGTGTGTGTG
isotig31532 gene=isogroup27437 length=438 numContigs=1	12	2	6	GA	GAGAGAGAGAGA
isotig31546 gene=isogroup27451 length=433 numContigs=1	12	2	6	TC	TCTCTCTCTCTC
isotig31807 gene=isogroup27712 length=432 numContigs=1	12	2	6	TC	TCTCTCTCTCTC
isotig31859 gene=isogroup27764 length=431 numContigs=1	12	2	6	AT	ATATATATATAT
isotig31876 gene=isogroup27781 length=432 numContigs=1	12	2	6	tc	tctctctctctc
isotig31958 gene=isogroup27863 length=431 numContigs=1	12	2	6	tc	tctctctctctc
isotig31962 gene=isogroup27867 length=429 numContigs=1	12	2	6	ac	acacacacacac
isotig32002 gene=isogroup27907 length=422 numContigs=1	12	2	6	AT	ATATATATATAT
isotig32167 gene=isogroup28072 length=426 numContigs=1	12	2	6	TA	TATATATATATA
isotig32186 gene=isogroup28091 length=425 numContigs=1	12	2	6	TA	TATATATATATA
isotig32243 gene=isogroup28148 length=425 numContigs=1	12	2	6	AC	ACACACACACAC
isotig32260 gene=isogroup28165 length=426 numContigs=1	12	2	6	CT	CTCTCTCTCTCT
isotig32542 gene=isogroup28447 length=421 numContigs=1	12	2	6	AT	ATATATATATAT
isotig32766 gene=isogroup28671 length=420 numContigs=1	12	2	6	tg	tgtgtgtgtgtg
isotig32997 gene=isogroup28902 length=413 numContigs=1	12	2	6	CT	CTCTCTCTCTCT
isotig33176 gene=isogroup29081 length=408 numContigs=1	12	2	6	TC	TCTCTCTCTCTC
isotig33203 gene=isogroup29108 length=410 numContigs=1	12	2	6	TA	TATATATATATA
isotig33231 gene=isogroup29136 length=410 numContigs=1	12	2	6	CT	CTCTCTCTCTCT
isotig33382 gene=isogroup29287 length=404 numContigs=1	12	2	6	AG	AGAGAGAGAGAG
isotig33394 gene=isogroup29299 length=407 numContigs=1	12	2	6	AT	ATATATATATAT
isotig33484 gene=isogroup29389 length=405 numContigs=1	12	2	6	GA	GAGAGAGAGAGA
isotig33506 gene=isogroup29411 length=405 numContigs=1	12	2	6	GT	GTGTGTGTGTGT
isotig33555 gene=isogroup29460 length=404 numContigs=1	12	2	6	CT	CTCTCTCTCTCT
isotig33648 gene=isogroup29553 length=402 numContigs=1	12	2	6	AT	ATATATATATAT
isotig34200 gene=isogroup30105 length=389 numContigs=1	12	2	6	tc	tctctctctctc
isotig34208 gene=isogroup30113 length=392 numContigs=1	12	2	6	CA	CACACACACACA
isotig34208 gene=isogroup30113 length=392 numContigs=1	12	2	6	AC	ACACACACACAC
isotig34237 gene=isogroup30142 length=394 numContigs=1	12	2	6	TA	TATATATATATA
isotig34286 gene=isogroup30191 length=392 numContigs=1	12	2	6	CT	CTCTCTCTCTCT
isotig34484 gene=isogroup30389 length=386 numContigs=1	12	2	6	tc	tctctctctctc
isotig34518 gene=isogroup30423 length=387 numContigs=1	12	2	6	GA	GAGAGAGAGAGA
isotig34665 gene=isogroup30570 length=382 numContigs=1	12	2	6	AG	AGAGAGAGAGAG
isotig34791 gene=isogroup30696 length=381 numContigs=1	12	2	6	tc	tctctctctctc
isotig35054 gene=isogroup30959 length=372 numContigs=1	12	2	6	TC	TCTCTCTCTCTC
isotig35368 gene=isogroup31273 length=368 numContigs=1	12	2	6	AT	ATATATATATAT
isotig35442 gene=isogroup31347 length=358 numContigs=1	12	2	6	TG	TGTGTGTGTGTG
isotig35564 gene=isogroup31469 length=363 numContigs=1	12	2	6	AC	ACACACACACAC
isotig35594 gene=isogroup31499 length=355 numContigs=1	12	2	6	GA	GAGAGAGAGAGA
isotig35731 gene=isogroup31636 length=359 numContigs=1	12	2	6	AC	ACACACACACAC
isotig35757 gene=isogroup31662 length=359 numContigs=1	12	2	6	GA	GAGAGAGAGAGA
isotig35860 gene=isogroup31765 length=354 numContigs=1	12	2	6	CT	CTCTCTCTCTCT
isotig35905 gene=isogroup31810 length=354 numContigs=1	12	2	6	TC	TCTCTCTCTCTC
isotig35934 gene=isogroup31839 length=353 numContigs=1	12	2	6	CT	CTCTCTCTCTCT
isotig36047 gene=isogroup31952 length=349 numContigs=1	12	2	6	TA	TATATATATATA
isotig36232 gene=isogroup32137 length=344 numContigs=1	12	2	6	CT	CTCTCTCTCTCT
isotig36254 gene=isogroup32159 length=344 numContigs=1	12	2	6	CT	CTCTCTCTCTCT
isotig36304 gene=isogroup32209 length=340 numContigs=1	12	2	6	CA	CACACACACACA
isotig36434 gene=isogroup32339 length=334 numContigs=1	12	2	6	CA	CACACACACACA
isotig36845 gene=isogroup32750 length=322 numContigs=1	12	2	6	AT	ATATATATATAT
isotig36887 gene=isogroup32792 length=323 numContigs=1	12	2	6	CT	CTCTCTCTCTCT
isotig37022 gene=isogroup32927 length=315 numContigs=1	12	2	6	ga	gagagagagaga
isotig37075 gene=isogroup32980 length=316 numContigs=1	12	2	6	GA	GAGAGAGAGAGA
isotig37161 gene=isogroup33066 length=314 numContigs=1	12	2	6	TA	TATATATATATA
isotig37317 gene=isogroup33222 length=308 numContigs=1	12	2	6	CT	CTCTCTCTCTCT
isotig37612 gene=isogroup33517 length=293 numContigs=1	12	2	6	AC	ACACACACACAC
isotig37635 gene=isogroup33540 length=296 numContigs=1	12	2	6	CT	CTCTCTCTCTCT
isotig37814 gene=isogroup33719 length=288 numContigs=1	12	2	6	AT	ATATATATATAT
isotig37910 gene=isogroup33815 length=286 numContigs=1	12	2	6	CT	CTCTCTCTCTCT
isotig38034 gene=isogroup33939 length=281 numContigs=1	12	2	6	CT	CTCTCTCTCTCT
isotig38227 gene=isogroup34132 length=271 numContigs=1	12	2	6	ta	tatatatatata
isotig38339 gene=isogroup34244 length=269 numContigs=1	12	2	6	CT	CTCTCTCTCTCT
isotig38341 gene=isogroup34246 length=268 numContigs=1	12	2	6	GA	GAGAGAGAGAGA
isotig38391 gene=isogroup34296 length=265 numContigs=1	12	2	6	AC	ACACACACACAC
isotig38445 gene=isogroup34350 length=264 numContigs=1	12	2	6	TC	TCTCTCTCTCTC
isotig38480 gene=isogroup34385 length=262 numContigs=1	12	2	6	AT	ATATATATATAT
isotig38700 gene=isogroup34605 length=255 numContigs=1	12	2	6	TC	TCTCTCTCTCTC
isotig38810 gene=isogroup34715 length=251 numContigs=1	12	2	6	TA	TATATATATATA
isotig38885 gene=isogroup34790 length=248 numContigs=1	12	2	6	CT	CTCTCTCTCTCT
isotig38942 gene=isogroup34847 length=245 numContigs=1	12	2	6	AG	AGAGAGAGAGAG
isotig38965 gene=isogroup34870 length=240 numContigs=1	12	2	6	AT	ATATATATATAT
isotig39141 gene=isogroup35046 length=237 numContigs=1	12	2	6	AG	AGAGAGAGAGAG
isotig39323 gene=isogroup35228 length=229 numContigs=1	12	2	6	TA	TATATATATATA
isotig39353 gene=isogroup35258 length=228 numContigs=1	12	2	6	CT	CTCTCTCTCTCT
isotig39378 gene=isogroup35283 length=226 numContigs=1	12	2	6	TA	TATATATATATA
isotig39380 gene=isogroup35285 length=225 numContigs=1	12	2	6	AG	AGAGAGAGAGAG
isotig39567 gene=isogroup35472 length=216 numContigs=1	12	2	6	TA	TATATATATATA
isotig39623 gene=isogroup35528 length=217 numContigs=1	12	2	6	TG	TGTGTGTGTGTG
isotig39648 gene=isogroup35553 length=216 numContigs=1	12	2	6	TC	TCTCTCTCTCTC
isotig39676 gene=isogroup35581 length=211 numContigs=1	12	2	6	TA	TATATATATATA
isotig39685 gene=isogroup35590 length=214 numContigs=1	12	2	6	CT	CTCTCTCTCTCT
isotig39710 gene=isogroup35615 length=213 numContigs=1	12	2	6	CT	CTCTCTCTCTCT
isotig39736 gene=isogroup35641 length=212 numContigs=1	12	2	6	ta	tatatatatata
isotig39810 gene=isogroup35715 length=209 numContigs=1	12	2	6	CA	CACACACACACA
isotig39832 gene=isogroup35737 length=207 numContigs=1	12	2	6	TC	TCTCTCTCTCTC
isotig40000 gene=isogroup35905 length=201 numContigs=1	12	2	6	CT	CTCTCTCTCTCT
isotig40015 gene=isogroup35920 length=201 numContigs=1	12	2	6	CT	CTCTCTCTCTCT
isotig40151 gene=isogroup36056 length=195 numContigs=1	12	2	6	CT	CTCTCTCTCTCT
isotig40166 gene=isogroup36071 length=193 numContigs=1	12	2	6	TA	TATATATATATA
isotig40166 gene=isogroup36071 length=193 numContigs=1	12	2	6	AT	ATATATATATAT
isotig40283 gene=isogroup36188 length=187 numContigs=1	12	2	6	AG	AGAGAGAGAGAG
isotig40289 gene=isogroup36194 length=191 numContigs=1	12	2	6	TC	TCTCTCTCTCTC
isotig40429 gene=isogroup36334 length=181 numContigs=1	12	2	6	GA	GAGAGAGAGAGA
isotig40528 gene=isogroup36433 length=175 numContigs=1	12	2	6	ag	agagagagagag
isotig40573 gene=isogroup36478 length=176 numContigs=1	12	2	6	CT	CTCTCTCTCTCT
isotig40601 gene=isogroup36506 length=175 numContigs=1	12	2	6	GA	GAGAGAGAGAGA
isotig40614 gene=isogroup36519 length=173 numContigs=1	12	2	6	AT	ATATATATATAT
isotig40630 gene=isogroup36535 length=172 numContigs=1	12	2	6	GA	GAGAGAGAGAGA
isotig40729 gene=isogroup36634 length=169 numContigs=1	12	2	6	TC	TCTCTCTCTCTC
isotig40823 gene=isogroup36728 length=165 numContigs=1	12	2	6	tg	tgtgtgtgtgtg
isotig40915 gene=isogroup36820 length=161 numContigs=1	12	2	6	TA	TATATATATATA
isotig40979 gene=isogroup36884 length=158 numContigs=1	12	2	6	CT	CTCTCTCTCTCT
isotig40980 gene=isogroup36885 length=158 numContigs=1	12	2	6	CT	CTCTCTCTCTCT
isotig41018 gene=isogroup36923 length=156 numContigs=1	12	2	6	TC	TCTCTCTCTCTC
isotig41024 gene=isogroup36929 length=155 numContigs=1	12	2	6	GA	GAGAGAGAGAGA
isotig41046 gene=isogroup36951 length=152 numContigs=1	12	2	6	GT	GTGTGTGTGTGT
isotig41067 gene=isogroup36972 length=153 numContigs=1	12	2	6	CT	CTCTCTCTCTCT
isotig41079 gene=isogroup36984 length=153 numContigs=1	12	2	6	CT	CTCTCTCTCTCT
isotig41092 gene=isogroup36997 length=153 numContigs=1	12	2	6	CT	CTCTCTCTCTCT
isotig41234 gene=isogroup37139 length=146 numContigs=1	12	2	6	CT	CTCTCTCTCTCT
isotig41235 gene=isogroup37140 length=146 numContigs=1	12	2	6	GA	GAGAGAGAGAGA
isotig41241 gene=isogroup37146 length=142 numContigs=1	12	2	6	TC	TCTCTCTCTCTC
isotig41304 gene=isogroup37209 length=144 numContigs=1	12	2	6	CT	CTCTCTCTCTCT
isotig41491 gene=isogroup37396 length=136 numContigs=1	12	2	6	CT	CTCTCTCTCTCT
isotig41543 gene=isogroup37448 length=134 numContigs=1	12	2	6	CT	CTCTCTCTCTCT
isotig41639 gene=isogroup37544 length=131 numContigs=1	12	2	6	CT	CTCTCTCTCTCT
isotig41641 gene=isogroup37546 length=131 numContigs=1	12	2	6	GA	GAGAGAGAGAGA
isotig41720 gene=isogroup37625 length=127 numContigs=1	12	2	6	CT	CTCTCTCTCTCT
isotig41748 gene=isogroup37653 length=125 numContigs=1	12	2	6	CT	CTCTCTCTCTCT
isotig41767 gene=isogroup37672 length=125 numContigs=1	12	2	6	CT	CTCTCTCTCTCT
isotig41855 gene=isogroup37760 length=123 numContigs=1	12	2	6	CT	CTCTCTCTCTCT
isotig41856 gene=isogroup37761 length=123 numContigs=1	12	2	6	CT	CTCTCTCTCTCT
isotig42003 gene=isogroup37908 length=117 numContigs=1	12	2	6	CT	CTCTCTCTCTCT
isotig42025 gene=isogroup37930 length=116 numContigs=1	12	2	6	CT	CTCTCTCTCTCT
isotig42127 gene=isogroup38032 length=111 numContigs=1	12	2	6	CT	CTCTCTCTCTCT
HD75PE302HN1I8	18	3	6	ACT	ACTACTACTACTACTACT
HD75PE302FTID0	18	3	6	CTT	CTTCTTCTTCTTCTTCTT
HD75PE302GGOTX	18	3	6	TAG	TAGTAGTAGTAGTAGTAG
HD75PE302FPZIL	18	3	6	TGT	TGTTGTTGTTGTTGTTGT
HD75PE302GIFW8	18	3	6	AAT	AATAATAATAATAATAAT
HD75PE302FOYCT	18	3	6	GGA	GGAGGAGGAGGAGGAGGA
HD75PE302F2RI4	18	3	6	AAT	AATAATAATAATAATAAT
HD75PE302FL2XS	18	3	6	AAT	AATAATAATAATAATAAT
HD75PE302ITQK4	18	3	6	TCC	TCCTCCTCCTCCTCCTCC
contig00282 gene=isogroup00001 length=766	18	3	6	CTT	CTTCTTCTTCTTCTTCTT
contig00683 gene=isogroup00001 length=561	18	3	6	ACT	ACTACTACTACTACTACT
isotig00099 gene=isogroup00009 length=4120 numContigs=9	18	3	6	CTT	CTTCTTCTTCTTCTTCTT
isotig00100 gene=isogroup00009 length=3845 numContigs=8	18	3	6	CTT	CTTCTTCTTCTTCTTCTT
isotig00101 gene=isogroup00009 length=3622 numContigs=8	18	3	6	CTT	CTTCTTCTTCTTCTTCTT
isotig00103 gene=isogroup00009 length=3347 numContigs=7	18	3	6	CTT	CTTCTTCTTCTTCTTCTT
isotig00749 gene=isogroup00031 length=3287 numContigs=3	18	3	6	ATA	ATAATAATAATAATAATA
isotig00750 gene=isogroup00031 length=2998 numContigs=6	18	3	6	ATA	ATAATAATAATAATAATA
isotig00752 gene=isogroup00031 length=2178 numContigs=6	18	3	6	ATA	ATAATAATAATAATAATA
isotig00754 gene=isogroup00031 length=1628 numContigs=3	18	3	6	ATA	ATAATAATAATAATAATA
isotig00857 gene=isogroup00036 length=579 numContigs=2	18	3	6	GGT	GGTGGTGGTGGTGGTGGT
isotig00858 gene=isogroup00037 length=1090 numContigs=3	18	3	6	ACT	ACTACTACTACTACTACT
isotig00859 gene=isogroup00037 length=757 numContigs=7	18	3	6	ACT	ACTACTACTACTACTACT
isotig00860 gene=isogroup00037 length=755 numContigs=7	18	3	6	ACT	ACTACTACTACTACTACT
isotig00861 gene=isogroup00037 length=730 numContigs=2	18	3	6	ACT	ACTACTACTACTACTACT
isotig00862 gene=isogroup00037 length=586 numContigs=3	18	3	6	ACT	ACTACTACTACTACTACT
isotig00863 gene=isogroup00037 length=392 numContigs=5	18	3	6	ACT	ACTACTACTACTACTACT
isotig00864 gene=isogroup00037 length=398 numContigs=3	18	3	6	ACT	ACTACTACTACTACTACT
isotig00865 gene=isogroup00037 length=360 numContigs=3	18	3	6	ACT	ACTACTACTACTACTACT
isotig00866 gene=isogroup00037 length=364 numContigs=4	18	3	6	ACT	ACTACTACTACTACTACT
isotig00867 gene=isogroup00037 length=218 numContigs=3	18	3	6	ACT	ACTACTACTACTACTACT
isotig01106 gene=isogroup00059 length=1644 numContigs=5	18	3	6	ctg	ctgctgctgctgctgctg
isotig01107 gene=isogroup00059 length=1620 numContigs=5	18	3	6	ctg	ctgctgctgctgctgctg
isotig01110 gene=isogroup00059 length=902 numContigs=3	18	3	6	ctg	ctgctgctgctgctgctg
isotig01111 gene=isogroup00059 length=773 numContigs=3	18	3	6	ctg	ctgctgctgctgctgctg
isotig01112 gene=isogroup00059 length=784 numContigs=3	18	3	6	ctg	ctgctgctgctgctgctg
isotig01208 gene=isogroup00070 length=2763 numContigs=7	18	3	6	ACC	ACCACCACCACCACCACC
isotig01209 gene=isogroup00070 length=2760 numContigs=6	18	3	6	ACC	ACCACCACCACCACCACC
isotig01210 gene=isogroup00070 length=2767 numContigs=7	18	3	6	ACC	ACCACCACCACCACCACC
isotig01211 gene=isogroup00070 length=2764 numContigs=6	18	3	6	ACC	ACCACCACCACCACCACC
isotig01212 gene=isogroup00070 length=2757 numContigs=6	18	3	6	ACC	ACCACCACCACCACCACC
isotig01213 gene=isogroup00070 length=620 numContigs=2	18	3	6	ACC	ACCACCACCACCACCACC
isotig01245 gene=isogroup00074 length=8193 numContigs=4	18	3	6	tac	tactactactactactac
isotig01246 gene=isogroup00074 length=8024 numContigs=4	18	3	6	TAC	TACTACTACTACTACTAC
isotig01249 gene=isogroup00074 length=3777 numContigs=5	18	3	6	GTA	GTAGTAGTAGTAGTAGTA
isotig01250 gene=isogroup00074 length=3743 numContigs=5	18	3	6	GTA	GTAGTAGTAGTAGTAGTA
isotig01251 gene=isogroup00074 length=3607 numContigs=5	18	3	6	GTA	GTAGTAGTAGTAGTAGTA
isotig01252 gene=isogroup00074 length=3573 numContigs=5	18	3	6	GTA	GTAGTAGTAGTAGTAGTA
isotig01314 gene=isogroup00083 length=4819 numContigs=4	18	3	6	agc	agcagcagcagcagcagc
isotig01315 gene=isogroup00083 length=4565 numContigs=4	18	3	6	AGC	AGCAGCAGCAGCAGCAGC
isotig01316 gene=isogroup00083 length=4114 numContigs=5	18	3	6	AGC	AGCAGCAGCAGCAGCAGC
isotig01317 gene=isogroup00083 length=2973 numContigs=2	18	3	6	AGC	AGCAGCAGCAGCAGCAGC
isotig01560 gene=isogroup00118 length=4499 numContigs=6	18	3	6	CTG	CTGCTGCTGCTGCTGCTG
isotig01561 gene=isogroup00118 length=4496 numContigs=6	18	3	6	CTG	CTGCTGCTGCTGCTGCTG
isotig01562 gene=isogroup00118 length=4493 numContigs=6	18	3	6	CTG	CTGCTGCTGCTGCTGCTG
isotig01563 gene=isogroup00118 length=4490 numContigs=6	18	3	6	CTG	CTGCTGCTGCTGCTGCTG
isotig01616 gene=isogroup00127 length=1612 numContigs=2	18	3	6	CCA	CCACCACCACCACCACCA
isotig01919 gene=isogroup00192 length=4478 numContigs=4	18	3	6	ctg	ctgctgctgctgctgctg
isotig01921 gene=isogroup00192 length=1239 numContigs=2	18	3	6	CTG	CTGCTGCTGCTGCTGCTG
isotig01981 gene=isogroup00209 length=2044 numContigs=5	18	3	6	AAG	AAGAAGAAGAAGAAGAAG
isotig01995 gene=isogroup00213 length=3606 numContigs=3	18	3	6	TTC	TTCTTCTTCTTCTTCTTC
isotig01998 gene=isogroup00213 length=1178 numContigs=3	18	3	6	TTC	TTCTTCTTCTTCTTCTTC
isotig02079 gene=isogroup00233 length=4008 numContigs=3	18	3	6	tag	tagtagtagtagtagtag
isotig02080 gene=isogroup00233 length=2366 numContigs=3	18	3	6	tag	tagtagtagtagtagtag
isotig02082 gene=isogroup00233 length=1875 numContigs=2	18	3	6	TAG	TAGTAGTAGTAGTAGTAG
isotig02179 gene=isogroup00259 length=4085 numContigs=4	18	3	6	GAA	GAAGAAGAAGAAGAAGAA
isotig02180 gene=isogroup00259 length=3744 numContigs=3	18	3	6	GAA	GAAGAAGAAGAAGAAGAA
isotig02181 gene=isogroup00259 length=3620 numContigs=3	18	3	6	GAA	GAAGAAGAAGAAGAAGAA
isotig02220 gene=isogroup00274 length=1576 numContigs=4	18	3	6	CTG	CTGCTGCTGCTGCTGCTG
isotig02221 gene=isogroup00274 length=1549 numContigs=4	18	3	6	CTG	CTGCTGCTGCTGCTGCTG
isotig02343 gene=isogroup00308 length=2030 numContigs=3	18	3	6	GTG	GTGGTGGTGGTGGTGGTG
isotig02344 gene=isogroup00308 length=1830 numContigs=3	18	3	6	GTG	GTGGTGGTGGTGGTGGTG
isotig02355 gene=isogroup00311 length=1882 numContigs=2	18	3	6	CTG	CTGCTGCTGCTGCTGCTG
isotig02379 gene=isogroup00317 length=1401 numContigs=3	18	3	6	CAT	CATCATCATCATCATCAT
isotig02380 gene=isogroup00317 length=1263 numContigs=3	18	3	6	CAT	CATCATCATCATCATCAT
isotig02512 gene=isogroup00352 length=5229 numContigs=3	18	3	6	CTC	CTCCTCCTCCTCCTCCTC
isotig02536 gene=isogroup00360 length=6158 numContigs=3	18	3	6	gag	gaggaggaggaggaggag
isotig02545 gene=isogroup00363 length=4120 numContigs=3	18	3	6	CAC	CACCACCACCACCACCAC
isotig02684 gene=isogroup00410 length=2202 numContigs=3	18	3	6	tag	tagtagtagtagtagtag
isotig02684 gene=isogroup00410 length=2202 numContigs=3	18	3	6	tat	tattattattattattat
isotig02684 gene=isogroup00410 length=2202 numContigs=3	18	3	6	tac	tactactactactactac
isotig02685 gene=isogroup00410 length=1671 numContigs=2	18	3	6	TAC	TACTACTACTACTACTAC
isotig02686 gene=isogroup00410 length=1154 numContigs=2	18	3	6	tag	tagtagtagtagtagtag
isotig02707 gene=isogroup00418 length=2798 numContigs=3	18	3	6	AAT	AATAATAATAATAATAAT
isotig02745 gene=isogroup00431 length=1796 numContigs=3	18	3	6	AAC	AACAACAACAACAACAAC
isotig02747 gene=isogroup00431 length=940 numContigs=2	18	3	6	AAC	AACAACAACAACAACAAC
isotig03038 gene=isogroup00535 length=1411 numContigs=2	18	3	6	AAT	AATAATAATAATAATAAT
isotig03146 gene=isogroup00577 length=4148 numContigs=3	18	3	6	CTC	CTCCTCCTCCTCCTCCTC
isotig03147 gene=isogroup00577 length=4134 numContigs=3	18	3	6	CTC	CTCCTCCTCCTCCTCCTC
isotig03241 gene=isogroup00625 length=2505 numContigs=3	18	3	6	TGC	TGCTGCTGCTGCTGCTGC
isotig03242 gene=isogroup00625 length=2505 numContigs=3	18	3	6	TGC	TGCTGCTGCTGCTGCTGC
isotig03296 gene=isogroup00653 length=1886 numContigs=3	18	3	6	ACG	ACGACGACGACGACGACG
isotig03553 gene=isogroup00789 length=676 numContigs=3	18	3	6	GTT	GTTGTTGTTGTTGTTGTT
isotig03554 gene=isogroup00789 length=661 numContigs=3	18	3	6	GTT	GTTGTTGTTGTTGTTGTT
isotig03603 gene=isogroup00818 length=7985 numContigs=2	18	3	6	AGG	AGGAGGAGGAGGAGGAGG
isotig03631 gene=isogroup00832 length=5188 numContigs=3	18	3	6	CCA	CCACCACCACCACCACCA
isotig03632 gene=isogroup00832 length=5140 numContigs=2	18	3	6	CCA	CCACCACCACCACCACCA
isotig03703 gene=isogroup00868 length=4005 numContigs=3	18	3	6	tga	tgatgatgatgatgatga
isotig03704 gene=isogroup00868 length=3953 numContigs=2	18	3	6	tga	tgatgatgatgatgatga
isotig03717 gene=isogroup00875 length=4397 numContigs=2	18	3	6	TCA	TCATCATCATCATCATCA
isotig03718 gene=isogroup00875 length=3298 numContigs=2	18	3	6	TCA	TCATCATCATCATCATCA
isotig03739 gene=isogroup00886 length=3685 numContigs=3	18	3	6	GAA	GAAGAAGAAGAAGAAGAA
isotig03740 gene=isogroup00886 length=3634 numContigs=2	18	3	6	GAA	GAAGAAGAAGAAGAAGAA
isotig03800 gene=isogroup00916 length=2187 numContigs=2	18	3	6	gat	gatgatgatgatgatgat
isotig03804 gene=isogroup00918 length=2042 numContigs=2	18	3	6	ctg	ctgctgctgctgctgctg
isotig03832 gene=isogroup00932 length=1566 numContigs=2	18	3	6	TAC	TACTACTACTACTACTAC
isotig03955 gene=isogroup00994 length=4414 numContigs=2	18	3	6	AGA	AGAAGAAGAAGAAGAAGA
isotig03977 gene=isogroup01005 length=2639 numContigs=2	18	3	6	ATG	ATGATGATGATGATGATG
isotig04105 gene=isogroup01069 length=2519 numContigs=2	18	3	6	TCC	TCCTCCTCCTCCTCCTCC
isotig04137 gene=isogroup01085 length=3392 numContigs=2	18	3	6	AGC	AGCAGCAGCAGCAGCAGC
isotig04137 gene=isogroup01085 length=3392 numContigs=2	18	3	6	CAG	CAGCAGCAGCAGCAGCAG
isotig04138 gene=isogroup01085 length=812 numContigs=2	18	3	6	AAC	AACAACAACAACAACAAC
isotig04155 gene=isogroup01094 length=2130 numContigs=2	18	3	6	ATG	ATGATGATGATGATGATG
isotig04156 gene=isogroup01094 length=1946 numContigs=2	18	3	6	ATG	ATGATGATGATGATGATG
isotig04421 gene=isogroup01227 length=1874 numContigs=2	18	3	6	ctg	ctgctgctgctgctgctg
isotig04555 gene=isogroup01294 length=2062 numContigs=2	18	3	6	CAG	CAGCAGCAGCAGCAGCAG
isotig04585 gene=isogroup01309 length=1973 numContigs=2	18	3	6	TTC	TTCTTCTTCTTCTTCTTC
isotig04732 gene=isogroup01383 length=1718 numContigs=2	18	3	6	taa	taataataataataataa
isotig04790 gene=isogroup01412 length=1315 numContigs=2	18	3	6	GAT	GATGATGATGATGATGAT
isotig04791 gene=isogroup01412 length=1096 numContigs=2	18	3	6	GAT	GATGATGATGATGATGAT
isotig04839 gene=isogroup01436 length=933 numContigs=2	18	3	6	atg	atgatgatgatgatgatg
isotig05137 gene=isogroup01585 length=627 numContigs=2	18	3	6	TCG	TCGTCGTCGTCGTCGTCG
isotig05576 gene=isogroup01805 length=705 numContigs=2	18	3	6	ATC	ATCATCATCATCATCATC
isotig05730 gene=isogroup01882 length=833 numContigs=2	18	3	6	GAC	GACGACGACGACGACGAC
isotig05882 gene=isogroup01958 length=587 numContigs=2	18	3	6	TAA	TAATAATAATAATAATAA
isotig06038 gene=isogroup02036 length=462 numContigs=2	18	3	6	caa	caacaacaacaacaacaa
isotig06039 gene=isogroup02036 length=417 numContigs=2	18	3	6	caa	caacaacaacaacaacaa
isotig06139 gene=isogroup02086 length=374 numContigs=2	18	3	6	tga	tgatgatgatgatgatga
isotig06271 gene=isogroup02176 length=7187 numContigs=1	18	3	6	GAT	GATGATGATGATGATGAT
isotig06286 gene=isogroup02191 length=6655 numContigs=1	18	3	6	TGC	TGCTGCTGCTGCTGCTGC
isotig06357 gene=isogroup02262 length=4862 numContigs=1	18	3	6	GCT	GCTGCTGCTGCTGCTGCT
isotig06373 gene=isogroup02278 length=4755 numContigs=1	18	3	6	TAC	TACTACTACTACTACTAC
isotig06374 gene=isogroup02279 length=4747 numContigs=1	18	3	6	ACT	ACTACTACTACTACTACT
isotig06377 gene=isogroup02282 length=4723 numContigs=1	18	3	6	AGG	AGGAGGAGGAGGAGGAGG
isotig06432 gene=isogroup02337 length=4365 numContigs=1	18	3	6	GTT	GTTGTTGTTGTTGTTGTT
isotig06478 gene=isogroup02383 length=4176 numContigs=1	18	3	6	gaa	gaagaagaagaagaagaa
isotig06511 gene=isogroup02416 length=4014 numContigs=1	18	3	6	ATA	ATAATAATAATAATAATA
isotig06549 gene=isogroup02454 length=3810 numContigs=1	18	3	6	ACT	ACTACTACTACTACTACT
isotig06549 gene=isogroup02454 length=3810 numContigs=1	18	3	6	ATG	ATGATGATGATGATGATG
isotig06665 gene=isogroup02570 length=3554 numContigs=1	18	3	6	CAG	CAGCAGCAGCAGCAGCAG
isotig06696 gene=isogroup02601 length=3470 numContigs=1	18	3	6	AAG	AAGAAGAAGAAGAAGAAG
isotig06873 gene=isogroup02778 length=3159 numContigs=1	18	3	6	acg	acgacgacgacgacgacg
isotig06919 gene=isogroup02824 length=3092 numContigs=1	18	3	6	TGG	TGGTGGTGGTGGTGGTGG
isotig06974 gene=isogroup02879 length=3031 numContigs=1	18	3	6	TGT	TGTTGTTGTTGTTGTTGT
isotig07047 gene=isogroup02952 length=2932 numContigs=1	18	3	6	CAG	CAGCAGCAGCAGCAGCAG
isotig07051 gene=isogroup02956 length=2926 numContigs=1	18	3	6	CCT	CCTCCTCCTCCTCCTCCT
isotig07055 gene=isogroup02960 length=2923 numContigs=1	18	3	6	TAT	TATTATTATTATTATTAT
isotig07206 gene=isogroup03111 length=2767 numContigs=1	18	3	6	AGG	AGGAGGAGGAGGAGGAGG
isotig07209 gene=isogroup03114 length=2765 numContigs=1	18	3	6	CAG	CAGCAGCAGCAGCAGCAG
isotig07222 gene=isogroup03127 length=2758 numContigs=1	18	3	6	TGT	TGTTGTTGTTGTTGTTGT
isotig07417 gene=isogroup03322 length=2608 numContigs=1	18	3	6	CTT	CTTCTTCTTCTTCTTCTT
isotig07525 gene=isogroup03430 length=2502 numContigs=1	18	3	6	TCA	TCATCATCATCATCATCA
isotig07663 gene=isogroup03568 length=2395 numContigs=1	18	3	6	gga	ggaggaggaggaggagga
isotig07706 gene=isogroup03611 length=2358 numContigs=1	18	3	6	tcc	tcctcctcctcctcctcc
isotig07739 gene=isogroup03644 length=2331 numContigs=1	18	3	6	tta	ttattattattattatta
isotig07876 gene=isogroup03781 length=2253 numContigs=1	18	3	6	taa	taataataataataataa
isotig07990 gene=isogroup03895 length=2196 numContigs=1	18	3	6	AAG	AAGAAGAAGAAGAAGAAG
isotig07990 gene=isogroup03895 length=2196 numContigs=1	18	3	6	AAG	AAGAAGAAGAAGAAGAAG
isotig08023 gene=isogroup03928 length=2181 numContigs=1	18	3	6	CTG	CTGCTGCTGCTGCTGCTG
isotig08301 gene=isogroup04206 length=2043 numContigs=1	18	3	6	ACA	ACAACAACAACAACAACA
isotig08325 gene=isogroup04230 length=2030 numContigs=1	18	3	6	TGA	TGATGATGATGATGATGA
isotig08396 gene=isogroup04301 length=2011 numContigs=1	18	3	6	TAG	TAGTAGTAGTAGTAGTAG
isotig08582 gene=isogroup04487 length=1938 numContigs=1	18	3	6	TGA	TGATGATGATGATGATGA
isotig08816 gene=isogroup04721 length=1843 numContigs=1	18	3	6	TTC	TTCTTCTTCTTCTTCTTC
isotig08838 gene=isogroup04743 length=1838 numContigs=1	18	3	6	TTA	TTATTATTATTATTATTA
isotig08903 gene=isogroup04808 length=1815 numContigs=1	18	3	6	ATT	ATTATTATTATTATTATT
isotig08932 gene=isogroup04837 length=1811 numContigs=1	18	3	6	GTT	GTTGTTGTTGTTGTTGTT
isotig09089 gene=isogroup04994 length=1763 numContigs=1	18	3	6	AGT	AGTAGTAGTAGTAGTAGT
isotig09220 gene=isogroup05125 length=1727 numContigs=1	18	3	6	TGT	TGTTGTTGTTGTTGTTGT
isotig09377 gene=isogroup05282 length=1678 numContigs=1	18	3	6	ACA	ACAACAACAACAACAACA
isotig09641 gene=isogroup05546 length=1607 numContigs=1	18	3	6	TTC	TTCTTCTTCTTCTTCTTC
isotig09667 gene=isogroup05572 length=1587 numContigs=1	18	3	6	CAG	CAGCAGCAGCAGCAGCAG
isotig09722 gene=isogroup05627 length=1596 numContigs=1	18	3	6	AAG	AAGAAGAAGAAGAAGAAG
isotig09996 gene=isogroup05901 length=1529 numContigs=1	18	3	6	TAA	TAATAATAATAATAATAA
isotig10184 gene=isogroup06089 length=1495 numContigs=1	18	3	6	aga	agaagaagaagaagaaga
isotig10243 gene=isogroup06148 length=1487 numContigs=1	18	3	6	CTA	CTACTACTACTACTACTA
isotig10321 gene=isogroup06226 length=1470 numContigs=1	18	3	6	AGT	AGTAGTAGTAGTAGTAGT
isotig10631 gene=isogroup06536 length=1405 numContigs=1	18	3	6	TGC	TGCTGCTGCTGCTGCTGC
isotig10796 gene=isogroup06701 length=1364 numContigs=1	18	3	6	TCA	TCATCATCATCATCATCA
isotig10909 gene=isogroup06814 length=1360 numContigs=1	18	3	6	TCA	TCATCATCATCATCATCA
isotig11014 gene=isogroup06919 length=1344 numContigs=1	18	3	6	AAT	AATAATAATAATAATAAT
isotig11023 gene=isogroup06928 length=1345 numContigs=1	18	3	6	TTG	TTGTTGTTGTTGTTGTTG
isotig11023 gene=isogroup06928 length=1345 numContigs=1	18	3	6	GTT	GTTGTTGTTGTTGTTGTT
isotig11303 gene=isogroup07208 length=1294 numContigs=1	18	3	6	TTA	TTATTATTATTATTATTA
isotig11338 gene=isogroup07243 length=1299 numContigs=1	18	3	6	gat	gatgatgatgatgatgat
isotig11446 gene=isogroup07351 length=1281 numContigs=1	18	3	6	ATT	ATTATTATTATTATTATT
isotig11483 gene=isogroup07388 length=1272 numContigs=1	18	3	6	TGC	TGCTGCTGCTGCTGCTGC
isotig11570 gene=isogroup07475 length=1262 numContigs=1	18	3	6	gat	gatgatgatgatgatgat
isotig12659 gene=isogroup08564 length=1135 numContigs=1	18	3	6	CTA	CTACTACTACTACTACTA
isotig12664 gene=isogroup08569 length=1116 numContigs=1	18	3	6	TAA	TAATAATAATAATAATAA
isotig12895 gene=isogroup08800 length=1109 numContigs=1	18	3	6	ATT	ATTATTATTATTATTATT
isotig13304 gene=isogroup09209 length=1050 numContigs=1	18	3	6	ACC	ACCACCACCACCACCACC
isotig13383 gene=isogroup09288 length=1058 numContigs=1	18	3	6	TTC	TTCTTCTTCTTCTTCTTC
isotig13527 gene=isogroup09432 length=1050 numContigs=1	18	3	6	CTG	CTGCTGCTGCTGCTGCTG
isotig13570 gene=isogroup09475 length=1045 numContigs=1	18	3	6	CTG	CTGCTGCTGCTGCTGCTG
isotig13713 gene=isogroup09618 length=1032 numContigs=1	18	3	6	tag	tagtagtagtagtagtag
isotig14470 gene=isogroup10375 length=959 numContigs=1	18	3	6	GAG	GAGGAGGAGGAGGAGGAG
isotig14574 gene=isogroup10479 length=947 numContigs=1	18	3	6	AAC	AACAACAACAACAACAAC
isotig14596 gene=isogroup10501 length=938 numContigs=1	18	3	6	ATC	ATCATCATCATCATCATC
isotig14938 gene=isogroup10843 length=924 numContigs=1	18	3	6	cag	cagcagcagcagcagcag
isotig14954 gene=isogroup10859 length=918 numContigs=1	18	3	6	CGT	CGTCGTCGTCGTCGTCGT
isotig15260 gene=isogroup11165 length=903 numContigs=1	18	3	6	TAA	TAATAATAATAATAATAA
isotig15374 gene=isogroup11279 length=894 numContigs=1	18	3	6	TTA	TTATTATTATTATTATTA
isotig15483 gene=isogroup11388 length=888 numContigs=1	18	3	6	TGA	TGATGATGATGATGATGA
isotig15598 gene=isogroup11503 length=879 numContigs=1	18	3	6	GGA	GGAGGAGGAGGAGGAGGA
isotig16114 gene=isogroup12019 length=849 numContigs=1	18	3	6	TAA	TAATAATAATAATAATAA
isotig16160 gene=isogroup12065 length=850 numContigs=1	18	3	6	GGA	GGAGGAGGAGGAGGAGGA
isotig16160 gene=isogroup12065 length=850 numContigs=1	18	3	6	AGC	AGCAGCAGCAGCAGCAGC
isotig16165 gene=isogroup12070 length=848 numContigs=1	18	3	6	TGT	TGTTGTTGTTGTTGTTGT
isotig16451 gene=isogroup12356 length=837 numContigs=1	18	3	6	TGA	TGATGATGATGATGATGA
isotig16642 gene=isogroup12547 length=813 numContigs=1	18	3	6	CCT	CCTCCTCCTCCTCCTCCT
isotig17135 gene=isogroup13040 length=800 numContigs=1	18	3	6	CTC	CTCCTCCTCCTCCTCCTC
isotig17205 gene=isogroup13110 length=794 numContigs=1	18	3	6	AAG	AAGAAGAAGAAGAAGAAG
isotig17762 gene=isogroup13667 length=771 numContigs=1	18	3	6	TCC	TCCTCCTCCTCCTCCTCC
isotig18239 gene=isogroup14144 length=747 numContigs=1	18	3	6	GGT	GGTGGTGGTGGTGGTGGT
isotig18278 gene=isogroup14183 length=744 numContigs=1	18	3	6	taa	taataataataataataa
isotig18315 gene=isogroup14220 length=747 numContigs=1	18	3	6	ACT	ACTACTACTACTACTACT
isotig18403 gene=isogroup14308 length=742 numContigs=1	18	3	6	TGA	TGATGATGATGATGATGA
isotig19122 gene=isogroup15027 length=716 numContigs=1	18	3	6	TAA	TAATAATAATAATAATAA
isotig19180 gene=isogroup15085 length=715 numContigs=1	18	3	6	GGT	GGTGGTGGTGGTGGTGGT
isotig19708 gene=isogroup15613 length=697 numContigs=1	18	3	6	AAT	AATAATAATAATAATAAT
isotig20023 gene=isogroup15928 length=682 numContigs=1	18	3	6	ATA	ATAATAATAATAATAATA
isotig20072 gene=isogroup15977 length=684 numContigs=1	18	3	6	TGA	TGATGATGATGATGATGA
isotig20163 gene=isogroup16068 length=679 numContigs=1	18	3	6	GGA	GGAGGAGGAGGAGGAGGA
isotig20172 gene=isogroup16077 length=682 numContigs=1	18	3	6	CTT	CTTCTTCTTCTTCTTCTT
isotig20337 gene=isogroup16242 length=665 numContigs=1	18	3	6	taa	taataataataataataa
isotig20492 gene=isogroup16397 length=671 numContigs=1	18	3	6	AGA	AGAAGAAGAAGAAGAAGA
isotig20783 gene=isogroup16688 length=661 numContigs=1	18	3	6	TAT	TATTATTATTATTATTAT
isotig20997 gene=isogroup16902 length=654 numContigs=1	18	3	6	TCT	TCTTCTTCTTCTTCTTCT
isotig21078 gene=isogroup16983 length=653 numContigs=1	18	3	6	TTA	TTATTATTATTATTATTA
isotig21205 gene=isogroup17110 length=650 numContigs=1	18	3	6	GTT	GTTGTTGTTGTTGTTGTT
isotig21220 gene=isogroup17125 length=649 numContigs=1	18	3	6	GGA	GGAGGAGGAGGAGGAGGA
isotig21847 gene=isogroup17752 length=627 numContigs=1	18	3	6	ATT	ATTATTATTATTATTATT
isotig22066 gene=isogroup17971 length=620 numContigs=1	18	3	6	tct	tcttcttcttcttcttct
isotig22069 gene=isogroup17974 length=625 numContigs=1	18	3	6	CAT	CATCATCATCATCATCAT
isotig22627 gene=isogroup18532 length=607 numContigs=1	18	3	6	TAT	TATTATTATTATTATTAT
isotig22644 gene=isogroup18549 length=610 numContigs=1	18	3	6	CTA	CTACTACTACTACTACTA
isotig22826 gene=isogroup18731 length=599 numContigs=1	18	3	6	agc	agcagcagcagcagcagc
isotig23088 gene=isogroup18993 length=598 numContigs=1	18	3	6	AGA	AGAAGAAGAAGAAGAAGA
isotig23166 gene=isogroup19071 length=596 numContigs=1	18	3	6	ATT	ATTATTATTATTATTATT
isotig23476 gene=isogroup19381 length=589 numContigs=1	18	3	6	ATA	ATAATAATAATAATAATA
isotig23733 gene=isogroup19638 length=585 numContigs=1	18	3	6	CTG	CTGCTGCTGCTGCTGCTG
isotig24064 gene=isogroup19969 length=573 numContigs=1	18	3	6	TAT	TATTATTATTATTATTAT
isotig24686 gene=isogroup20591 length=561 numContigs=1	18	3	6	TAT	TATTATTATTATTATTAT
isotig24719 gene=isogroup20624 length=562 numContigs=1	18	3	6	GGT	GGTGGTGGTGGTGGTGGT
isotig24911 gene=isogroup20816 length=557 numContigs=1	18	3	6	ATA	ATAATAATAATAATAATA
isotig25000 gene=isogroup20905 length=555 numContigs=1	18	3	6	CTA	CTACTACTACTACTACTA
isotig25160 gene=isogroup21065 length=552 numContigs=1	18	3	6	CTC	CTCCTCCTCCTCCTCCTC
isotig25386 gene=isogroup21291 length=547 numContigs=1	18	3	6	GAG	GAGGAGGAGGAGGAGGAG
isotig25462 gene=isogroup21367 length=545 numContigs=1	18	3	6	GGA	GGAGGAGGAGGAGGAGGA
isotig25497 gene=isogroup21402 length=546 numContigs=1	18	3	6	CAA	CAACAACAACAACAACAA
isotig25580 gene=isogroup21485 length=541 numContigs=1	18	3	6	ATT	ATTATTATTATTATTATT
isotig26011 gene=isogroup21916 length=535 numContigs=1	18	3	6	CTT	CTTCTTCTTCTTCTTCTT
isotig26052 gene=isogroup21957 length=532 numContigs=1	18	3	6	aat	aataataataataataat
isotig26077 gene=isogroup21982 length=532 numContigs=1	18	3	6	ctg	ctgctgctgctgctgctg
isotig26471 gene=isogroup22376 length=526 numContigs=1	18	3	6	TAT	TATTATTATTATTATTAT
isotig26639 gene=isogroup22544 length=517 numContigs=1	18	3	6	AGG	AGGAGGAGGAGGAGGAGG
isotig27825 gene=isogroup23730 length=501 numContigs=1	18	3	6	CTG	CTGCTGCTGCTGCTGCTG
isotig28429 gene=isogroup24334 length=490 numContigs=1	18	3	6	GTA	GTAGTAGTAGTAGTAGTA
isotig28445 gene=isogroup24350 length=480 numContigs=1	18	3	6	agt	agtagtagtagtagtagt
isotig28555 gene=isogroup24460 length=474 numContigs=1	18	3	6	AAG	AAGAAGAAGAAGAAGAAG
isotig28844 gene=isogroup24749 length=483 numContigs=1	18	3	6	AGA	AGAAGAAGAAGAAGAAGA
isotig28951 gene=isogroup24856 length=480 numContigs=1	18	3	6	TCA	TCATCATCATCATCATCA
isotig29481 gene=isogroup25386 length=471 numContigs=1	18	3	6	GCT	GCTGCTGCTGCTGCTGCT
isotig29706 gene=isogroup25611 length=468 numContigs=1	18	3	6	TCT	TCTTCTTCTTCTTCTTCT
isotig29857 gene=isogroup25762 length=466 numContigs=1	18	3	6	TGA	TGATGATGATGATGATGA
isotig30363 gene=isogroup26268 length=456 numContigs=1	18	3	6	TAC	TACTACTACTACTACTAC
isotig30820 gene=isogroup26725 length=450 numContigs=1	18	3	6	GCT	GCTGCTGCTGCTGCTGCT
isotig30837 gene=isogroup26742 length=444 numContigs=1	18	3	6	AAT	AATAATAATAATAATAAT
isotig31202 gene=isogroup27107 length=443 numContigs=1	18	3	6	GCA	GCAGCAGCAGCAGCAGCA
isotig31421 gene=isogroup27326 length=430 numContigs=1	18	3	6	gaa	gaagaagaagaagaagaa
isotig31979 gene=isogroup27884 length=430 numContigs=1	18	3	6	AAG	AAGAAGAAGAAGAAGAAG
isotig32183 gene=isogroup28088 length=423 numContigs=1	18	3	6	GAT	GATGATGATGATGATGAT
isotig33064 gene=isogroup28969 length=413 numContigs=1	18	3	6	CTC	CTCCTCCTCCTCCTCCTC
isotig33377 gene=isogroup29282 length=406 numContigs=1	18	3	6	aat	aataataataataataat
isotig36174 gene=isogroup32079 length=348 numContigs=1	18	3	6	ACG	ACGACGACGACGACGACG
isotig36371 gene=isogroup32276 length=340 numContigs=1	18	3	6	tca	tcatcatcatcatcatca
isotig36628 gene=isogroup32533 length=322 numContigs=1	18	3	6	CCT	CCTCCTCCTCCTCCTCCT
isotig36649 gene=isogroup32554 length=332 numContigs=1	18	3	6	GGC	GGCGGCGGCGGCGGCGGC
isotig36682 gene=isogroup32587 length=334 numContigs=1	18	3	6	AAT	AATAATAATAATAATAAT
isotig37011 gene=isogroup32916 length=318 numContigs=1	18	3	6	AAG	AAGAAGAAGAAGAAGAAG
isotig37184 gene=isogroup33089 length=313 numContigs=1	18	3	6	GTG	GTGGTGGTGGTGGTGGTG
isotig37396 gene=isogroup33301 length=304 numContigs=1	18	3	6	TAA	TAATAATAATAATAATAA
isotig37745 gene=isogroup33650 length=292 numContigs=1	18	3	6	CTG	CTGCTGCTGCTGCTGCTG
isotig37943 gene=isogroup33848 length=285 numContigs=1	18	3	6	TCC	TCCTCCTCCTCCTCCTCC
isotig37967 gene=isogroup33872 length=284 numContigs=1	18	3	6	TGG	TGGTGGTGGTGGTGGTGG
isotig38312 gene=isogroup34217 length=270 numContigs=1	18	3	6	GCA	GCAGCAGCAGCAGCAGCA
isotig39897 gene=isogroup35802 length=197 numContigs=1	18	3	6	ACT	ACTACTACTACTACTACT
isotig39923 gene=isogroup35828 length=204 numContigs=1	18	3	6	TCC	TCCTCCTCCTCCTCCTCC
isotig39995 gene=isogroup35900 length=202 numContigs=1	18	3	6	AAT	AATAATAATAATAATAAT
isotig40933 gene=isogroup36838 length=160 numContigs=1	18	3	6	GAG	GAGGAGGAGGAGGAGGAG
isotig41033 gene=isogroup36938 length=154 numContigs=1	18	3	6	ACC	ACCACCACCACCACCACC
HD75PE302JOTL9	24	4	6	ACAT	ACATACATACATACATACATACAT
HD75PE302FPZIL	24	4	6	CTGT	CTGTCTGTCTGTCTGTCTGTCTGT
isotig06561 gene=isogroup02466 length=3821 numContigs=1	24	4	6	tatt	tatttatttatttatttatttatt
isotig08348 gene=isogroup04253 length=2023 numContigs=1	24	4	6	ggga	gggagggagggagggagggaggga
isotig08576 gene=isogroup04481 length=1940 numContigs=1	24	4	6	TAAA	TAAATAAATAAATAAATAAATAAA
isotig11109 gene=isogroup07014 length=1324 numContigs=1	24	4	6	AATA	AATAAATAAATAAATAAATAAATA
isotig17481 gene=isogroup13386 length=782 numContigs=1	24	4	6	TGAA	TGAATGAATGAATGAATGAATGAA
isotig21937 gene=isogroup17842 length=629 numContigs=1	24	4	6	CAGA	CAGACAGACAGACAGACAGACAGA
isotig22284 gene=isogroup18189 length=621 numContigs=1	24	4	6	CAGA	CAGACAGACAGACAGACAGACAGA
isotig22932 gene=isogroup18837 length=603 numContigs=1	24	4	6	AAAC	AAACAAACAAACAAACAAACAAAC
isotig29546 gene=isogroup25451 length=470 numContigs=1	24	4	6	TTAA	TTAATTAATTAATTAATTAATTAA
isotig30827 gene=isogroup26732 length=450 numContigs=1	24	4	6	TGAA	TGAATGAATGAATGAATGAATGAA
isotig33443 gene=isogroup29348 length=406 numContigs=1	24	4	6	TCTG	TCTGTCTGTCTGTCTGTCTGTCTG
isotig38530 gene=isogroup34435 length=261 numContigs=1	24	4	6	TAGA	TAGATAGATAGATAGATAGATAGA
isotig38717 gene=isogroup34622 length=246 numContigs=1	24	4	6	TAAT	TAATTAATTAATTAATTAATTAAT
isotig39403 gene=isogroup35308 length=226 numContigs=1	24	4	6	TGCT	TGCTTGCTTGCTTGCTTGCTTGCT
isotig10385 gene=isogroup06290 length=1459 numContigs=1	30	5	6	AGAGG	AGAGGAGAGGAGAGGAGAGGAGAGGAGAGG
isotig00491 gene=isogroup00020 length=1688 numContigs=10	31	5	6.2	AAGGC	AAGGCAAGGCAAGGCAAGGCAAGGCAAGGCA
isotig00492 gene=isogroup00020 length=1676 numContigs=10	31	5	6.2	AAGGC	AAGGCAAGGCAAGGCAAGGCAAGGCAAGGCA
isotig00495 gene=isogroup00020 length=1678 numContigs=10	31	5	6.2	AAGGC	AAGGCAAGGCAAGGCAAGGCAAGGCAAGGCA
isotig00496 gene=isogroup00020 length=1666 numContigs=10	31	5	6.2	AAGGC	AAGGCAAGGCAAGGCAAGGCAAGGCAAGGCA
isotig27063 gene=isogroup22968 length=507 numContigs=1	31	5	6.2	TTATG	TTATGTTATGTTATGTTATGTTATGTTATGT
HD75PE302JFG5J	25	4	6.25	TAGA	TAGATAGATAGATAGATAGATAGAT
HD75PE302GG0SP	25	4	6.25	GGGA	GGGAGGGAGGGAGGGAGGGAGGGAG
HD75PE302H7784	25	4	6.25	ACAG	ACAGACAGACAGACAGACAGACAGA
isotig00750 gene=isogroup00031 length=2998 numContigs=6	25	4	6.25	AAAT	AAATAAATAAATAAATAAATAAATA
isotig00751 gene=isogroup00031 length=2350 numContigs=5	25	4	6.25	AAAT	AAATAAATAAATAAATAAATAAATA
isotig00753 gene=isogroup00031 length=2037 numContigs=5	25	4	6.25	aaat	aaataaataaataaataaataaata
isotig00756 gene=isogroup00031 length=1705 numContigs=4	25	4	6.25	AAAT	AAATAAATAAATAAATAAATAAATA
isotig00867 gene=isogroup00037 length=218 numContigs=3	25	4	6.25	CCTT	CCTTCCTTCCTTCCTTCCTTCCTTC
isotig19735 gene=isogroup15640 length=696 numContigs=1	25	4	6.25	aaat	aaataaataaataaataaataaata
isotig21884 gene=isogroup17789 length=630 numContigs=1	25	4	6.25	TTAT	TTATTTATTTATTTATTTATTTATT
isotig23762 gene=isogroup19667 length=575 numContigs=1	25	4	6.25	TACG	TACGTACGTACGTACGTACGTACGT
isotig23838 gene=isogroup19743 length=577 numContigs=1	25	4	6.25	CTGT	CTGTCTGTCTGTCTGTCTGTCTGTC
isotig34977 gene=isogroup30882 length=377 numContigs=1	25	4	6.25	TCTA	TCTATCTATCTATCTATCTATCTAT
isotig36362 gene=isogroup32267 length=341 numContigs=1	25	4	6.25	tatt	tatttatttatttatttatttattt
isotig40352 gene=isogroup36257 length=185 numContigs=1	25	4	6.25	TACG	TACGTACGTACGTACGTACGTACGT
HD75PE302JIK7V	19	3	6.33	CAT	CATCATCATCATCATCATC
HD75PE302G82RQ	19	3	6.33	TGA	TGATGATGATGATGATGAT
HD75PE302FRPY5	19	3	6.33	AGT	AGTAGTAGTAGTAGTAGTA
HD75PE302H16CJ	19	3	6.33	GCA	GCAGCAGCAGCAGCAGCAG
HD75PE302G24C1	19	3	6.33	TTA	TTATTATTATTATTATTAT
HD75PE302GSNAX	19	3	6.33	TAT	TATTATTATTATTATTATT
HD75PE302F0RUX	19	3	6.33	TGA	TGATGATGATGATGATGAT
HD75PE302JUSA8	19	3	6.33	TCT	TCTTCTTCTTCTTCTTCTT
HD75PE302IY1R4	19	3	6.33	CAG	CAGCAGCAGCAGCAGCAGC
HD75PE302FRNK9	19	3	6.33	TTC	TTCTTCTTCTTCTTCTTCT
HD75PE302FJS6X	19	3	6.33	CAC	CACCACCACCACCACCACC
HD75PE302IMPTB	19	3	6.33	TAC	TACTACTACTACTACTACT
HD75PE302G4OU4	19	3	6.33	ATC	ATCATCATCATCATCATCA
isotig00230 gene=isogroup00014 length=1052 numContigs=6	19	3	6.33	ATT	ATTATTATTATTATTATTA
isotig00231 gene=isogroup00014 length=1050 numContigs=5	19	3	6.33	ATT	ATTATTATTATTATTATTA
isotig00232 gene=isogroup00014 length=1029 numContigs=8	19	3	6.33	taa	taataataataataataat
isotig00233 gene=isogroup00014 length=1026 numContigs=7	19	3	6.33	taa	taataataataataataat
isotig00235 gene=isogroup00014 length=958 numContigs=7	19	3	6.33	taa	taataataataataataat
isotig00236 gene=isogroup00014 length=955 numContigs=6	19	3	6.33	taa	taataataataataataat
isotig00248 gene=isogroup00014 length=636 numContigs=3	19	3	6.33	taa	taataataataataataat
isotig00704 gene=isogroup00028 length=2676 numContigs=5	19	3	6.33	CTA	CTACTACTACTACTACTAC
isotig00705 gene=isogroup00028 length=2673 numContigs=5	19	3	6.33	cta	ctactactactactactac
isotig00706 gene=isogroup00028 length=2662 numContigs=5	19	3	6.33	CTA	CTACTACTACTACTACTAC
isotig00707 gene=isogroup00028 length=2543 numContigs=4	19	3	6.33	CTA	CTACTACTACTACTACTAC
isotig00708 gene=isogroup00028 length=2540 numContigs=4	19	3	6.33	cta	ctactactactactactac
isotig00709 gene=isogroup00028 length=2529 numContigs=4	19	3	6.33	CTA	CTACTACTACTACTACTAC
isotig00712 gene=isogroup00028 length=2521 numContigs=6	19	3	6.33	cta	ctactactactactactac
isotig00713 gene=isogroup00028 length=2521 numContigs=6	19	3	6.33	cta	ctactactactactactac
isotig00714 gene=isogroup00028 length=2388 numContigs=5	19	3	6.33	cta	ctactactactactactac
isotig00715 gene=isogroup00028 length=2388 numContigs=5	19	3	6.33	cta	ctactactactactactac
isotig01203 gene=isogroup00070 length=3216 numContigs=6	19	3	6.33	CGT	CGTCGTCGTCGTCGTCGTC
isotig01203 gene=isogroup00070 length=3216 numContigs=6	19	3	6.33	AGT	AGTAGTAGTAGTAGTAGTA
isotig01204 gene=isogroup00070 length=3213 numContigs=5	19	3	6.33	CGT	CGTCGTCGTCGTCGTCGTC
isotig01204 gene=isogroup00070 length=3213 numContigs=5	19	3	6.33	AGT	AGTAGTAGTAGTAGTAGTA
isotig01205 gene=isogroup00070 length=3220 numContigs=6	19	3	6.33	CGT	CGTCGTCGTCGTCGTCGTC
isotig01205 gene=isogroup00070 length=3220 numContigs=6	19	3	6.33	AGT	AGTAGTAGTAGTAGTAGTA
isotig01206 gene=isogroup00070 length=3217 numContigs=5	19	3	6.33	CGT	CGTCGTCGTCGTCGTCGTC
isotig01206 gene=isogroup00070 length=3217 numContigs=5	19	3	6.33	AGT	AGTAGTAGTAGTAGTAGTA
isotig01207 gene=isogroup00070 length=3210 numContigs=5	19	3	6.33	CGT	CGTCGTCGTCGTCGTCGTC
isotig01207 gene=isogroup00070 length=3210 numContigs=5	19	3	6.33	AGT	AGTAGTAGTAGTAGTAGTA
isotig01208 gene=isogroup00070 length=2763 numContigs=7	19	3	6.33	CGT	CGTCGTCGTCGTCGTCGTC
isotig01208 gene=isogroup00070 length=2763 numContigs=7	19	3	6.33	AGT	AGTAGTAGTAGTAGTAGTA
isotig01209 gene=isogroup00070 length=2760 numContigs=6	19	3	6.33	CGT	CGTCGTCGTCGTCGTCGTC
isotig01209 gene=isogroup00070 length=2760 numContigs=6	19	3	6.33	AGT	AGTAGTAGTAGTAGTAGTA
isotig01210 gene=isogroup00070 length=2767 numContigs=7	19	3	6.33	CGT	CGTCGTCGTCGTCGTCGTC
isotig01210 gene=isogroup00070 length=2767 numContigs=7	19	3	6.33	AGT	AGTAGTAGTAGTAGTAGTA
isotig01211 gene=isogroup00070 length=2764 numContigs=6	19	3	6.33	CGT	CGTCGTCGTCGTCGTCGTC
isotig01211 gene=isogroup00070 length=2764 numContigs=6	19	3	6.33	AGT	AGTAGTAGTAGTAGTAGTA
isotig01212 gene=isogroup00070 length=2757 numContigs=6	19	3	6.33	CGT	CGTCGTCGTCGTCGTCGTC
isotig01212 gene=isogroup00070 length=2757 numContigs=6	19	3	6.33	AGT	AGTAGTAGTAGTAGTAGTA
isotig01558 gene=isogroup00117 length=470 numContigs=2	19	3	6.33	TAT	TATTATTATTATTATTATT
isotig01616 gene=isogroup00127 length=1612 numContigs=2	19	3	6.33	CAT	CATCATCATCATCATCATC
isotig02016 gene=isogroup00217 length=3964 numContigs=4	19	3	6.33	CTA	CTACTACTACTACTACTAC
isotig02017 gene=isogroup00217 length=3871 numContigs=3	19	3	6.33	CTA	CTACTACTACTACTACTAC
isotig02018 gene=isogroup00217 length=3878 numContigs=4	19	3	6.33	CTA	CTACTACTACTACTACTAC
isotig02019 gene=isogroup00217 length=3785 numContigs=3	19	3	6.33	CTA	CTACTACTACTACTACTAC
isotig02536 gene=isogroup00360 length=6158 numContigs=3	19	3	6.33	gag	gaggaggaggaggaggagg
isotig02684 gene=isogroup00410 length=2202 numContigs=3	19	3	6.33	gta	gtagtagtagtagtagtag
isotig02686 gene=isogroup00410 length=1154 numContigs=2	19	3	6.33	gta	gtagtagtagtagtagtag
isotig02707 gene=isogroup00418 length=2798 numContigs=3	19	3	6.33	TCT	TCTTCTTCTTCTTCTTCTT
isotig02745 gene=isogroup00431 length=1796 numContigs=3	19	3	6.33	ATC	ATCATCATCATCATCATCA
isotig02746 gene=isogroup00431 length=1315 numContigs=2	19	3	6.33	ATC	ATCATCATCATCATCATCA
isotig03603 gene=isogroup00818 length=7985 numContigs=2	19	3	6.33	CTG	CTGCTGCTGCTGCTGCTGC
isotig03608 gene=isogroup00820 length=6347 numContigs=2	19	3	6.33	AGC	AGCAGCAGCAGCAGCAGCA
isotig03629 gene=isogroup00831 length=8603 numContigs=2	19	3	6.33	CCT	CCTCCTCCTCCTCCTCCTC
isotig03749 gene=isogroup00891 length=3897 numContigs=2	19	3	6.33	GTA	GTAGTAGTAGTAGTAGTAG
isotig03750 gene=isogroup00891 length=3313 numContigs=2	19	3	6.33	GTA	GTAGTAGTAGTAGTAGTAG
isotig03877 gene=isogroup00955 length=2943 numContigs=3	19	3	6.33	atc	atcatcatcatcatcatca
isotig03878 gene=isogroup00955 length=2898 numContigs=2	19	3	6.33	atc	atcatcatcatcatcatca
isotig04063 gene=isogroup01048 length=3526 numContigs=2	19	3	6.33	CAG	CAGCAGCAGCAGCAGCAGC
isotig04064 gene=isogroup01048 length=1076 numContigs=2	19	3	6.33	CAG	CAGCAGCAGCAGCAGCAGC
isotig04074 gene=isogroup01053 length=623 numContigs=2	19	3	6.33	ATT	ATTATTATTATTATTATTA
isotig04113 gene=isogroup01073 length=3552 numContigs=2	19	3	6.33	gct	gctgctgctgctgctgctg
isotig04119 gene=isogroup01076 length=2233 numContigs=2	19	3	6.33	CTT	CTTCTTCTTCTTCTTCTTC
isotig04137 gene=isogroup01085 length=3392 numContigs=2	19	3	6.33	CAG	CAGCAGCAGCAGCAGCAGC
isotig04138 gene=isogroup01085 length=812 numContigs=2	19	3	6.33	CAG	CAGCAGCAGCAGCAGCAGC
isotig04155 gene=isogroup01094 length=2130 numContigs=2	19	3	6.33	TCA	TCATCATCATCATCATCAT
isotig04156 gene=isogroup01094 length=1946 numContigs=2	19	3	6.33	TCA	TCATCATCATCATCATCAT
isotig04421 gene=isogroup01227 length=1874 numContigs=2	19	3	6.33	ctc	ctcctcctcctcctcctcc
isotig04422 gene=isogroup01227 length=1296 numContigs=2	19	3	6.33	CTC	CTCCTCCTCCTCCTCCTCC
isotig04838 gene=isogroup01436 length=1383 numContigs=2	19	3	6.33	taa	taataataataataataat
isotig05047 gene=isogroup01540 length=909 numContigs=2	19	3	6.33	ATT	ATTATTATTATTATTATTA
isotig05100 gene=isogroup01567 length=1001 numContigs=2	19	3	6.33	CTT	CTTCTTCTTCTTCTTCTTC
isotig05101 gene=isogroup01567 length=924 numContigs=2	19	3	6.33	CTT	CTTCTTCTTCTTCTTCTTC
isotig05136 gene=isogroup01585 length=1230 numContigs=2	19	3	6.33	att	attattattattattatta
isotig05384 gene=isogroup01709 length=841 numContigs=2	19	3	6.33	CCA	CCACCACCACCACCACCAC
isotig05385 gene=isogroup01709 length=676 numContigs=2	19	3	6.33	cca	ccaccaccaccaccaccac
isotig05730 gene=isogroup01882 length=833 numContigs=2	19	3	6.33	CCA	CCACCACCACCACCACCAC
isotig05796 gene=isogroup01915 length=562 numContigs=2	19	3	6.33	aat	aataataataataataata
isotig05818 gene=isogroup01926 length=607 numContigs=2	19	3	6.33	AGA	AGAAGAAGAAGAAGAAGAA
isotig06287 gene=isogroup02192 length=6535 numContigs=1	19	3	6.33	TGT	TGTTGTTGTTGTTGTTGTT
isotig06339 gene=isogroup02244 length=5101 numContigs=1	19	3	6.33	GCT	GCTGCTGCTGCTGCTGCTG
isotig06606 gene=isogroup02511 length=3691 numContigs=1	19	3	6.33	TCA	TCATCATCATCATCATCAT
isotig06661 gene=isogroup02566 length=3554 numContigs=1	19	3	6.33	TGC	TGCTGCTGCTGCTGCTGCT
isotig06727 gene=isogroup02632 length=3414 numContigs=1	19	3	6.33	TTA	TTATTATTATTATTATTAT
isotig06728 gene=isogroup02633 length=3415 numContigs=1	19	3	6.33	GAT	GATGATGATGATGATGATG
isotig06733 gene=isogroup02638 length=3404 numContigs=1	19	3	6.33	AAT	AATAATAATAATAATAATA
isotig06891 gene=isogroup02796 length=3130 numContigs=1	19	3	6.33	TCC	TCCTCCTCCTCCTCCTCCT
isotig06928 gene=isogroup02833 length=3065 numContigs=1	19	3	6.33	cat	catcatcatcatcatcatc
isotig06935 gene=isogroup02840 length=3068 numContigs=1	19	3	6.33	GAG	GAGGAGGAGGAGGAGGAGG
isotig07055 gene=isogroup02960 length=2923 numContigs=1	19	3	6.33	TCA	TCATCATCATCATCATCAT
isotig07118 gene=isogroup03023 length=2854 numContigs=1	19	3	6.33	att	attattattattattatta
isotig07171 gene=isogroup03076 length=2799 numContigs=1	19	3	6.33	AAT	AATAATAATAATAATAATA
isotig07378 gene=isogroup03283 length=2622 numContigs=1	19	3	6.33	GCA	GCAGCAGCAGCAGCAGCAG
isotig07669 gene=isogroup03574 length=2382 numContigs=1	19	3	6.33	gtt	gttgttgttgttgttgttg
isotig07676 gene=isogroup03581 length=2366 numContigs=1	19	3	6.33	ACC	ACCACCACCACCACCACCA
isotig07931 gene=isogroup03836 length=2203 numContigs=1	19	3	6.33	ATT	ATTATTATTATTATTATTA
isotig07954 gene=isogroup03859 length=2204 numContigs=1	19	3	6.33	taa	taataataataataataat
isotig07960 gene=isogroup03865 length=2207 numContigs=1	19	3	6.33	GAC	GACGACGACGACGACGACG
isotig08068 gene=isogroup03973 length=2158 numContigs=1	19	3	6.33	gat	gatgatgatgatgatgatg
isotig08185 gene=isogroup04090 length=2100 numContigs=1	19	3	6.33	TGC	TGCTGCTGCTGCTGCTGCT
isotig08380 gene=isogroup04285 length=2015 numContigs=1	19	3	6.33	ACA	ACAACAACAACAACAACAA
isotig08426 gene=isogroup04331 length=1986 numContigs=1	19	3	6.33	GTA	GTAGTAGTAGTAGTAGTAG
isotig08481 gene=isogroup04386 length=1980 numContigs=1	19	3	6.33	GGT	GGTGGTGGTGGTGGTGGTG
isotig08601 gene=isogroup04506 length=1933 numContigs=1	19	3	6.33	atg	atgatgatgatgatgatga
isotig08988 gene=isogroup04893 length=1788 numContigs=1	19	3	6.33	cat	catcatcatcatcatcatc
isotig09105 gene=isogroup05010 length=1755 numContigs=1	19	3	6.33	TCC	TCCTCCTCCTCCTCCTCCT
isotig09160 gene=isogroup05065 length=1741 numContigs=1	19	3	6.33	AAC	AACAACAACAACAACAACA
isotig09168 gene=isogroup05073 length=1735 numContigs=1	19	3	6.33	GAG	GAGGAGGAGGAGGAGGAGG
isotig09206 gene=isogroup05111 length=1734 numContigs=1	19	3	6.33	CTT	CTTCTTCTTCTTCTTCTTC
isotig09240 gene=isogroup05145 length=1710 numContigs=1	19	3	6.33	GAT	GATGATGATGATGATGATG
isotig09432 gene=isogroup05337 length=1664 numContigs=1	19	3	6.33	ATG	ATGATGATGATGATGATGA
isotig09752 gene=isogroup05657 length=1583 numContigs=1	19	3	6.33	GGT	GGTGGTGGTGGTGGTGGTG
isotig09758 gene=isogroup05663 length=1586 numContigs=1	19	3	6.33	GAG	GAGGAGGAGGAGGAGGAGG
isotig09760 gene=isogroup05665 length=1584 numContigs=1	19	3	6.33	TAC	TACTACTACTACTACTACT
isotig09775 gene=isogroup05680 length=1583 numContigs=1	19	3	6.33	GCT	GCTGCTGCTGCTGCTGCTG
isotig10415 gene=isogroup06320 length=1448 numContigs=1	19	3	6.33	TCC	TCCTCCTCCTCCTCCTCCT
isotig10451 gene=isogroup06356 length=1425 numContigs=1	19	3	6.33	GAA	GAAGAAGAAGAAGAAGAAG
isotig10451 gene=isogroup06356 length=1425 numContigs=1	19	3	6.33	TTA	TTATTATTATTATTATTAT
isotig10510 gene=isogroup06415 length=1431 numContigs=1	19	3	6.33	ACT	ACTACTACTACTACTACTA
isotig10510 gene=isogroup06415 length=1431 numContigs=1	19	3	6.33	AGG	AGGAGGAGGAGGAGGAGGA
isotig10576 gene=isogroup06481 length=1410 numContigs=1	19	3	6.33	att	attattattattattatta
isotig10580 gene=isogroup06485 length=1411 numContigs=1	19	3	6.33	tca	tcatcatcatcatcatcat
isotig10637 gene=isogroup06542 length=1400 numContigs=1	19	3	6.33	GCC	GCCGCCGCCGCCGCCGCCG
isotig10774 gene=isogroup06679 length=1367 numContigs=1	19	3	6.33	atc	atcatcatcatcatcatca
isotig10997 gene=isogroup06902 length=1345 numContigs=1	19	3	6.33	GAA	GAAGAAGAAGAAGAAGAAG
isotig11768 gene=isogroup07673 length=1239 numContigs=1	19	3	6.33	cag	cagcagcagcagcagcagc
isotig11829 gene=isogroup07734 length=1230 numContigs=1	19	3	6.33	CAT	CATCATCATCATCATCATC
isotig12018 gene=isogroup07923 length=1197 numContigs=1	19	3	6.33	ATC	ATCATCATCATCATCATCA
isotig12018 gene=isogroup07923 length=1197 numContigs=1	19	3	6.33	ATG	ATGATGATGATGATGATGA
isotig12018 gene=isogroup07923 length=1197 numContigs=1	19	3	6.33	TAA	TAATAATAATAATAATAAT
isotig12018 gene=isogroup07923 length=1197 numContigs=1	19	3	6.33	GAG	GAGGAGGAGGAGGAGGAGG
isotig12303 gene=isogroup08208 length=1166 numContigs=1	19	3	6.33	TAA	TAATAATAATAATAATAAT
isotig12471 gene=isogroup08376 length=1151 numContigs=1	19	3	6.33	TCT	TCTTCTTCTTCTTCTTCTT
isotig12622 gene=isogroup08527 length=1137 numContigs=1	19	3	6.33	aac	aacaacaacaacaacaaca
isotig13335 gene=isogroup09240 length=1058 numContigs=1	19	3	6.33	CTC	CTCCTCCTCCTCCTCCTCC
isotig14096 gene=isogroup10001 length=993 numContigs=1	19	3	6.33	cct	cctcctcctcctcctcctc
isotig14201 gene=isogroup10106 length=974 numContigs=1	19	3	6.33	CTA	CTACTACTACTACTACTAC
isotig14523 gene=isogroup10428 length=951 numContigs=1	19	3	6.33	TCG	TCGTCGTCGTCGTCGTCGT
isotig14595 gene=isogroup10500 length=944 numContigs=1	19	3	6.33	ATA	ATAATAATAATAATAATAA
isotig14596 gene=isogroup10501 length=938 numContigs=1	19	3	6.33	AAT	AATAATAATAATAATAATA
isotig14635 gene=isogroup10540 length=950 numContigs=1	19	3	6.33	CAA	CAACAACAACAACAACAAC
isotig15099 gene=isogroup11004 length=911 numContigs=1	19	3	6.33	ATT	ATTATTATTATTATTATTA
isotig15557 gene=isogroup11462 length=884 numContigs=1	19	3	6.33	gat	gatgatgatgatgatgatg
isotig16755 gene=isogroup12660 length=820 numContigs=1	19	3	6.33	TAT	TATTATTATTATTATTATT
isotig17045 gene=isogroup12950 length=802 numContigs=1	19	3	6.33	atc	atcatcatcatcatcatca
isotig17218 gene=isogroup13123 length=778 numContigs=1	19	3	6.33	CGC	CGCCGCCGCCGCCGCCGCC
isotig18055 gene=isogroup13960 length=758 numContigs=1	19	3	6.33	TCA	TCATCATCATCATCATCAT
isotig18239 gene=isogroup14144 length=747 numContigs=1	19	3	6.33	ATG	ATGATGATGATGATGATGA
isotig18752 gene=isogroup14657 length=732 numContigs=1	19	3	6.33	gat	gatgatgatgatgatgatg
isotig19286 gene=isogroup15191 length=713 numContigs=1	19	3	6.33	AGA	AGAAGAAGAAGAAGAAGAA
isotig19547 gene=isogroup15452 length=693 numContigs=1	19	3	6.33	ATC	ATCATCATCATCATCATCA
isotig19615 gene=isogroup15520 length=697 numContigs=1	19	3	6.33	AGG	AGGAGGAGGAGGAGGAGGA
isotig19698 gene=isogroup15603 length=694 numContigs=1	19	3	6.33	ATT	ATTATTATTATTATTATTA
isotig20337 gene=isogroup16242 length=665 numContigs=1	19	3	6.33	tat	tattattattattattatt
isotig20650 gene=isogroup16555 length=654 numContigs=1	19	3	6.33	AGG	AGGAGGAGGAGGAGGAGGA
isotig21396 gene=isogroup17301 length=641 numContigs=1	19	3	6.33	gga	ggaggaggaggaggaggag
isotig21782 gene=isogroup17687 length=633 numContigs=1	19	3	6.33	TTG	TTGTTGTTGTTGTTGTTGT
isotig22105 gene=isogroup18010 length=614 numContigs=1	19	3	6.33	gga	ggaggaggaggaggaggag
isotig22432 gene=isogroup18337 length=615 numContigs=1	19	3	6.33	TAA	TAATAATAATAATAATAAT
isotig22437 gene=isogroup18342 length=614 numContigs=1	19	3	6.33	TAG	TAGTAGTAGTAGTAGTAGT
isotig22627 gene=isogroup18532 length=607 numContigs=1	19	3	6.33	GGA	GGAGGAGGAGGAGGAGGAG
isotig22701 gene=isogroup18606 length=609 numContigs=1	19	3	6.33	CAT	CATCATCATCATCATCATC
isotig22726 gene=isogroup18631 length=608 numContigs=1	19	3	6.33	ATG	ATGATGATGATGATGATGA
isotig22880 gene=isogroup18785 length=604 numContigs=1	19	3	6.33	CTT	CTTCTTCTTCTTCTTCTTC
isotig22977 gene=isogroup18882 length=602 numContigs=1	19	3	6.33	AGA	AGAAGAAGAAGAAGAAGAA
isotig23026 gene=isogroup18931 length=598 numContigs=1	19	3	6.33	TTA	TTATTATTATTATTATTAT
isotig23078 gene=isogroup18983 length=598 numContigs=1	19	3	6.33	CTT	CTTCTTCTTCTTCTTCTTC
isotig23212 gene=isogroup19117 length=596 numContigs=1	19	3	6.33	CTT	CTTCTTCTTCTTCTTCTTC
isotig23370 gene=isogroup19275 length=591 numContigs=1	19	3	6.33	gaa	gaagaagaagaagaagaag
isotig23997 gene=isogroup19902 length=575 numContigs=1	19	3	6.33	atc	atcatcatcatcatcatca
isotig24404 gene=isogroup20309 length=568 numContigs=1	19	3	6.33	GAA	GAAGAAGAAGAAGAAGAAG
isotig24906 gene=isogroup20811 length=553 numContigs=1	19	3	6.33	AAT	AATAATAATAATAATAATA
isotig25075 gene=isogroup20980 length=549 numContigs=1	19	3	6.33	TCA	TCATCATCATCATCATCAT
isotig26955 gene=isogroup22860 length=517 numContigs=1	19	3	6.33	GAT	GATGATGATGATGATGATG
isotig27414 gene=isogroup23319 length=504 numContigs=1	19	3	6.33	CTG	CTGCTGCTGCTGCTGCTGC
isotig27511 gene=isogroup23416 length=497 numContigs=1	19	3	6.33	TTA	TTATTATTATTATTATTAT
isotig27704 gene=isogroup23609 length=502 numContigs=1	19	3	6.33	GAG	GAGGAGGAGGAGGAGGAGG
isotig28061 gene=isogroup23966 length=492 numContigs=1	19	3	6.33	AGG	AGGAGGAGGAGGAGGAGGA
isotig28485 gene=isogroup24390 length=483 numContigs=1	19	3	6.33	TAT	TATTATTATTATTATTATT
isotig29077 gene=isogroup24982 length=476 numContigs=1	19	3	6.33	gat	gatgatgatgatgatgatg
isotig29077 gene=isogroup24982 length=476 numContigs=1	19	3	6.33	gag	gaggaggaggaggaggagg
isotig29681 gene=isogroup25586 length=467 numContigs=1	19	3	6.33	gaa	gaagaagaagaagaagaag
isotig29792 gene=isogroup25697 length=464 numContigs=1	19	3	6.33	ctc	ctcctcctcctcctcctcc
isotig29816 gene=isogroup25721 length=466 numContigs=1	19	3	6.33	gct	gctgctgctgctgctgctg
isotig30225 gene=isogroup26130 length=459 numContigs=1	19	3	6.33	CAG	CAGCAGCAGCAGCAGCAGC
isotig30363 gene=isogroup26268 length=456 numContigs=1	19	3	6.33	AGT	AGTAGTAGTAGTAGTAGTA
isotig30861 gene=isogroup26766 length=449 numContigs=1	19	3	6.33	ggt	ggtggtggtggtggtggtg
isotig30884 gene=isogroup26789 length=440 numContigs=1	19	3	6.33	TAT	TATTATTATTATTATTATT
isotig31106 gene=isogroup27011 length=445 numContigs=1	19	3	6.33	ACC	ACCACCACCACCACCACCA
isotig31270 gene=isogroup27175 length=442 numContigs=1	19	3	6.33	ACT	ACTACTACTACTACTACTA
isotig31340 gene=isogroup27245 length=441 numContigs=1	19	3	6.33	TAA	TAATAATAATAATAATAAT
isotig31777 gene=isogroup27682 length=433 numContigs=1	19	3	6.33	AAT	AATAATAATAATAATAATA
isotig32765 gene=isogroup28670 length=418 numContigs=1	19	3	6.33	GAT	GATGATGATGATGATGATG
isotig33698 gene=isogroup29603 length=393 numContigs=1	19	3	6.33	GAG	GAGGAGGAGGAGGAGGAGG
isotig34604 gene=isogroup30509 length=384 numContigs=1	19	3	6.33	ATT	ATTATTATTATTATTATTA
isotig34604 gene=isogroup30509 length=384 numContigs=1	19	3	6.33	TTA	TTATTATTATTATTATTAT
isotig34815 gene=isogroup30720 length=380 numContigs=1	19	3	6.33	TAA	TAATAATAATAATAATAAT
isotig36353 gene=isogroup32258 length=341 numContigs=1	19	3	6.33	GAG	GAGGAGGAGGAGGAGGAGG
isotig36982 gene=isogroup32887 length=311 numContigs=1	19	3	6.33	gga	ggaggaggaggaggaggag
isotig37155 gene=isogroup33060 length=314 numContigs=1	19	3	6.33	ATA	ATAATAATAATAATAATAA
isotig37284 gene=isogroup33189 length=307 numContigs=1	19	3	6.33	ATC	ATCATCATCATCATCATCA
isotig37739 gene=isogroup33644 length=292 numContigs=1	19	3	6.33	CAA	CAACAACAACAACAACAAC
isotig38612 gene=isogroup34517 length=258 numContigs=1	19	3	6.33	CTA	CTACTACTACTACTACTAC
isotig38734 gene=isogroup34639 length=246 numContigs=1	19	3	6.33	tca	tcatcatcatcatcatcat
isotig39734 gene=isogroup35639 length=212 numContigs=1	19	3	6.33	CAT	CATCATCATCATCATCATC
isotig39796 gene=isogroup35701 length=209 numContigs=1	19	3	6.33	TAT	TATTATTATTATTATTATT
isotig39942 gene=isogroup35847 length=198 numContigs=1	19	3	6.33	TTA	TTATTATTATTATTATTAT
isotig40057 gene=isogroup35962 length=199 numContigs=1	19	3	6.33	TAA	TAATAATAATAATAATAAT
isotig40487 gene=isogroup36392 length=180 numContigs=1	19	3	6.33	ata	ataataataataataataa
isotig40567 gene=isogroup36472 length=176 numContigs=1	19	3	6.33	aat	aataataataataataata
isotig41773 gene=isogroup37678 length=125 numContigs=1	19	3	6.33	TTA	TTATTATTATTATTATTAT
isotig41921 gene=isogroup37826 length=120 numContigs=1	19	3	6.33	AGT	AGTAGTAGTAGTAGTAGTA
isotig04169 gene=isogroup01101 length=2611 numContigs=2	38	6	6.33	CCTGGT	CCTGGTCCTGGTCCTGGTCCTGGTCCTGGTCCTGGTCC
isotig04170 gene=isogroup01101 length=1374 numContigs=2	38	6	6.33	CCTGGT	CCTGGTCCTGGTCCTGGTCCTGGTCCTGGTCCTGGTCC
HD75PE302HXQAX	13	2	6.5	CT	CTCTCTCTCTCTC
HD75PE302F2S3A	13	2	6.5	TG	TGTGTGTGTGTGT
HD75PE302JSCZT	13	2	6.5	AT	ATATATATATATA
HD75PE302IZD5W	13	2	6.5	TC	TCTCTCTCTCTCT
HD75PE302IIH7Z	13	2	6.5	TC	TCTCTCTCTCTCT
HD75PE302GAO6U	13	2	6.5	TC	TCTCTCTCTCTCT
HD75PE302F8A1F	13	2	6.5	CA	CACACACACACAC
HD75PE302JVCHB	13	2	6.5	TC	TCTCTCTCTCTCT
HD75PE302FJHI4	13	2	6.5	TC	TCTCTCTCTCTCT
HD75PE302F1D4H	13	2	6.5	TC	TCTCTCTCTCTCT
HD75PE302GFFN0	13	2	6.5	CT	CTCTCTCTCTCTC
HD75PE302JJ3T5	13	2	6.5	AC	ACACACACACACA
HD75PE302IAENE	13	2	6.5	GA	GAGAGAGAGAGAG
HD75PE302G08XD	13	2	6.5	TC	TCTCTCTCTCTCT
HD75PE302FY2XA	13	2	6.5	TC	TCTCTCTCTCTCT
HD75PE302F0BO4	13	2	6.5	TG	TGTGTGTGTGTGT
HD75PE302F3I8J	13	2	6.5	TC	TCTCTCTCTCTCT
HD75PE302GL514	13	2	6.5	TC	TCTCTCTCTCTCT
HD75PE302IE0DT	13	2	6.5	GA	GAGAGAGAGAGAG
HD75PE302JOTL9	13	2	6.5	AC	ACACACACACACA
HD75PE302H5JLS	13	2	6.5	CT	CTCTCTCTCTCTC
HD75PE302ID6FM	13	2	6.5	GA	GAGAGAGAGAGAG
HD75PE302IWMT2	13	2	6.5	AG	AGAGAGAGAGAGA
HD75PE302GIVOS	13	2	6.5	AT	ATATATATATATA
HD75PE302JOE9E	13	2	6.5	AG	AGAGAGAGAGAGA
HD75PE302GU90E	13	2	6.5	TG	TGTGTGTGTGTGT
HD75PE302GJCBW	13	2	6.5	AC	ACACACACACACA
HD75PE302F87NH	13	2	6.5	TC	TCTCTCTCTCTCT
HD75PE302F87NH	13	2	6.5	TC	TCTCTCTCTCTCT
HD75PE302FQ9DT	13	2	6.5	AG	AGAGAGAGAGAGA
HD75PE302IWWL7	13	2	6.5	TC	TCTCTCTCTCTCT
HD75PE302HV9SN	13	2	6.5	TC	TCTCTCTCTCTCT
HD75PE302GDTU1	13	2	6.5	TC	TCTCTCTCTCTCT
HD75PE302G3VY5	13	2	6.5	TC	TCTCTCTCTCTCT
HD75PE302FZ8JA	13	2	6.5	GC	GCGCGCGCGCGCG
HD75PE302HPR1M	13	2	6.5	TG	TGTGTGTGTGTGT
HD75PE302F7TX5	13	2	6.5	GT	GTGTGTGTGTGTG
HD75PE302FK7XU	13	2	6.5	TA	TATATATATATAT
HD75PE302G5ZNG	13	2	6.5	AG	AGAGAGAGAGAGA
HD75PE302GYWEV	13	2	6.5	TG	TGTGTGTGTGTGT
HD75PE302IPYXY	13	2	6.5	TC	TCTCTCTCTCTCT
HD75PE302F9DT1	13	2	6.5	TA	TATATATATATAT
HD75PE302GRYI3	13	2	6.5	TC	TCTCTCTCTCTCT
contig00021 gene=isogroup00001 length=783	13	2	6.5	AT	ATATATATATATA
contig00270 gene=isogroup00001 length=697	13	2	6.5	cg	cgcgcgcgcgcgc
contig00772 gene=isogroup00002 length=1932	13	2	6.5	AC	ACACACACACACA
isotig00139 gene=isogroup00011 length=4093 numContigs=11	13	2	6.5	CG	CGCGCGCGCGCGC
isotig00140 gene=isogroup00011 length=4080 numContigs=13	13	2	6.5	CG	CGCGCGCGCGCGC
isotig00141 gene=isogroup00011 length=4069 numContigs=11	13	2	6.5	CG	CGCGCGCGCGCGC
isotig00142 gene=isogroup00011 length=4085 numContigs=13	13	2	6.5	CG	CGCGCGCGCGCGC
isotig00143 gene=isogroup00011 length=4069 numContigs=11	13	2	6.5	CG	CGCGCGCGCGCGC
isotig00144 gene=isogroup00011 length=4056 numContigs=13	13	2	6.5	CG	CGCGCGCGCGCGC
isotig00145 gene=isogroup00011 length=4088 numContigs=11	13	2	6.5	CG	CGCGCGCGCGCGC
isotig00146 gene=isogroup00011 length=4056 numContigs=13	13	2	6.5	CG	CGCGCGCGCGCGC
isotig00147 gene=isogroup00011 length=4061 numContigs=13	13	2	6.5	CG	CGCGCGCGCGCGC
isotig00148 gene=isogroup00011 length=4093 numContigs=11	13	2	6.5	CG	CGCGCGCGCGCGC
isotig00149 gene=isogroup00011 length=4061 numContigs=13	13	2	6.5	CG	CGCGCGCGCGCGC
isotig00150 gene=isogroup00011 length=4064 numContigs=11	13	2	6.5	CG	CGCGCGCGCGCGC
isotig00151 gene=isogroup00011 length=4064 numContigs=11	13	2	6.5	CG	CGCGCGCGCGCGC
isotig00152 gene=isogroup00011 length=4069 numContigs=11	13	2	6.5	CG	CGCGCGCGCGCGC
isotig00153 gene=isogroup00011 length=4069 numContigs=11	13	2	6.5	CG	CGCGCGCGCGCGC
isotig00154 gene=isogroup00011 length=4005 numContigs=11	13	2	6.5	CG	CGCGCGCGCGCGC
isotig00155 gene=isogroup00011 length=3992 numContigs=13	13	2	6.5	CG	CGCGCGCGCGCGC
isotig00156 gene=isogroup00011 length=3981 numContigs=11	13	2	6.5	CG	CGCGCGCGCGCGC
isotig00157 gene=isogroup00011 length=3997 numContigs=13	13	2	6.5	CG	CGCGCGCGCGCGC
isotig00158 gene=isogroup00011 length=3981 numContigs=11	13	2	6.5	CG	CGCGCGCGCGCGC
isotig00159 gene=isogroup00011 length=3968 numContigs=13	13	2	6.5	CG	CGCGCGCGCGCGC
isotig00160 gene=isogroup00011 length=4000 numContigs=11	13	2	6.5	CG	CGCGCGCGCGCGC
isotig00161 gene=isogroup00011 length=3968 numContigs=13	13	2	6.5	CG	CGCGCGCGCGCGC
isotig00162 gene=isogroup00011 length=3973 numContigs=13	13	2	6.5	CG	CGCGCGCGCGCGC
isotig00163 gene=isogroup00011 length=4005 numContigs=11	13	2	6.5	CG	CGCGCGCGCGCGC
isotig00164 gene=isogroup00011 length=3973 numContigs=13	13	2	6.5	CG	CGCGCGCGCGCGC
isotig00165 gene=isogroup00011 length=3976 numContigs=11	13	2	6.5	CG	CGCGCGCGCGCGC
isotig00166 gene=isogroup00011 length=3976 numContigs=11	13	2	6.5	CG	CGCGCGCGCGCGC
isotig00167 gene=isogroup00011 length=3981 numContigs=11	13	2	6.5	CG	CGCGCGCGCGCGC
isotig00168 gene=isogroup00011 length=3981 numContigs=11	13	2	6.5	CG	CGCGCGCGCGCGC
isotig00169 gene=isogroup00011 length=3677 numContigs=9	13	2	6.5	CG	CGCGCGCGCGCGC
isotig00170 gene=isogroup00011 length=3664 numContigs=11	13	2	6.5	CG	CGCGCGCGCGCGC
isotig00171 gene=isogroup00011 length=3653 numContigs=9	13	2	6.5	CG	CGCGCGCGCGCGC
isotig00172 gene=isogroup00011 length=3669 numContigs=11	13	2	6.5	CG	CGCGCGCGCGCGC
isotig00173 gene=isogroup00011 length=3653 numContigs=9	13	2	6.5	CG	CGCGCGCGCGCGC
isotig00174 gene=isogroup00011 length=3640 numContigs=11	13	2	6.5	CG	CGCGCGCGCGCGC
isotig00175 gene=isogroup00011 length=3640 numContigs=11	13	2	6.5	CG	CGCGCGCGCGCGC
isotig00176 gene=isogroup00011 length=3645 numContigs=11	13	2	6.5	CG	CGCGCGCGCGCGC
isotig00177 gene=isogroup00011 length=3645 numContigs=11	13	2	6.5	CG	CGCGCGCGCGCGC
isotig00179 gene=isogroup00011 length=2573 numContigs=7	13	2	6.5	CG	CGCGCGCGCGCGC
isotig00180 gene=isogroup00011 length=2581 numContigs=5	13	2	6.5	CG	CGCGCGCGCGCGC
isotig00181 gene=isogroup00011 length=2485 numContigs=7	13	2	6.5	CG	CGCGCGCGCGCGC
isotig00182 gene=isogroup00011 length=2493 numContigs=5	13	2	6.5	CG	CGCGCGCGCGCGC
isotig00184 gene=isogroup00011 length=2157 numContigs=5	13	2	6.5	CG	CGCGCGCGCGCGC
contig01281 gene=isogroup00012 length=1444	13	2	6.5	GA	GAGAGAGAGAGAG
isotig00529 gene=isogroup00022 length=3335 numContigs=11	13	2	6.5	AT	ATATATATATATA
isotig00530 gene=isogroup00022 length=3338 numContigs=11	13	2	6.5	AT	ATATATATATATA
isotig00531 gene=isogroup00022 length=3339 numContigs=11	13	2	6.5	AT	ATATATATATATA
isotig00532 gene=isogroup00022 length=3308 numContigs=11	13	2	6.5	AT	ATATATATATATA
isotig00533 gene=isogroup00022 length=3311 numContigs=11	13	2	6.5	AT	ATATATATATATA
isotig00534 gene=isogroup00022 length=3312 numContigs=11	13	2	6.5	AT	ATATATATATATA
isotig00535 gene=isogroup00022 length=3011 numContigs=10	13	2	6.5	AT	ATATATATATATA
isotig00536 gene=isogroup00022 length=3014 numContigs=10	13	2	6.5	AT	ATATATATATATA
isotig00537 gene=isogroup00022 length=3015 numContigs=10	13	2	6.5	AT	ATATATATATATA
isotig00538 gene=isogroup00022 length=2984 numContigs=10	13	2	6.5	AT	ATATATATATATA
isotig00539 gene=isogroup00022 length=2987 numContigs=10	13	2	6.5	AT	ATATATATATATA
isotig00540 gene=isogroup00022 length=2988 numContigs=10	13	2	6.5	AT	ATATATATATATA
isotig00548 gene=isogroup00022 length=2162 numContigs=11	13	2	6.5	AT	ATATATATATATA
isotig00549 gene=isogroup00022 length=2165 numContigs=11	13	2	6.5	AT	ATATATATATATA
isotig00550 gene=isogroup00022 length=2166 numContigs=11	13	2	6.5	AT	ATATATATATATA
isotig00551 gene=isogroup00022 length=2135 numContigs=11	13	2	6.5	AT	ATATATATATATA
isotig00552 gene=isogroup00022 length=2138 numContigs=11	13	2	6.5	AT	ATATATATATATA
isotig00553 gene=isogroup00022 length=2139 numContigs=11	13	2	6.5	AT	ATATATATATATA
isotig00554 gene=isogroup00022 length=1838 numContigs=10	13	2	6.5	AT	ATATATATATATA
isotig00555 gene=isogroup00022 length=1841 numContigs=10	13	2	6.5	AT	ATATATATATATA
isotig00556 gene=isogroup00022 length=1842 numContigs=10	13	2	6.5	AT	ATATATATATATA
isotig00557 gene=isogroup00022 length=1811 numContigs=10	13	2	6.5	AT	ATATATATATATA
isotig00558 gene=isogroup00022 length=1814 numContigs=10	13	2	6.5	AT	ATATATATATATA
isotig00559 gene=isogroup00022 length=1815 numContigs=10	13	2	6.5	AT	ATATATATATATA
isotig00560 gene=isogroup00022 length=1758 numContigs=8	13	2	6.5	AT	ATATATATATATA
isotig00561 gene=isogroup00022 length=1731 numContigs=8	13	2	6.5	AT	ATATATATATATA
isotig00565 gene=isogroup00022 length=1434 numContigs=7	13	2	6.5	AT	ATATATATATATA
isotig00566 gene=isogroup00022 length=1407 numContigs=7	13	2	6.5	AT	ATATATATATATA
isotig00570 gene=isogroup00023 length=6046 numContigs=11	13	2	6.5	TA	TATATATATATAT
isotig00571 gene=isogroup00023 length=6044 numContigs=11	13	2	6.5	TA	TATATATATATAT
isotig00572 gene=isogroup00023 length=6030 numContigs=11	13	2	6.5	TA	TATATATATATAT
isotig00573 gene=isogroup00023 length=6028 numContigs=11	13	2	6.5	TA	TATATATATATAT
isotig00574 gene=isogroup00023 length=5988 numContigs=11	13	2	6.5	TA	TATATATATATAT
isotig00575 gene=isogroup00023 length=5972 numContigs=11	13	2	6.5	TA	TATATATATATAT
isotig00579 gene=isogroup00023 length=4864 numContigs=8	13	2	6.5	TA	TATATATATATAT
isotig00580 gene=isogroup00023 length=4848 numContigs=8	13	2	6.5	TA	TATATATATATAT
isotig00884 gene=isogroup00039 length=4935 numContigs=8	13	2	6.5	AT	ATATATATATATA
isotig00885 gene=isogroup00039 length=4930 numContigs=8	13	2	6.5	AT	ATATATATATATA
isotig00886 gene=isogroup00039 length=4936 numContigs=8	13	2	6.5	AT	ATATATATATATA
isotig00887 gene=isogroup00039 length=4935 numContigs=7	13	2	6.5	AT	ATATATATATATA
isotig00888 gene=isogroup00039 length=4931 numContigs=8	13	2	6.5	AT	ATATATATATATA
isotig00889 gene=isogroup00039 length=4930 numContigs=7	13	2	6.5	AT	ATATATATATATA
isotig00929 gene=isogroup00042 length=2114 numContigs=6	13	2	6.5	gt	gtgtgtgtgtgtg
isotig00930 gene=isogroup00042 length=2119 numContigs=5	13	2	6.5	gt	gtgtgtgtgtgtg
isotig01112 gene=isogroup00059 length=784 numContigs=3	13	2	6.5	tc	tctctctctctct
isotig01320 gene=isogroup00084 length=3815 numContigs=7	13	2	6.5	AT	ATATATATATATA
isotig01321 gene=isogroup00084 length=3779 numContigs=7	13	2	6.5	AT	ATATATATATATA
isotig01322 gene=isogroup00084 length=3795 numContigs=7	13	2	6.5	AT	ATATATATATATA
isotig01323 gene=isogroup00084 length=3759 numContigs=7	13	2	6.5	AT	ATATATATATATA
isotig01324 gene=isogroup00084 length=1956 numContigs=2	13	2	6.5	TA	TATATATATATAT
isotig01338 gene=isogroup00087 length=4869 numContigs=8	13	2	6.5	TA	TATATATATATAT
isotig01339 gene=isogroup00087 length=4785 numContigs=7	13	2	6.5	TA	TATATATATATAT
isotig01340 gene=isogroup00087 length=4770 numContigs=7	13	2	6.5	TA	TATATATATATAT
isotig01341 gene=isogroup00087 length=4748 numContigs=8	13	2	6.5	TA	TATATATATATAT
isotig01342 gene=isogroup00087 length=4686 numContigs=6	13	2	6.5	TA	TATATATATATAT
isotig01343 gene=isogroup00087 length=4664 numContigs=7	13	2	6.5	TA	TATATATATATAT
isotig01344 gene=isogroup00087 length=4649 numContigs=7	13	2	6.5	TA	TATATATATATAT
isotig01345 gene=isogroup00087 length=4565 numContigs=6	13	2	6.5	TA	TATATATATATAT
isotig01614 gene=isogroup00127 length=2962 numContigs=3	13	2	6.5	TC	TCTCTCTCTCTCT
isotig01615 gene=isogroup00127 length=2441 numContigs=3	13	2	6.5	TC	TCTCTCTCTCTCT
isotig01616 gene=isogroup00127 length=1612 numContigs=2	13	2	6.5	TC	TCTCTCTCTCTCT
isotig01764 gene=isogroup00160 length=2972 numContigs=4	13	2	6.5	GC	GCGCGCGCGCGCG
isotig01765 gene=isogroup00160 length=2963 numContigs=4	13	2	6.5	GC	GCGCGCGCGCGCG
isotig01766 gene=isogroup00160 length=1498 numContigs=4	13	2	6.5	GC	GCGCGCGCGCGCG
isotig01767 gene=isogroup00160 length=1489 numContigs=4	13	2	6.5	GC	GCGCGCGCGCGCG
isotig01768 gene=isogroup00160 length=608 numContigs=3	13	2	6.5	GC	GCGCGCGCGCGCG
isotig01769 gene=isogroup00160 length=599 numContigs=3	13	2	6.5	GC	GCGCGCGCGCGCG
isotig01874 gene=isogroup00181 length=580 numContigs=4	13	2	6.5	at	atatatatatata
isotig01875 gene=isogroup00181 length=443 numContigs=4	13	2	6.5	at	atatatatatata
isotig02184 gene=isogroup00261 length=7323 numContigs=4	13	2	6.5	TA	TATATATATATAT
isotig02185 gene=isogroup00261 length=1419 numContigs=3	13	2	6.5	TA	TATATATATATAT
isotig02536 gene=isogroup00360 length=6158 numContigs=3	13	2	6.5	ta	tatatatatatat
isotig02622 gene=isogroup00389 length=2902 numContigs=2	13	2	6.5	TC	TCTCTCTCTCTCT
isotig02632 gene=isogroup00392 length=1138 numContigs=2	13	2	6.5	AT	ATATATATATATA
isotig02640 gene=isogroup00395 length=1693 numContigs=3	13	2	6.5	AG	AGAGAGAGAGAGA
isotig02641 gene=isogroup00395 length=1650 numContigs=3	13	2	6.5	AG	AGAGAGAGAGAGA
isotig02644 gene=isogroup00396 length=1514 numContigs=2	13	2	6.5	ag	agagagagagaga
isotig02707 gene=isogroup00418 length=2798 numContigs=3	13	2	6.5	AT	ATATATATATATA
isotig02714 gene=isogroup00420 length=873 numContigs=3	13	2	6.5	GA	GAGAGAGAGAGAG
isotig02773 gene=isogroup00441 length=1162 numContigs=3	13	2	6.5	AT	ATATATATATATA
isotig02774 gene=isogroup00441 length=1162 numContigs=3	13	2	6.5	AT	ATATATATATATA
isotig02775 gene=isogroup00441 length=1158 numContigs=3	13	2	6.5	AT	ATATATATATATA
isotig02948 gene=isogroup00500 length=412 numContigs=3	13	2	6.5	CG	CGCGCGCGCGCGC
isotig02949 gene=isogroup00500 length=339 numContigs=2	13	2	6.5	CG	CGCGCGCGCGCGC
isotig03010 gene=isogroup00526 length=3477 numContigs=2	13	2	6.5	TA	TATATATATATAT
isotig03011 gene=isogroup00526 length=1845 numContigs=2	13	2	6.5	TA	TATATATATATAT
isotig03063 gene=isogroup00544 length=914 numContigs=2	13	2	6.5	tc	tctctctctctct
isotig03065 gene=isogroup00544 length=813 numContigs=2	13	2	6.5	TC	TCTCTCTCTCTCT
isotig03235 gene=isogroup00622 length=3242 numContigs=3	13	2	6.5	CT	CTCTCTCTCTCTC
isotig03294 gene=isogroup00652 length=1925 numContigs=3	13	2	6.5	TG	TGTGTGTGTGTGT
isotig03295 gene=isogroup00652 length=1907 numContigs=3	13	2	6.5	TG	TGTGTGTGTGTGT
isotig03329 gene=isogroup00670 length=1769 numContigs=3	13	2	6.5	AG	AGAGAGAGAGAGA
isotig03330 gene=isogroup00670 length=1532 numContigs=3	13	2	6.5	AG	AGAGAGAGAGAGA
isotig03333 gene=isogroup00672 length=1634 numContigs=3	13	2	6.5	TC	TCTCTCTCTCTCT
isotig03380 gene=isogroup00696 length=2713 numContigs=3	13	2	6.5	AG	AGAGAGAGAGAGA
isotig03524 gene=isogroup00774 length=806 numContigs=3	13	2	6.5	ta	tatatatatatat
isotig03525 gene=isogroup00774 length=793 numContigs=3	13	2	6.5	ta	tatatatatatat
isotig03598 gene=isogroup00812 length=347 numContigs=3	13	2	6.5	tg	tgtgtgtgtgtgt
isotig03605 gene=isogroup00819 length=6975 numContigs=2	13	2	6.5	ta	tatatatatatat
isotig03606 gene=isogroup00819 length=6595 numContigs=2	13	2	6.5	ta	tatatatatatat
isotig03617 gene=isogroup00825 length=5682 numContigs=3	13	2	6.5	GT	GTGTGTGTGTGTG
isotig03618 gene=isogroup00825 length=5639 numContigs=2	13	2	6.5	GT	GTGTGTGTGTGTG
isotig03777 gene=isogroup00905 length=3486 numContigs=2	13	2	6.5	GA	GAGAGAGAGAGAG
isotig03821 gene=isogroup00927 length=3209 numContigs=3	13	2	6.5	TA	TATATATATATAT
isotig03822 gene=isogroup00927 length=3158 numContigs=2	13	2	6.5	TA	TATATATATATAT
isotig03837 gene=isogroup00935 length=3261 numContigs=2	13	2	6.5	at	atatatatatata
isotig03838 gene=isogroup00935 length=2974 numContigs=2	13	2	6.5	at	atatatatatata
isotig03908 gene=isogroup00970 length=2734 numContigs=2	13	2	6.5	ag	agagagagagaga
isotig03955 gene=isogroup00994 length=4414 numContigs=2	13	2	6.5	AT	ATATATATATATA
isotig03956 gene=isogroup00994 length=793 numContigs=2	13	2	6.5	AT	ATATATATATATA
isotig04105 gene=isogroup01069 length=2519 numContigs=2	13	2	6.5	TA	TATATATATATAT
isotig04105 gene=isogroup01069 length=2519 numContigs=2	13	2	6.5	TG	TGTGTGTGTGTGT
isotig04106 gene=isogroup01069 length=1868 numContigs=2	13	2	6.5	TA	TATATATATATAT
isotig04106 gene=isogroup01069 length=1868 numContigs=2	13	2	6.5	TG	TGTGTGTGTGTGT
isotig04202 gene=isogroup01117 length=1783 numContigs=2	13	2	6.5	ct	ctctctctctctc
isotig04261 gene=isogroup01147 length=2517 numContigs=2	13	2	6.5	AG	AGAGAGAGAGAGA
isotig04262 gene=isogroup01147 length=1181 numContigs=2	13	2	6.5	AG	AGAGAGAGAGAGA
isotig04285 gene=isogroup01159 length=1810 numContigs=2	13	2	6.5	TG	TGTGTGTGTGTGT
isotig04286 gene=isogroup01159 length=1760 numContigs=2	13	2	6.5	TG	TGTGTGTGTGTGT
isotig04363 gene=isogroup01198 length=1688 numContigs=2	13	2	6.5	AG	AGAGAGAGAGAGA
isotig04363 gene=isogroup01198 length=1688 numContigs=2	13	2	6.5	GA	GAGAGAGAGAGAG
isotig04364 gene=isogroup01198 length=1685 numContigs=2	13	2	6.5	AG	AGAGAGAGAGAGA
isotig04479 gene=isogroup01256 length=1937 numContigs=2	13	2	6.5	CA	CACACACACACAC
isotig04513 gene=isogroup01273 length=1532 numContigs=2	13	2	6.5	ta	tatatatatatat
isotig04514 gene=isogroup01273 length=1480 numContigs=2	13	2	6.5	ta	tatatatatatat
isotig04551 gene=isogroup01292 length=1737 numContigs=2	13	2	6.5	AG	AGAGAGAGAGAGA
isotig04613 gene=isogroup01323 length=1896 numContigs=2	13	2	6.5	ta	tatatatatatat
isotig05003 gene=isogroup01518 length=777 numContigs=2	13	2	6.5	AG	AGAGAGAGAGAGA
isotig05130 gene=isogroup01582 length=1035 numContigs=3	13	2	6.5	AT	ATATATATATATA
isotig05131 gene=isogroup01582 length=855 numContigs=2	13	2	6.5	AT	ATATATATATATA
isotig05212 gene=isogroup01623 length=1088 numContigs=2	13	2	6.5	tg	tgtgtgtgtgtgt
isotig05294 gene=isogroup01664 length=853 numContigs=2	13	2	6.5	tc	tctctctctctct
isotig05329 gene=isogroup01681 length=371 numContigs=2	13	2	6.5	AG	AGAGAGAGAGAGA
isotig05382 gene=isogroup01708 length=1104 numContigs=2	13	2	6.5	GA	GAGAGAGAGAGAG
isotig05399 gene=isogroup01716 length=703 numContigs=2	13	2	6.5	AG	AGAGAGAGAGAGA
isotig05470 gene=isogroup01752 length=734 numContigs=2	13	2	6.5	AT	ATATATATATATA
isotig05528 gene=isogroup01781 length=693 numContigs=2	13	2	6.5	TA	TATATATATATAT
isotig05586 gene=isogroup01810 length=729 numContigs=2	13	2	6.5	ga	gagagagagagag
isotig05587 gene=isogroup01810 length=580 numContigs=2	13	2	6.5	ga	gagagagagagag
isotig05702 gene=isogroup01868 length=715 numContigs=2	13	2	6.5	CG	CGCGCGCGCGCGC
isotig05703 gene=isogroup01868 length=448 numContigs=2	13	2	6.5	CG	CGCGCGCGCGCGC
isotig05837 gene=isogroup01935 length=431 numContigs=2	13	2	6.5	TG	TGTGTGTGTGTGT
isotig06010 gene=isogroup02022 length=485 numContigs=2	13	2	6.5	gt	gtgtgtgtgtgtg
isotig06096 gene=isogroup02065 length=461 numContigs=2	13	2	6.5	TA	TATATATATATAT
isotig06112 gene=isogroup02073 length=458 numContigs=2	13	2	6.5	TG	TGTGTGTGTGTGT
isotig06161 gene=isogroup02097 length=279 numContigs=2	13	2	6.5	GT	GTGTGTGTGTGTG
isotig06234 gene=isogroup02135 length=2310 numContigs=3	13	2	6.5	TA	TATATATATATAT
isotig06314 gene=isogroup02219 length=5529 numContigs=1	13	2	6.5	AT	ATATATATATATA
isotig06321 gene=isogroup02226 length=5396 numContigs=1	13	2	6.5	AT	ATATATATATATA
isotig06350 gene=isogroup02255 length=4931 numContigs=1	13	2	6.5	AG	AGAGAGAGAGAGA
isotig06350 gene=isogroup02255 length=4931 numContigs=1	13	2	6.5	AG	AGAGAGAGAGAGA
isotig06352 gene=isogroup02257 length=4893 numContigs=1	13	2	6.5	AT	ATATATATATATA
isotig06357 gene=isogroup02262 length=4862 numContigs=1	13	2	6.5	AC	ACACACACACACA
isotig06386 gene=isogroup02291 length=4669 numContigs=1	13	2	6.5	at	atatatatatata
isotig06435 gene=isogroup02340 length=4363 numContigs=1	13	2	6.5	at	atatatatatata
isotig06469 gene=isogroup02374 length=4213 numContigs=1	13	2	6.5	TA	TATATATATATAT
isotig06495 gene=isogroup02400 length=4091 numContigs=1	13	2	6.5	TA	TATATATATATAT
isotig06510 gene=isogroup02415 length=4009 numContigs=1	13	2	6.5	AT	ATATATATATATA
isotig06550 gene=isogroup02455 length=3849 numContigs=1	13	2	6.5	AC	ACACACACACACA
isotig06555 gene=isogroup02460 length=3835 numContigs=1	13	2	6.5	CA	CACACACACACAC
isotig06567 gene=isogroup02472 length=3790 numContigs=1	13	2	6.5	at	atatatatatata
isotig06587 gene=isogroup02492 length=3737 numContigs=1	13	2	6.5	TC	TCTCTCTCTCTCT
isotig06609 gene=isogroup02514 length=3679 numContigs=1	13	2	6.5	TA	TATATATATATAT
isotig06629 gene=isogroup02534 length=3601 numContigs=1	13	2	6.5	TA	TATATATATATAT
isotig06690 gene=isogroup02595 length=3469 numContigs=1	13	2	6.5	AT	ATATATATATATA
isotig06695 gene=isogroup02600 length=3473 numContigs=1	13	2	6.5	AT	ATATATATATATA
isotig06695 gene=isogroup02600 length=3473 numContigs=1	13	2	6.5	AT	ATATATATATATA
isotig06697 gene=isogroup02602 length=3466 numContigs=1	13	2	6.5	TA	TATATATATATAT
isotig06733 gene=isogroup02638 length=3404 numContigs=1	13	2	6.5	TC	TCTCTCTCTCTCT
isotig06768 gene=isogroup02673 length=3327 numContigs=1	13	2	6.5	AT	ATATATATATATA
isotig06772 gene=isogroup02677 length=3316 numContigs=1	13	2	6.5	ca	cacacacacacac
isotig06836 gene=isogroup02741 length=3210 numContigs=1	13	2	6.5	AG	AGAGAGAGAGAGA
isotig06843 gene=isogroup02748 length=3200 numContigs=1	13	2	6.5	TA	TATATATATATAT
isotig06907 gene=isogroup02812 length=3092 numContigs=1	13	2	6.5	GA	GAGAGAGAGAGAG
isotig06960 gene=isogroup02865 length=3040 numContigs=1	13	2	6.5	GA	GAGAGAGAGAGAG
isotig07003 gene=isogroup02908 length=2980 numContigs=1	13	2	6.5	ta	tatatatatatat
isotig07042 gene=isogroup02947 length=2941 numContigs=1	13	2	6.5	at	atatatatatata
isotig07208 gene=isogroup03113 length=2767 numContigs=1	13	2	6.5	at	atatatatatata
isotig07268 gene=isogroup03173 length=2713 numContigs=1	13	2	6.5	AG	AGAGAGAGAGAGA
isotig07347 gene=isogroup03252 length=2657 numContigs=1	13	2	6.5	GA	GAGAGAGAGAGAG
isotig07347 gene=isogroup03252 length=2657 numContigs=1	13	2	6.5	TG	TGTGTGTGTGTGT
isotig07373 gene=isogroup03278 length=2636 numContigs=1	13	2	6.5	ag	agagagagagaga
isotig07382 gene=isogroup03287 length=2619 numContigs=1	13	2	6.5	at	atatatatatata
isotig07484 gene=isogroup03389 length=2525 numContigs=1	13	2	6.5	AG	AGAGAGAGAGAGA
isotig07496 gene=isogroup03401 length=2528 numContigs=1	13	2	6.5	AC	ACACACACACACA
isotig07586 gene=isogroup03491 length=2436 numContigs=1	13	2	6.5	TA	TATATATATATAT
isotig07606 gene=isogroup03511 length=2428 numContigs=1	13	2	6.5	TA	TATATATATATAT
isotig07625 gene=isogroup03530 length=2419 numContigs=1	13	2	6.5	TA	TATATATATATAT
isotig07685 gene=isogroup03590 length=2385 numContigs=1	13	2	6.5	TG	TGTGTGTGTGTGT
isotig07704 gene=isogroup03609 length=2366 numContigs=1	13	2	6.5	GA	GAGAGAGAGAGAG
isotig07785 gene=isogroup03690 length=2312 numContigs=1	13	2	6.5	TC	TCTCTCTCTCTCT
isotig07839 gene=isogroup03744 length=2283 numContigs=1	13	2	6.5	ga	gagagagagagag
isotig07910 gene=isogroup03815 length=2233 numContigs=1	13	2	6.5	AG	AGAGAGAGAGAGA
isotig07952 gene=isogroup03857 length=2203 numContigs=1	13	2	6.5	at	atatatatatata
isotig08019 gene=isogroup03924 length=2175 numContigs=1	13	2	6.5	TG	TGTGTGTGTGTGT
isotig08026 gene=isogroup03931 length=2185 numContigs=1	13	2	6.5	AT	ATATATATATATA
isotig08048 gene=isogroup03953 length=2172 numContigs=1	13	2	6.5	TC	TCTCTCTCTCTCT
isotig08127 gene=isogroup04032 length=2128 numContigs=1	13	2	6.5	AT	ATATATATATATA
isotig08190 gene=isogroup04095 length=2098 numContigs=1	13	2	6.5	tc	tctctctctctct
isotig08197 gene=isogroup04102 length=2079 numContigs=1	13	2	6.5	ag	agagagagagaga
isotig08229 gene=isogroup04134 length=2075 numContigs=1	13	2	6.5	TA	TATATATATATAT
isotig08275 gene=isogroup04180 length=2058 numContigs=1	13	2	6.5	TA	TATATATATATAT
isotig08312 gene=isogroup04217 length=2039 numContigs=1	13	2	6.5	ta	tatatatatatat
isotig08453 gene=isogroup04358 length=1989 numContigs=1	13	2	6.5	AG	AGAGAGAGAGAGA
isotig08511 gene=isogroup04416 length=1961 numContigs=1	13	2	6.5	at	atatatatatata
isotig08554 gene=isogroup04459 length=1942 numContigs=1	13	2	6.5	AC	ACACACACACACA
isotig08660 gene=isogroup04565 length=1905 numContigs=1	13	2	6.5	AC	ACACACACACACA
isotig08736 gene=isogroup04641 length=1876 numContigs=1	13	2	6.5	AT	ATATATATATATA
isotig08796 gene=isogroup04701 length=1857 numContigs=1	13	2	6.5	AG	AGAGAGAGAGAGA
isotig08838 gene=isogroup04743 length=1838 numContigs=1	13	2	6.5	TA	TATATATATATAT
isotig08896 gene=isogroup04801 length=1820 numContigs=1	13	2	6.5	AG	AGAGAGAGAGAGA
isotig08903 gene=isogroup04808 length=1815 numContigs=1	13	2	6.5	TG	TGTGTGTGTGTGT
isotig08965 gene=isogroup04870 length=1795 numContigs=1	13	2	6.5	tc	tctctctctctct
isotig08967 gene=isogroup04872 length=1790 numContigs=1	13	2	6.5	AG	AGAGAGAGAGAGA
isotig09033 gene=isogroup04938 length=1772 numContigs=1	13	2	6.5	ac	acacacacacaca
isotig09087 gene=isogroup04992 length=1761 numContigs=1	13	2	6.5	ta	tatatatatatat
isotig09130 gene=isogroup05035 length=1749 numContigs=1	13	2	6.5	TA	TATATATATATAT
isotig09139 gene=isogroup05044 length=1746 numContigs=1	13	2	6.5	AT	ATATATATATATA
isotig09252 gene=isogroup05157 length=1717 numContigs=1	13	2	6.5	TG	TGTGTGTGTGTGT
isotig09283 gene=isogroup05188 length=1710 numContigs=1	13	2	6.5	at	atatatatatata
isotig09347 gene=isogroup05252 length=1691 numContigs=1	13	2	6.5	GT	GTGTGTGTGTGTG
isotig09397 gene=isogroup05302 length=1671 numContigs=1	13	2	6.5	tc	tctctctctctct
isotig09459 gene=isogroup05364 length=1662 numContigs=1	13	2	6.5	ta	tatatatatatat
isotig09565 gene=isogroup05470 length=1628 numContigs=1	13	2	6.5	TG	TGTGTGTGTGTGT
isotig09570 gene=isogroup05475 length=1632 numContigs=1	13	2	6.5	GA	GAGAGAGAGAGAG
isotig09659 gene=isogroup05564 length=1597 numContigs=1	13	2	6.5	CT	CTCTCTCTCTCTC
isotig09703 gene=isogroup05608 length=1599 numContigs=1	13	2	6.5	ta	tatatatatatat
isotig09763 gene=isogroup05668 length=1583 numContigs=1	13	2	6.5	AT	ATATATATATATA
isotig09925 gene=isogroup05830 length=1553 numContigs=1	13	2	6.5	ct	ctctctctctctc
isotig10089 gene=isogroup05994 length=1512 numContigs=1	13	2	6.5	ta	tatatatatatat
isotig10258 gene=isogroup06163 length=1484 numContigs=1	13	2	6.5	tc	tctctctctctct
isotig10290 gene=isogroup06195 length=1472 numContigs=1	13	2	6.5	TA	TATATATATATAT
isotig10341 gene=isogroup06246 length=1467 numContigs=1	13	2	6.5	TA	TATATATATATAT
isotig10456 gene=isogroup06361 length=1436 numContigs=1	13	2	6.5	ct	ctctctctctctc
isotig10610 gene=isogroup06515 length=1398 numContigs=1	13	2	6.5	ga	gagagagagagag
isotig10610 gene=isogroup06515 length=1398 numContigs=1	13	2	6.5	ag	agagagagagaga
isotig10642 gene=isogroup06547 length=1404 numContigs=1	13	2	6.5	TA	TATATATATATAT
isotig10712 gene=isogroup06617 length=1383 numContigs=1	13	2	6.5	ac	acacacacacaca
isotig10844 gene=isogroup06749 length=1369 numContigs=1	13	2	6.5	TA	TATATATATATAT
isotig10875 gene=isogroup06780 length=1357 numContigs=1	13	2	6.5	TA	TATATATATATAT
isotig11169 gene=isogroup07074 length=1317 numContigs=1	13	2	6.5	TA	TATATATATATAT
isotig11273 gene=isogroup07178 length=1301 numContigs=1	13	2	6.5	AG	AGAGAGAGAGAGA
isotig11283 gene=isogroup07188 length=1306 numContigs=1	13	2	6.5	AG	AGAGAGAGAGAGA
isotig11345 gene=isogroup07250 length=1287 numContigs=1	13	2	6.5	GA	GAGAGAGAGAGAG
isotig11376 gene=isogroup07281 length=1290 numContigs=1	13	2	6.5	ct	ctctctctctctc
isotig11457 gene=isogroup07362 length=1274 numContigs=1	13	2	6.5	TC	TCTCTCTCTCTCT
isotig11459 gene=isogroup07364 length=1257 numContigs=1	13	2	6.5	at	atatatatatata
isotig11472 gene=isogroup07377 length=1278 numContigs=1	13	2	6.5	TC	TCTCTCTCTCTCT
isotig11854 gene=isogroup07759 length=1226 numContigs=1	13	2	6.5	CT	CTCTCTCTCTCTC
isotig12022 gene=isogroup07927 length=1208 numContigs=1	13	2	6.5	tg	tgtgtgtgtgtgt
isotig12043 gene=isogroup07948 length=1198 numContigs=1	13	2	6.5	CT	CTCTCTCTCTCTC
isotig12088 gene=isogroup07993 length=1196 numContigs=1	13	2	6.5	TA	TATATATATATAT
isotig12123 gene=isogroup08028 length=1187 numContigs=1	13	2	6.5	AT	ATATATATATATA
isotig12160 gene=isogroup08065 length=1189 numContigs=1	13	2	6.5	TC	TCTCTCTCTCTCT
isotig12160 gene=isogroup08065 length=1189 numContigs=1	13	2	6.5	CA	CACACACACACAC
isotig12259 gene=isogroup08164 length=1169 numContigs=1	13	2	6.5	TG	TGTGTGTGTGTGT
isotig12406 gene=isogroup08311 length=1160 numContigs=1	13	2	6.5	CT	CTCTCTCTCTCTC
isotig12632 gene=isogroup08537 length=1140 numContigs=1	13	2	6.5	AT	ATATATATATATA
isotig12672 gene=isogroup08577 length=1125 numContigs=1	13	2	6.5	ag	agagagagagaga
isotig12914 gene=isogroup08819 length=1108 numContigs=1	13	2	6.5	TA	TATATATATATAT
isotig13118 gene=isogroup09023 length=1086 numContigs=1	13	2	6.5	tg	tgtgtgtgtgtgt
isotig13175 gene=isogroup09080 length=1078 numContigs=1	13	2	6.5	ct	ctctctctctctc
isotig13207 gene=isogroup09112 length=1078 numContigs=1	13	2	6.5	AT	ATATATATATATA
isotig13207 gene=isogroup09112 length=1078 numContigs=1	13	2	6.5	AT	ATATATATATATA
isotig13332 gene=isogroup09237 length=1065 numContigs=1	13	2	6.5	ag	agagagagagaga
isotig13799 gene=isogroup09704 length=1023 numContigs=1	13	2	6.5	TC	TCTCTCTCTCTCT
isotig13841 gene=isogroup09746 length=1015 numContigs=1	13	2	6.5	AG	AGAGAGAGAGAGA
isotig13899 gene=isogroup09804 length=1005 numContigs=1	13	2	6.5	ga	gagagagagagag
isotig13973 gene=isogroup09878 length=1006 numContigs=1	13	2	6.5	TC	TCTCTCTCTCTCT
isotig14098 gene=isogroup10003 length=992 numContigs=1	13	2	6.5	AT	ATATATATATATA
isotig14289 gene=isogroup10194 length=975 numContigs=1	13	2	6.5	TA	TATATATATATAT
isotig14545 gene=isogroup10450 length=950 numContigs=1	13	2	6.5	tg	tgtgtgtgtgtgt
isotig14582 gene=isogroup10487 length=948 numContigs=1	13	2	6.5	AT	ATATATATATATA
isotig15027 gene=isogroup10932 length=920 numContigs=1	13	2	6.5	AG	AGAGAGAGAGAGA
isotig15071 gene=isogroup10976 length=914 numContigs=1	13	2	6.5	AG	AGAGAGAGAGAGA
isotig15099 gene=isogroup11004 length=911 numContigs=1	13	2	6.5	AG	AGAGAGAGAGAGA
isotig15236 gene=isogroup11141 length=891 numContigs=1	13	2	6.5	at	atatatatatata
isotig15314 gene=isogroup11219 length=881 numContigs=1	13	2	6.5	CT	CTCTCTCTCTCTC
isotig15665 gene=isogroup11570 length=860 numContigs=1	13	2	6.5	TC	TCTCTCTCTCTCT
isotig15668 gene=isogroup11573 length=860 numContigs=1	13	2	6.5	CT	CTCTCTCTCTCTC
isotig15726 gene=isogroup11631 length=875 numContigs=1	13	2	6.5	TA	TATATATATATAT
isotig15742 gene=isogroup11647 length=873 numContigs=1	13	2	6.5	TA	TATATATATATAT
isotig15759 gene=isogroup11664 length=863 numContigs=1	13	2	6.5	ac	acacacacacaca
isotig16095 gene=isogroup12000 length=855 numContigs=1	13	2	6.5	ta	tatatatatatat
isotig16152 gene=isogroup12057 length=851 numContigs=1	13	2	6.5	tc	tctctctctctct
isotig16160 gene=isogroup12065 length=850 numContigs=1	13	2	6.5	AG	AGAGAGAGAGAGA
isotig16250 gene=isogroup12155 length=847 numContigs=1	13	2	6.5	CT	CTCTCTCTCTCTC
isotig16273 gene=isogroup12178 length=840 numContigs=1	13	2	6.5	GA	GAGAGAGAGAGAG
isotig16474 gene=isogroup12379 length=836 numContigs=1	13	2	6.5	CT	CTCTCTCTCTCTC
isotig16632 gene=isogroup12537 length=828 numContigs=1	13	2	6.5	AT	ATATATATATATA
isotig16859 gene=isogroup12764 length=813 numContigs=1	13	2	6.5	TA	TATATATATATAT
isotig16998 gene=isogroup12903 length=803 numContigs=1	13	2	6.5	TC	TCTCTCTCTCTCT
isotig17222 gene=isogroup13127 length=778 numContigs=1	13	2	6.5	ca	cacacacacacac
isotig17518 gene=isogroup13423 length=779 numContigs=1	13	2	6.5	ta	tatatatatatat
isotig17536 gene=isogroup13441 length=783 numContigs=1	13	2	6.5	AT	ATATATATATATA
isotig17588 gene=isogroup13493 length=780 numContigs=1	13	2	6.5	AG	AGAGAGAGAGAGA
isotig17639 gene=isogroup13544 length=762 numContigs=1	13	2	6.5	ag	agagagagagaga
isotig17667 gene=isogroup13572 length=757 numContigs=1	13	2	6.5	ag	agagagagagaga
isotig17667 gene=isogroup13572 length=757 numContigs=1	13	2	6.5	ca	cacacacacacac
isotig17733 gene=isogroup13638 length=770 numContigs=1	13	2	6.5	TC	TCTCTCTCTCTCT
isotig17756 gene=isogroup13661 length=771 numContigs=1	13	2	6.5	TA	TATATATATATAT
isotig17989 gene=isogroup13894 length=759 numContigs=1	13	2	6.5	TC	TCTCTCTCTCTCT
isotig18219 gene=isogroup14124 length=752 numContigs=1	13	2	6.5	ta	tatatatatatat
isotig18516 gene=isogroup14421 length=739 numContigs=1	13	2	6.5	CT	CTCTCTCTCTCTC
isotig18558 gene=isogroup14463 length=736 numContigs=1	13	2	6.5	TG	TGTGTGTGTGTGT
isotig18595 gene=isogroup14500 length=740 numContigs=1	13	2	6.5	TG	TGTGTGTGTGTGT
isotig18651 gene=isogroup14556 length=735 numContigs=1	13	2	6.5	CT	CTCTCTCTCTCTC
isotig18963 gene=isogroup14868 length=719 numContigs=1	13	2	6.5	TA	TATATATATATAT
isotig19383 gene=isogroup15288 length=705 numContigs=1	13	2	6.5	GA	GAGAGAGAGAGAG
isotig19409 gene=isogroup15314 length=707 numContigs=1	13	2	6.5	ga	gagagagagagag
isotig19586 gene=isogroup15491 length=701 numContigs=1	13	2	6.5	CA	CACACACACACAC
isotig19588 gene=isogroup15493 length=699 numContigs=1	13	2	6.5	AT	ATATATATATATA
isotig19644 gene=isogroup15549 length=699 numContigs=1	13	2	6.5	ta	tatatatatatat
isotig19686 gene=isogroup15591 length=698 numContigs=1	13	2	6.5	TC	TCTCTCTCTCTCT
isotig19690 gene=isogroup15595 length=698 numContigs=1	13	2	6.5	ga	gagagagagagag
isotig19695 gene=isogroup15600 length=693 numContigs=1	13	2	6.5	tc	tctctctctctct
isotig19752 gene=isogroup15657 length=692 numContigs=1	13	2	6.5	CG	CGCGCGCGCGCGC
isotig19925 gene=isogroup15830 length=690 numContigs=1	13	2	6.5	TG	TGTGTGTGTGTGT
isotig19982 gene=isogroup15887 length=689 numContigs=1	13	2	6.5	AG	AGAGAGAGAGAGA
isotig20020 gene=isogroup15925 length=684 numContigs=1	13	2	6.5	CT	CTCTCTCTCTCTC
isotig20257 gene=isogroup16162 length=680 numContigs=1	13	2	6.5	CT	CTCTCTCTCTCTC
isotig20274 gene=isogroup16179 length=678 numContigs=1	13	2	6.5	GC	GCGCGCGCGCGCG
isotig20331 gene=isogroup16236 length=679 numContigs=1	13	2	6.5	AT	ATATATATATATA
isotig20334 gene=isogroup16239 length=676 numContigs=1	13	2	6.5	TG	TGTGTGTGTGTGT
isotig20387 gene=isogroup16292 length=673 numContigs=1	13	2	6.5	ta	tatatatatatat
isotig20403 gene=isogroup16308 length=672 numContigs=1	13	2	6.5	AT	ATATATATATATA
isotig20528 gene=isogroup16433 length=672 numContigs=1	13	2	6.5	AG	AGAGAGAGAGAGA
isotig20615 gene=isogroup16520 length=665 numContigs=1	13	2	6.5	tg	tgtgtgtgtgtgt
isotig20650 gene=isogroup16555 length=654 numContigs=1	13	2	6.5	TA	TATATATATATAT
isotig20650 gene=isogroup16555 length=654 numContigs=1	13	2	6.5	TA	TATATATATATAT
isotig20671 gene=isogroup16576 length=659 numContigs=1	13	2	6.5	TG	TGTGTGTGTGTGT
isotig20798 gene=isogroup16703 length=662 numContigs=1	13	2	6.5	TG	TGTGTGTGTGTGT
isotig20809 gene=isogroup16714 length=664 numContigs=1	13	2	6.5	ag	agagagagagaga
isotig20848 gene=isogroup16753 length=656 numContigs=1	13	2	6.5	CT	CTCTCTCTCTCTC
isotig20888 gene=isogroup16793 length=659 numContigs=1	13	2	6.5	ca	cacacacacacac
isotig21036 gene=isogroup16941 length=652 numContigs=1	13	2	6.5	GA	GAGAGAGAGAGAG
isotig21048 gene=isogroup16953 length=654 numContigs=1	13	2	6.5	CT	CTCTCTCTCTCTC
isotig21315 gene=isogroup17220 length=646 numContigs=1	13	2	6.5	AG	AGAGAGAGAGAGA
isotig21327 gene=isogroup17232 length=643 numContigs=1	13	2	6.5	TC	TCTCTCTCTCTCT
isotig21469 gene=isogroup17374 length=641 numContigs=1	13	2	6.5	TA	TATATATATATAT
isotig21529 gene=isogroup17434 length=639 numContigs=1	13	2	6.5	TC	TCTCTCTCTCTCT
isotig21610 gene=isogroup17515 length=638 numContigs=1	13	2	6.5	at	atatatatatata
isotig21713 gene=isogroup17618 length=626 numContigs=1	13	2	6.5	AG	AGAGAGAGAGAGA
isotig21888 gene=isogroup17793 length=627 numContigs=1	13	2	6.5	TG	TGTGTGTGTGTGT
isotig22005 gene=isogroup17910 length=620 numContigs=1	13	2	6.5	TA	TATATATATATAT
isotig22202 gene=isogroup18107 length=621 numContigs=1	13	2	6.5	TC	TCTCTCTCTCTCT
isotig22217 gene=isogroup18122 length=618 numContigs=1	13	2	6.5	AT	ATATATATATATA
isotig22954 gene=isogroup18859 length=603 numContigs=1	13	2	6.5	TC	TCTCTCTCTCTCT
isotig23058 gene=isogroup18963 length=598 numContigs=1	13	2	6.5	ag	agagagagagaga
isotig23130 gene=isogroup19035 length=591 numContigs=1	13	2	6.5	TA	TATATATATATAT
isotig23206 gene=isogroup19111 length=594 numContigs=1	13	2	6.5	TA	TATATATATATAT
isotig23234 gene=isogroup19139 length=594 numContigs=1	13	2	6.5	TA	TATATATATATAT
isotig23241 gene=isogroup19146 length=586 numContigs=1	13	2	6.5	ta	tatatatatatat
isotig23264 gene=isogroup19169 length=593 numContigs=1	13	2	6.5	TC	TCTCTCTCTCTCT
isotig23336 gene=isogroup19241 length=594 numContigs=1	13	2	6.5	TA	TATATATATATAT
isotig23340 gene=isogroup19245 length=593 numContigs=1	13	2	6.5	TC	TCTCTCTCTCTCT
isotig23342 gene=isogroup19247 length=592 numContigs=1	13	2	6.5	AG	AGAGAGAGAGAGA
isotig23412 gene=isogroup19317 length=591 numContigs=1	13	2	6.5	TA	TATATATATATAT
isotig23439 gene=isogroup19344 length=589 numContigs=1	13	2	6.5	TA	TATATATATATAT
isotig23905 gene=isogroup19810 length=576 numContigs=1	13	2	6.5	TG	TGTGTGTGTGTGT
isotig24150 gene=isogroup20055 length=574 numContigs=1	13	2	6.5	TA	TATATATATATAT
isotig24184 gene=isogroup20089 length=571 numContigs=1	13	2	6.5	at	atatatatatata
isotig24413 gene=isogroup20318 length=568 numContigs=1	13	2	6.5	TA	TATATATATATAT
isotig24521 gene=isogroup20426 length=566 numContigs=1	13	2	6.5	GA	GAGAGAGAGAGAG
isotig24618 gene=isogroup20523 length=562 numContigs=1	13	2	6.5	AG	AGAGAGAGAGAGA
isotig24992 gene=isogroup20897 length=553 numContigs=1	13	2	6.5	AG	AGAGAGAGAGAGA
isotig25021 gene=isogroup20926 length=555 numContigs=1	13	2	6.5	TC	TCTCTCTCTCTCT
isotig25057 gene=isogroup20962 length=553 numContigs=1	13	2	6.5	AT	ATATATATATATA
isotig25524 gene=isogroup21429 length=539 numContigs=1	13	2	6.5	GT	GTGTGTGTGTGTG
isotig25688 gene=isogroup21593 length=537 numContigs=1	13	2	6.5	AT	ATATATATATATA
isotig25802 gene=isogroup21707 length=539 numContigs=1	13	2	6.5	ga	gagagagagagag
isotig26248 gene=isogroup22153 length=533 numContigs=1	13	2	6.5	AG	AGAGAGAGAGAGA
isotig26482 gene=isogroup22387 length=525 numContigs=1	13	2	6.5	AT	ATATATATATATA
isotig26566 gene=isogroup22471 length=523 numContigs=1	13	2	6.5	TC	TCTCTCTCTCTCT
isotig26665 gene=isogroup22570 length=520 numContigs=1	13	2	6.5	AG	AGAGAGAGAGAGA
isotig26667 gene=isogroup22572 length=522 numContigs=1	13	2	6.5	AC	ACACACACACACA
isotig26993 gene=isogroup22898 length=510 numContigs=1	13	2	6.5	TC	TCTCTCTCTCTCT
isotig26997 gene=isogroup22902 length=494 numContigs=1	13	2	6.5	AT	ATATATATATATA
isotig27015 gene=isogroup22920 length=508 numContigs=1	13	2	6.5	CT	CTCTCTCTCTCTC
isotig27231 gene=isogroup23136 length=509 numContigs=1	13	2	6.5	AG	AGAGAGAGAGAGA
isotig27263 gene=isogroup23168 length=510 numContigs=1	13	2	6.5	ag	agagagagagaga
isotig27344 gene=isogroup23249 length=508 numContigs=1	13	2	6.5	CA	CACACACACACAC
isotig27380 gene=isogroup23285 length=508 numContigs=1	13	2	6.5	CT	CTCTCTCTCTCTC
isotig27396 gene=isogroup23301 length=506 numContigs=1	13	2	6.5	TC	TCTCTCTCTCTCT
isotig27494 gene=isogroup23399 length=501 numContigs=1	13	2	6.5	TC	TCTCTCTCTCTCT
isotig27678 gene=isogroup23583 length=501 numContigs=1	13	2	6.5	TC	TCTCTCTCTCTCT
isotig27701 gene=isogroup23606 length=499 numContigs=1	13	2	6.5	ta	tatatatatatat
isotig27701 gene=isogroup23606 length=499 numContigs=1	13	2	6.5	tc	tctctctctctct
isotig28022 gene=isogroup23927 length=498 numContigs=1	13	2	6.5	GA	GAGAGAGAGAGAG
isotig28072 gene=isogroup23977 length=496 numContigs=1	13	2	6.5	ca	cacacacacacac
isotig28082 gene=isogroup23987 length=495 numContigs=1	13	2	6.5	TC	TCTCTCTCTCTCT
isotig28210 gene=isogroup24115 length=490 numContigs=1	13	2	6.5	GA	GAGAGAGAGAGAG
isotig28325 gene=isogroup24230 length=492 numContigs=1	13	2	6.5	ac	acacacacacaca
isotig28391 gene=isogroup24296 length=493 numContigs=1	13	2	6.5	AG	AGAGAGAGAGAGA
isotig28482 gene=isogroup24387 length=491 numContigs=1	13	2	6.5	TC	TCTCTCTCTCTCT
isotig28634 gene=isogroup24539 length=487 numContigs=1	13	2	6.5	TC	TCTCTCTCTCTCT
isotig28684 gene=isogroup24589 length=485 numContigs=1	13	2	6.5	CA	CACACACACACAC
isotig28866 gene=isogroup24771 length=482 numContigs=1	13	2	6.5	GT	GTGTGTGTGTGTG
isotig29139 gene=isogroup25044 length=477 numContigs=1	13	2	6.5	GT	GTGTGTGTGTGTG
isotig29154 gene=isogroup25059 length=479 numContigs=1	13	2	6.5	CT	CTCTCTCTCTCTC
isotig29156 gene=isogroup25061 length=475 numContigs=1	13	2	6.5	AT	ATATATATATATA
isotig29347 gene=isogroup25252 length=465 numContigs=1	13	2	6.5	AG	AGAGAGAGAGAGA
isotig29470 gene=isogroup25375 length=464 numContigs=1	13	2	6.5	CT	CTCTCTCTCTCTC
isotig29507 gene=isogroup25412 length=466 numContigs=1	13	2	6.5	TC	TCTCTCTCTCTCT
isotig29560 gene=isogroup25465 length=471 numContigs=1	13	2	6.5	GA	GAGAGAGAGAGAG
isotig29777 gene=isogroup25682 length=466 numContigs=1	13	2	6.5	CA	CACACACACACAC
isotig29898 gene=isogroup25803 length=465 numContigs=1	13	2	6.5	AT	ATATATATATATA
isotig30019 gene=isogroup25924 length=463 numContigs=1	13	2	6.5	TG	TGTGTGTGTGTGT
isotig30078 gene=isogroup25983 length=462 numContigs=1	13	2	6.5	TA	TATATATATATAT
isotig30223 gene=isogroup26128 length=460 numContigs=1	13	2	6.5	AG	AGAGAGAGAGAGA
isotig30432 gene=isogroup26337 length=455 numContigs=1	13	2	6.5	CA	CACACACACACAC
isotig30573 gene=isogroup26478 length=449 numContigs=1	13	2	6.5	AT	ATATATATATATA
isotig30585 gene=isogroup26490 length=452 numContigs=1	13	2	6.5	TC	TCTCTCTCTCTCT
isotig30591 gene=isogroup26496 length=452 numContigs=1	13	2	6.5	AC	ACACACACACACA
isotig30591 gene=isogroup26496 length=452 numContigs=1	13	2	6.5	AT	ATATATATATATA
isotig30635 gene=isogroup26540 length=452 numContigs=1	13	2	6.5	AT	ATATATATATATA
isotig30948 gene=isogroup26853 length=447 numContigs=1	13	2	6.5	TA	TATATATATATAT
isotig31141 gene=isogroup27046 length=441 numContigs=1	13	2	6.5	TC	TCTCTCTCTCTCT
isotig31198 gene=isogroup27103 length=441 numContigs=1	13	2	6.5	AG	AGAGAGAGAGAGA
isotig31270 gene=isogroup27175 length=442 numContigs=1	13	2	6.5	GA	GAGAGAGAGAGAG
isotig31298 gene=isogroup27203 length=442 numContigs=1	13	2	6.5	AT	ATATATATATATA
isotig31337 gene=isogroup27242 length=441 numContigs=1	13	2	6.5	TG	TGTGTGTGTGTGT
isotig31343 gene=isogroup27248 length=441 numContigs=1	13	2	6.5	ga	gagagagagagag
isotig31458 gene=isogroup27363 length=437 numContigs=1	13	2	6.5	TC	TCTCTCTCTCTCT
isotig31751 gene=isogroup27656 length=434 numContigs=1	13	2	6.5	AG	AGAGAGAGAGAGA
isotig31753 gene=isogroup27658 length=433 numContigs=1	13	2	6.5	AC	ACACACACACACA
isotig31776 gene=isogroup27681 length=431 numContigs=1	13	2	6.5	AC	ACACACACACACA
isotig31845 gene=isogroup27750 length=433 numContigs=1	13	2	6.5	at	atatatatatata
isotig31860 gene=isogroup27765 length=433 numContigs=1	13	2	6.5	TG	TGTGTGTGTGTGT
isotig31977 gene=isogroup27882 length=429 numContigs=1	13	2	6.5	AT	ATATATATATATA
isotig32024 gene=isogroup27929 length=427 numContigs=1	13	2	6.5	TA	TATATATATATAT
isotig32381 gene=isogroup28286 length=424 numContigs=1	13	2	6.5	AC	ACACACACACACA
isotig32403 gene=isogroup28308 length=423 numContigs=1	13	2	6.5	TA	TATATATATATAT
isotig32523 gene=isogroup28428 length=419 numContigs=1	13	2	6.5	AC	ACACACACACACA
isotig32541 gene=isogroup28446 length=421 numContigs=1	13	2	6.5	AT	ATATATATATATA
isotig32541 gene=isogroup28446 length=421 numContigs=1	13	2	6.5	AT	ATATATATATATA
isotig32554 gene=isogroup28459 length=420 numContigs=1	13	2	6.5	ac	acacacacacaca
isotig32652 gene=isogroup28557 length=417 numContigs=1	13	2	6.5	AT	ATATATATATATA
isotig32986 gene=isogroup28891 length=414 numContigs=1	13	2	6.5	AT	ATATATATATATA
isotig33033 gene=isogroup28938 length=405 numContigs=1	13	2	6.5	ac	acacacacacaca
isotig33168 gene=isogroup29073 length=410 numContigs=1	13	2	6.5	tc	tctctctctctct
isotig33745 gene=isogroup29650 length=401 numContigs=1	13	2	6.5	TC	TCTCTCTCTCTCT
isotig33770 gene=isogroup29675 length=400 numContigs=1	13	2	6.5	TC	TCTCTCTCTCTCT
isotig33795 gene=isogroup29700 length=400 numContigs=1	13	2	6.5	CA	CACACACACACAC
isotig33839 gene=isogroup29744 length=399 numContigs=1	13	2	6.5	GA	GAGAGAGAGAGAG
isotig34376 gene=isogroup30281 length=386 numContigs=1	13	2	6.5	TG	TGTGTGTGTGTGT
isotig34494 gene=isogroup30399 length=385 numContigs=1	13	2	6.5	CT	CTCTCTCTCTCTC
isotig34665 gene=isogroup30570 length=382 numContigs=1	13	2	6.5	AG	AGAGAGAGAGAGA
isotig34795 gene=isogroup30700 length=382 numContigs=1	13	2	6.5	AG	AGAGAGAGAGAGA
isotig34921 gene=isogroup30826 length=369 numContigs=1	13	2	6.5	AG	AGAGAGAGAGAGA
isotig35054 gene=isogroup30959 length=372 numContigs=1	13	2	6.5	CT	CTCTCTCTCTCTC
isotig35163 gene=isogroup31068 length=372 numContigs=1	13	2	6.5	TC	TCTCTCTCTCTCT
isotig35171 gene=isogroup31076 length=371 numContigs=1	13	2	6.5	TA	TATATATATATAT
isotig35196 gene=isogroup31101 length=370 numContigs=1	13	2	6.5	ta	tatatatatatat
isotig35262 gene=isogroup31167 length=369 numContigs=1	13	2	6.5	CT	CTCTCTCTCTCTC
isotig35490 gene=isogroup31395 length=363 numContigs=1	13	2	6.5	TC	TCTCTCTCTCTCT
isotig35691 gene=isogroup31596 length=358 numContigs=1	13	2	6.5	TA	TATATATATATAT
isotig35704 gene=isogroup31609 length=357 numContigs=1	13	2	6.5	TA	TATATATATATAT
isotig35899 gene=isogroup31804 length=350 numContigs=1	13	2	6.5	AT	ATATATATATATA
isotig35914 gene=isogroup31819 length=353 numContigs=1	13	2	6.5	TC	TCTCTCTCTCTCT
isotig36047 gene=isogroup31952 length=349 numContigs=1	13	2	6.5	AT	ATATATATATATA
isotig36057 gene=isogroup31962 length=350 numContigs=1	13	2	6.5	TC	TCTCTCTCTCTCT
isotig36312 gene=isogroup32217 length=342 numContigs=1	13	2	6.5	TC	TCTCTCTCTCTCT
isotig36375 gene=isogroup32280 length=340 numContigs=1	13	2	6.5	GA	GAGAGAGAGAGAG
isotig36389 gene=isogroup32294 length=340 numContigs=1	13	2	6.5	ta	tatatatatatat
isotig36510 gene=isogroup32415 length=338 numContigs=1	13	2	6.5	tg	tgtgtgtgtgtgt
isotig36654 gene=isogroup32559 length=332 numContigs=1	13	2	6.5	CT	CTCTCTCTCTCTC
isotig36670 gene=isogroup32575 length=331 numContigs=1	13	2	6.5	TC	TCTCTCTCTCTCT
isotig36679 gene=isogroup32584 length=315 numContigs=1	13	2	6.5	TC	TCTCTCTCTCTCT
isotig36764 gene=isogroup32669 length=328 numContigs=1	13	2	6.5	TC	TCTCTCTCTCTCT
isotig37124 gene=isogroup33029 length=310 numContigs=1	13	2	6.5	TC	TCTCTCTCTCTCT
isotig37260 gene=isogroup33165 length=310 numContigs=1	13	2	6.5	AG	AGAGAGAGAGAGA
isotig37349 gene=isogroup33254 length=302 numContigs=1	13	2	6.5	TA	TATATATATATAT
isotig37351 gene=isogroup33256 length=307 numContigs=1	13	2	6.5	TC	TCTCTCTCTCTCT
isotig37391 gene=isogroup33296 length=306 numContigs=1	13	2	6.5	TG	TGTGTGTGTGTGT
isotig37395 gene=isogroup33300 length=305 numContigs=1	13	2	6.5	CA	CACACACACACAC
isotig37687 gene=isogroup33592 length=285 numContigs=1	13	2	6.5	TC	TCTCTCTCTCTCT
isotig37792 gene=isogroup33697 length=290 numContigs=1	13	2	6.5	TC	TCTCTCTCTCTCT
isotig37831 gene=isogroup33736 length=289 numContigs=1	13	2	6.5	TC	TCTCTCTCTCTCT
isotig37862 gene=isogroup33767 length=288 numContigs=1	13	2	6.5	TC	TCTCTCTCTCTCT
isotig37937 gene=isogroup33842 length=285 numContigs=1	13	2	6.5	TC	TCTCTCTCTCTCT
isotig37962 gene=isogroup33867 length=284 numContigs=1	13	2	6.5	TC	TCTCTCTCTCTCT
isotig38020 gene=isogroup33925 length=281 numContigs=1	13	2	6.5	TC	TCTCTCTCTCTCT
isotig38079 gene=isogroup33984 length=279 numContigs=1	13	2	6.5	TC	TCTCTCTCTCTCT
isotig38190 gene=isogroup34095 length=275 numContigs=1	13	2	6.5	GA	GAGAGAGAGAGAG
isotig38307 gene=isogroup34212 length=272 numContigs=1	13	2	6.5	TC	TCTCTCTCTCTCT
isotig38317 gene=isogroup34222 length=270 numContigs=1	13	2	6.5	GT	GTGTGTGTGTGTG
isotig38344 gene=isogroup34249 length=268 numContigs=1	13	2	6.5	AC	ACACACACACACA
isotig38363 gene=isogroup34268 length=267 numContigs=1	13	2	6.5	TC	TCTCTCTCTCTCT
isotig38584 gene=isogroup34489 length=259 numContigs=1	13	2	6.5	TC	TCTCTCTCTCTCT
isotig38700 gene=isogroup34605 length=255 numContigs=1	13	2	6.5	TC	TCTCTCTCTCTCT
isotig38717 gene=isogroup34622 length=246 numContigs=1	13	2	6.5	TC	TCTCTCTCTCTCT
isotig38753 gene=isogroup34658 length=253 numContigs=1	13	2	6.5	TC	TCTCTCTCTCTCT
isotig38797 gene=isogroup34702 length=251 numContigs=1	13	2	6.5	TG	TGTGTGTGTGTGT
isotig38805 gene=isogroup34710 length=251 numContigs=1	13	2	6.5	TC	TCTCTCTCTCTCT
isotig38807 gene=isogroup34712 length=245 numContigs=1	13	2	6.5	CA	CACACACACACAC
isotig38813 gene=isogroup34718 length=250 numContigs=1	13	2	6.5	AT	ATATATATATATA
isotig38888 gene=isogroup34793 length=247 numContigs=1	13	2	6.5	GA	GAGAGAGAGAGAG
isotig38908 gene=isogroup34813 length=244 numContigs=1	13	2	6.5	TG	TGTGTGTGTGTGT
isotig38948 gene=isogroup34853 length=245 numContigs=1	13	2	6.5	TC	TCTCTCTCTCTCT
isotig39054 gene=isogroup34959 length=241 numContigs=1	13	2	6.5	TC	TCTCTCTCTCTCT
isotig39185 gene=isogroup35090 length=234 numContigs=1	13	2	6.5	TC	TCTCTCTCTCTCT
isotig39266 gene=isogroup35171 length=231 numContigs=1	13	2	6.5	TC	TCTCTCTCTCTCT
isotig39322 gene=isogroup35227 length=229 numContigs=1	13	2	6.5	TC	TCTCTCTCTCTCT
isotig39333 gene=isogroup35238 length=227 numContigs=1	13	2	6.5	AG	AGAGAGAGAGAGA
isotig39487 gene=isogroup35392 length=220 numContigs=1	13	2	6.5	AT	ATATATATATATA
isotig39503 gene=isogroup35408 length=222 numContigs=1	13	2	6.5	TC	TCTCTCTCTCTCT
isotig39586 gene=isogroup35491 length=220 numContigs=1	13	2	6.5	TC	TCTCTCTCTCTCT
isotig39689 gene=isogroup35594 length=213 numContigs=1	13	2	6.5	ta	tatatatatatat
isotig39706 gene=isogroup35611 length=213 numContigs=1	13	2	6.5	TC	TCTCTCTCTCTCT
isotig39719 gene=isogroup35624 length=212 numContigs=1	13	2	6.5	CT	CTCTCTCTCTCTC
isotig39731 gene=isogroup35636 length=212 numContigs=1	13	2	6.5	TA	TATATATATATAT
isotig39768 gene=isogroup35673 length=212 numContigs=1	13	2	6.5	CT	CTCTCTCTCTCTC
isotig39779 gene=isogroup35684 length=204 numContigs=1	13	2	6.5	TC	TCTCTCTCTCTCT
isotig39832 gene=isogroup35737 length=207 numContigs=1	13	2	6.5	AT	ATATATATATATA
isotig40060 gene=isogroup35965 length=197 numContigs=1	13	2	6.5	tc	tctctctctctct
isotig40071 gene=isogroup35976 length=198 numContigs=1	13	2	6.5	TC	TCTCTCTCTCTCT
isotig40083 gene=isogroup35988 length=198 numContigs=1	13	2	6.5	TC	TCTCTCTCTCTCT
isotig40102 gene=isogroup36007 length=196 numContigs=1	13	2	6.5	TC	TCTCTCTCTCTCT
isotig40166 gene=isogroup36071 length=193 numContigs=1	13	2	6.5	TA	TATATATATATAT
isotig40191 gene=isogroup36096 length=193 numContigs=1	13	2	6.5	TC	TCTCTCTCTCTCT
isotig40221 gene=isogroup36126 length=191 numContigs=1	13	2	6.5	TC	TCTCTCTCTCTCT
isotig40231 gene=isogroup36136 length=191 numContigs=1	13	2	6.5	ct	ctctctctctctc
isotig40277 gene=isogroup36182 length=188 numContigs=1	13	2	6.5	TC	TCTCTCTCTCTCT
isotig40286 gene=isogroup36191 length=186 numContigs=1	13	2	6.5	AG	AGAGAGAGAGAGA
isotig40295 gene=isogroup36200 length=188 numContigs=1	13	2	6.5	TC	TCTCTCTCTCTCT
isotig40346 gene=isogroup36251 length=186 numContigs=1	13	2	6.5	TC	TCTCTCTCTCTCT
isotig40377 gene=isogroup36282 length=184 numContigs=1	13	2	6.5	CT	CTCTCTCTCTCTC
isotig40435 gene=isogroup36340 length=181 numContigs=1	13	2	6.5	CT	CTCTCTCTCTCTC
isotig40505 gene=isogroup36410 length=179 numContigs=1	13	2	6.5	TC	TCTCTCTCTCTCT
isotig40703 gene=isogroup36608 length=169 numContigs=1	13	2	6.5	TA	TATATATATATAT
isotig40711 gene=isogroup36616 length=170 numContigs=1	13	2	6.5	TC	TCTCTCTCTCTCT
isotig40723 gene=isogroup36628 length=169 numContigs=1	13	2	6.5	AG	AGAGAGAGAGAGA
isotig40800 gene=isogroup36705 length=166 numContigs=1	13	2	6.5	TC	TCTCTCTCTCTCT
isotig40879 gene=isogroup36784 length=162 numContigs=1	13	2	6.5	TC	TCTCTCTCTCTCT
isotig40880 gene=isogroup36785 length=160 numContigs=1	13	2	6.5	TC	TCTCTCTCTCTCT
isotig40922 gene=isogroup36827 length=160 numContigs=1	13	2	6.5	TC	TCTCTCTCTCTCT
isotig40927 gene=isogroup36832 length=160 numContigs=1	13	2	6.5	TC	TCTCTCTCTCTCT
isotig40957 gene=isogroup36862 length=157 numContigs=1	13	2	6.5	CT	CTCTCTCTCTCTC
isotig41067 gene=isogroup36972 length=153 numContigs=1	13	2	6.5	CA	CACACACACACAC
isotig41102 gene=isogroup37007 length=152 numContigs=1	13	2	6.5	TC	TCTCTCTCTCTCT
isotig41244 gene=isogroup37149 length=146 numContigs=1	13	2	6.5	TC	TCTCTCTCTCTCT
isotig41447 gene=isogroup37352 length=138 numContigs=1	13	2	6.5	TC	TCTCTCTCTCTCT
isotig41529 gene=isogroup37434 length=135 numContigs=1	13	2	6.5	TC	TCTCTCTCTCTCT
isotig41564 gene=isogroup37469 length=132 numContigs=1	13	2	6.5	TG	TGTGTGTGTGTGT
isotig41571 gene=isogroup37476 length=133 numContigs=1	13	2	6.5	TC	TCTCTCTCTCTCT
isotig41645 gene=isogroup37550 length=130 numContigs=1	13	2	6.5	TC	TCTCTCTCTCTCT
isotig41669 gene=isogroup37574 length=130 numContigs=1	13	2	6.5	TC	TCTCTCTCTCTCT
isotig41709 gene=isogroup37614 length=128 numContigs=1	13	2	6.5	TC	TCTCTCTCTCTCT
isotig41724 gene=isogroup37629 length=127 numContigs=1	13	2	6.5	TC	TCTCTCTCTCTCT
isotig41787 gene=isogroup37692 length=124 numContigs=1	13	2	6.5	TC	TCTCTCTCTCTCT
isotig41924 gene=isogroup37829 length=118 numContigs=1	13	2	6.5	AG	AGAGAGAGAGAGA
isotig42002 gene=isogroup37907 length=117 numContigs=1	13	2	6.5	TC	TCTCTCTCTCTCT
isotig42152 gene=isogroup38057 length=111 numContigs=1	13	2	6.5	GA	GAGAGAGAGAGAG
isotig42171 gene=isogroup38076 length=111 numContigs=1	13	2	6.5	TC	TCTCTCTCTCTCT
isotig42202 gene=isogroup38107 length=109 numContigs=1	13	2	6.5	TC	TCTCTCTCTCTCT
isotig42284 gene=isogroup38189 length=106 numContigs=1	13	2	6.5	TA	TATATATATATAT
isotig00225 gene=isogroup00014 length=3082 numContigs=4	26	4	6.5	TTTA	TTTATTTATTTATTTATTTATTTATT
isotig00229 gene=isogroup00014 length=1217 numContigs=4	26	4	6.5	TTTA	TTTATTTATTTATTTATTTATTTATT
isotig00230 gene=isogroup00014 length=1052 numContigs=6	26	4	6.5	TTTA	TTTATTTATTTATTTATTTATTTATT
isotig00231 gene=isogroup00014 length=1050 numContigs=5	26	4	6.5	TTTA	TTTATTTATTTATTTATTTATTTATT
isotig00242 gene=isogroup00014 length=702 numContigs=6	26	4	6.5	TTTA	TTTATTTATTTATTTATTTATTTATT
isotig00243 gene=isogroup00014 length=700 numContigs=5	26	4	6.5	TTTA	TTTATTTATTTATTTATTTATTTATT
isotig00342 gene=isogroup00017 length=2841 numContigs=14	26	4	6.5	ttta	tttatttatttatttatttatttatt
isotig00343 gene=isogroup00017 length=2844 numContigs=14	26	4	6.5	ttta	tttatttatttatttatttatttatt
isotig00344 gene=isogroup00017 length=2846 numContigs=13	26	4	6.5	ttta	tttatttatttatttatttatttatt
isotig00345 gene=isogroup00017 length=2845 numContigs=14	26	4	6.5	ttta	tttatttatttatttatttatttatt
isotig00346 gene=isogroup00017 length=2841 numContigs=14	26	4	6.5	ttta	tttatttatttatttatttatttatt
isotig00347 gene=isogroup00017 length=2849 numContigs=13	26	4	6.5	ttta	tttatttatttatttatttatttatt
isotig00349 gene=isogroup00017 length=2850 numContigs=13	26	4	6.5	ttta	tttatttatttatttatttatttatt
isotig00350 gene=isogroup00017 length=2844 numContigs=14	26	4	6.5	ttta	tttatttatttatttatttatttatt
isotig00352 gene=isogroup00017 length=2846 numContigs=13	26	4	6.5	ttta	tttatttatttatttatttatttatt
isotig00354 gene=isogroup00017 length=2845 numContigs=14	26	4	6.5	ttta	tttatttatttatttatttatttatt
isotig00356 gene=isogroup00017 length=2849 numContigs=13	26	4	6.5	ttta	tttatttatttatttatttatttatt
isotig00359 gene=isogroup00017 length=2850 numContigs=13	26	4	6.5	ttta	tttatttatttatttatttatttatt
isotig00369 gene=isogroup00017 length=2797 numContigs=14	26	4	6.5	ttta	tttatttatttatttatttatttatt
isotig00370 gene=isogroup00017 length=2800 numContigs=14	26	4	6.5	ttta	tttatttatttatttatttatttatt
isotig00371 gene=isogroup00017 length=2802 numContigs=13	26	4	6.5	ttta	tttatttatttatttatttatttatt
isotig00372 gene=isogroup00017 length=2801 numContigs=14	26	4	6.5	ttta	tttatttatttatttatttatttatt
isotig00373 gene=isogroup00017 length=2797 numContigs=14	26	4	6.5	ttta	tttatttatttatttatttatttatt
isotig00374 gene=isogroup00017 length=2805 numContigs=13	26	4	6.5	ttta	tttatttatttatttatttatttatt
isotig00375 gene=isogroup00017 length=2806 numContigs=13	26	4	6.5	ttta	tttatttatttatttatttatttatt
isotig00376 gene=isogroup00017 length=2800 numContigs=14	26	4	6.5	ttta	tttatttatttatttatttatttatt
isotig00377 gene=isogroup00017 length=2802 numContigs=13	26	4	6.5	ttta	tttatttatttatttatttatttatt
isotig00378 gene=isogroup00017 length=2801 numContigs=14	26	4	6.5	ttta	tttatttatttatttatttatttatt
isotig00379 gene=isogroup00017 length=2805 numContigs=13	26	4	6.5	ttta	tttatttatttatttatttatttatt
isotig00380 gene=isogroup00017 length=2806 numContigs=13	26	4	6.5	ttta	tttatttatttatttatttatttatt
isotig00381 gene=isogroup00017 length=2729 numContigs=10	26	4	6.5	ttta	tttatttatttatttatttatttatt
isotig00382 gene=isogroup00017 length=2732 numContigs=10	26	4	6.5	ttta	tttatttatttatttatttatttatt
isotig00383 gene=isogroup00017 length=2733 numContigs=10	26	4	6.5	ttta	tttatttatttatttatttatttatt
isotig00387 gene=isogroup00017 length=2685 numContigs=10	26	4	6.5	ttta	tttatttatttatttatttatttatt
isotig00388 gene=isogroup00017 length=2688 numContigs=10	26	4	6.5	ttta	tttatttatttatttatttatttatt
isotig00389 gene=isogroup00017 length=2689 numContigs=10	26	4	6.5	ttta	tttatttatttatttatttatttatt
isotig00421 gene=isogroup00017 length=796 numContigs=3	26	4	6.5	ttta	tttatttatttatttatttatttatt
isotig03457 gene=isogroup00738 length=1039 numContigs=3	26	4	6.5	TCTA	TCTATCTATCTATCTATCTATCTATC
isotig03458 gene=isogroup00738 length=997 numContigs=3	26	4	6.5	TCTA	TCTATCTATCTATCTATCTATCTATC
isotig05046 gene=isogroup01540 length=1085 numContigs=2	26	4	6.5	AATG	AATGAATGAATGAATGAATGAATGAA
isotig05047 gene=isogroup01540 length=909 numContigs=2	26	4	6.5	ATTC	ATTCATTCATTCATTCATTCATTCAT
isotig12968 gene=isogroup08873 length=1100 numContigs=1	26	4	6.5	taga	tagatagatagatagatagatagata
isotig18981 gene=isogroup14886 length=722 numContigs=1	26	4	6.5	AATA	AATAAATAAATAAATAAATAAATAAA
isotig23342 gene=isogroup19247 length=592 numContigs=1	26	4	6.5	CAGA	CAGACAGACAGACAGACAGACAGACA
isotig23453 gene=isogroup19358 length=590 numContigs=1	26	4	6.5	ATGT	ATGTATGTATGTATGTATGTATGTAT
isotig27239 gene=isogroup23144 length=509 numContigs=1	26	4	6.5	AAAT	AAATAAATAAATAAATAAATAAATAA
isotig28350 gene=isogroup24255 length=488 numContigs=1	26	4	6.5	AACC	AACCAACCAACCAACCAACCAACCAA
isotig28589 gene=isogroup24494 length=471 numContigs=1	26	4	6.5	ttga	ttgattgattgattgattgattgatt
isotig30379 gene=isogroup26284 length=457 numContigs=1	26	4	6.5	TTTA	TTTATTTATTTATTTATTTATTTATT
isotig32209 gene=isogroup28114 length=427 numContigs=1	26	4	6.5	ATCA	ATCAATCAATCAATCAATCAATCAAT
isotig37107 gene=isogroup33012 length=315 numContigs=1	26	4	6.5	AAAT	AAATAAATAAATAAATAAATAAATAA
isotig42010 gene=isogroup37915 length=117 numContigs=1	26	4	6.5	TCTG	TCTGTCTGTCTGTCTGTCTGTCTGTC
isotig16290 gene=isogroup12195 length=846 numContigs=1	33	5	6.6	CATTG	CATTGCATTGCATTGCATTGCATTGCATTGCAT
HD75PE302HVU8U	20	3	6.67	ATT	ATTATTATTATTATTATTAT
HD75PE302FXIX7	20	3	6.67	TCA	TCATCATCATCATCATCATC
HD75PE302HV10Q	20	3	6.67	CTC	CTCCTCCTCCTCCTCCTCCT
HD75PE302GP6AG	20	3	6.67	TTG	TTGTTGTTGTTGTTGTTGTT
HD75PE302IU2RO	20	3	6.67	TAA	TAATAATAATAATAATAATA
HD75PE302H1EPZ	20	3	6.67	GGA	GGAGGAGGAGGAGGAGGAGG
HD75PE302F0SWA	20	3	6.67	GAG	GAGGAGGAGGAGGAGGAGGA
HD75PE302GSNAX	20	3	6.67	TTA	TTATTATTATTATTATTATT
HD75PE302IARAN	20	3	6.67	TTG	TTGTTGTTGTTGTTGTTGTT
HD75PE302FY378	20	3	6.67	AGA	AGAAGAAGAAGAAGAAGAAG
HD75PE302GD497	20	3	6.67	CAA	CAACAACAACAACAACAACA
HD75PE302GD497	20	3	6.67	CAG	CAGCAGCAGCAGCAGCAGCA
HD75PE302HJXLK	20	3	6.67	TTA	TTATTATTATTATTATTATT
HD75PE302ITQK4	20	3	6.67	CTC	CTCCTCCTCCTCCTCCTCCT
contig00210 gene=isogroup00001 length=793	20	3	6.67	tta	ttattattattattattatt
isotig00012 gene=isogroup00005 length=3409 numContigs=3	20	3	6.67	GAT	GATGATGATGATGATGATGA
isotig00039 gene=isogroup00005 length=1825 numContigs=2	20	3	6.67	GAT	GATGATGATGATGATGATGA
isotig00475 gene=isogroup00019 length=927 numContigs=2	20	3	6.67	TCT	TCTTCTTCTTCTTCTTCTTC
isotig00694 gene=isogroup00028 length=2890 numContigs=6	20	3	6.67	ATT	ATTATTATTATTATTATTAT
isotig00695 gene=isogroup00028 length=2887 numContigs=6	20	3	6.67	att	attattattattattattat
isotig00696 gene=isogroup00028 length=2876 numContigs=6	20	3	6.67	ATT	ATTATTATTATTATTATTAT
isotig00697 gene=isogroup00028 length=2757 numContigs=5	20	3	6.67	ATT	ATTATTATTATTATTATTAT
isotig00698 gene=isogroup00028 length=2754 numContigs=5	20	3	6.67	att	attattattattattattat
isotig00699 gene=isogroup00028 length=2743 numContigs=5	20	3	6.67	ATT	ATTATTATTATTATTATTAT
isotig00700 gene=isogroup00028 length=2735 numContigs=7	20	3	6.67	att	attattattattattattat
isotig00701 gene=isogroup00028 length=2735 numContigs=7	20	3	6.67	att	attattattattattattat
isotig00702 gene=isogroup00028 length=2602 numContigs=6	20	3	6.67	att	attattattattattattat
isotig00703 gene=isogroup00028 length=2602 numContigs=6	20	3	6.67	att	attattattattattattat
isotig00704 gene=isogroup00028 length=2676 numContigs=5	20	3	6.67	CTA	CTACTACTACTACTACTACT
isotig00705 gene=isogroup00028 length=2673 numContigs=5	20	3	6.67	cta	ctactactactactactact
isotig00706 gene=isogroup00028 length=2662 numContigs=5	20	3	6.67	CTA	CTACTACTACTACTACTACT
isotig00707 gene=isogroup00028 length=2543 numContigs=4	20	3	6.67	CTA	CTACTACTACTACTACTACT
isotig00708 gene=isogroup00028 length=2540 numContigs=4	20	3	6.67	cta	ctactactactactactact
isotig00709 gene=isogroup00028 length=2529 numContigs=4	20	3	6.67	CTA	CTACTACTACTACTACTACT
isotig00710 gene=isogroup00028 length=2326 numContigs=3	20	3	6.67	ATT	ATTATTATTATTATTATTAT
isotig00711 gene=isogroup00028 length=2327 numContigs=3	20	3	6.67	ATT	ATTATTATTATTATTATTAT
isotig00712 gene=isogroup00028 length=2521 numContigs=6	20	3	6.67	cta	ctactactactactactact
isotig00713 gene=isogroup00028 length=2521 numContigs=6	20	3	6.67	cta	ctactactactactactact
isotig00714 gene=isogroup00028 length=2388 numContigs=5	20	3	6.67	cta	ctactactactactactact
isotig00715 gene=isogroup00028 length=2388 numContigs=5	20	3	6.67	cta	ctactactactactactact
isotig01203 gene=isogroup00070 length=3216 numContigs=6	20	3	6.67	AAG	AAGAAGAAGAAGAAGAAGAA
isotig01203 gene=isogroup00070 length=3216 numContigs=6	20	3	6.67	ACC	ACCACCACCACCACCACCAC
isotig01204 gene=isogroup00070 length=3213 numContigs=5	20	3	6.67	AAG	AAGAAGAAGAAGAAGAAGAA
isotig01204 gene=isogroup00070 length=3213 numContigs=5	20	3	6.67	ACC	ACCACCACCACCACCACCAC
isotig01205 gene=isogroup00070 length=3220 numContigs=6	20	3	6.67	AAG	AAGAAGAAGAAGAAGAAGAA
isotig01205 gene=isogroup00070 length=3220 numContigs=6	20	3	6.67	ACC	ACCACCACCACCACCACCAC
isotig01206 gene=isogroup00070 length=3217 numContigs=5	20	3	6.67	AAG	AAGAAGAAGAAGAAGAAGAA
isotig01206 gene=isogroup00070 length=3217 numContigs=5	20	3	6.67	ACC	ACCACCACCACCACCACCAC
isotig01207 gene=isogroup00070 length=3210 numContigs=5	20	3	6.67	AAG	AAGAAGAAGAAGAAGAAGAA
isotig01207 gene=isogroup00070 length=3210 numContigs=5	20	3	6.67	ACC	ACCACCACCACCACCACCAC
isotig01208 gene=isogroup00070 length=2763 numContigs=7	20	3	6.67	ACC	ACCACCACCACCACCACCAC
isotig01209 gene=isogroup00070 length=2760 numContigs=6	20	3	6.67	ACC	ACCACCACCACCACCACCAC
isotig01210 gene=isogroup00070 length=2767 numContigs=7	20	3	6.67	ACC	ACCACCACCACCACCACCAC
isotig01211 gene=isogroup00070 length=2764 numContigs=6	20	3	6.67	ACC	ACCACCACCACCACCACCAC
isotig01212 gene=isogroup00070 length=2757 numContigs=6	20	3	6.67	ACC	ACCACCACCACCACCACCAC
isotig01612 gene=isogroup00127 length=3699 numContigs=4	20	3	6.67	GAG	GAGGAGGAGGAGGAGGAGGA
isotig01614 gene=isogroup00127 length=2962 numContigs=3	20	3	6.67	GAG	GAGGAGGAGGAGGAGGAGGA
isotig01669 gene=isogroup00137 length=2724 numContigs=5	20	3	6.67	ATG	ATGATGATGATGATGATGAT
isotig01670 gene=isogroup00137 length=2714 numContigs=5	20	3	6.67	ATG	ATGATGATGATGATGATGAT
isotig01902 gene=isogroup00187 length=2333 numContigs=2	20	3	6.67	CAT	CATCATCATCATCATCATCA
isotig02189 gene=isogroup00263 length=2803 numContigs=4	20	3	6.67	ATT	ATTATTATTATTATTATTAT
isotig02190 gene=isogroup00263 length=2743 numContigs=4	20	3	6.67	ATT	ATTATTATTATTATTATTAT
isotig02191 gene=isogroup00263 length=2744 numContigs=3	20	3	6.67	ATT	ATTATTATTATTATTATTAT
isotig02704 gene=isogroup00417 length=1714 numContigs=3	20	3	6.67	agc	agcagcagcagcagcagcag
isotig02705 gene=isogroup00417 length=1681 numContigs=3	20	3	6.67	AGC	AGCAGCAGCAGCAGCAGCAG
isotig02706 gene=isogroup00417 length=1473 numContigs=2	20	3	6.67	AGC	AGCAGCAGCAGCAGCAGCAG
isotig02745 gene=isogroup00431 length=1796 numContigs=3	20	3	6.67	TCC	TCCTCCTCCTCCTCCTCCTC
isotig02821 gene=isogroup00457 length=1366 numContigs=3	20	3	6.67	gat	gatgatgatgatgatgatga
isotig02822 gene=isogroup00457 length=977 numContigs=3	20	3	6.67	gat	gatgatgatgatgatgatga
isotig03393 gene=isogroup00705 length=1339 numContigs=3	20	3	6.67	gag	gaggaggaggaggaggagga
isotig03394 gene=isogroup00705 length=1181 numContigs=3	20	3	6.67	gag	gaggaggaggaggaggagga
isotig03397 gene=isogroup00707 length=1258 numContigs=3	20	3	6.67	TAT	TATTATTATTATTATTATTA
isotig03398 gene=isogroup00707 length=1236 numContigs=3	20	3	6.67	TAT	TATTATTATTATTATTATTA
isotig03463 gene=isogroup00741 length=1050 numContigs=3	20	3	6.67	AGG	AGGAGGAGGAGGAGGAGGAG
isotig03464 gene=isogroup00741 length=966 numContigs=3	20	3	6.67	AGG	AGGAGGAGGAGGAGGAGGAG
isotig03603 gene=isogroup00818 length=7985 numContigs=2	20	3	6.67	CTG	CTGCTGCTGCTGCTGCTGCT
isotig03761 gene=isogroup00897 length=4012 numContigs=2	20	3	6.67	CTT	CTTCTTCTTCTTCTTCTTCT
isotig03762 gene=isogroup00897 length=2971 numContigs=2	20	3	6.67	CTT	CTTCTTCTTCTTCTTCTTCT
isotig03765 gene=isogroup00899 length=3470 numContigs=2	20	3	6.67	AGT	AGTAGTAGTAGTAGTAGTAG
isotig03766 gene=isogroup00899 length=3452 numContigs=2	20	3	6.67	AGT	AGTAGTAGTAGTAGTAGTAG
isotig03789 gene=isogroup00911 length=3619 numContigs=2	20	3	6.67	TCA	TCATCATCATCATCATCATC
isotig03955 gene=isogroup00994 length=4414 numContigs=2	20	3	6.67	AAT	AATAATAATAATAATAATAA
isotig03965 gene=isogroup00999 length=3800 numContigs=2	20	3	6.67	CAG	CAGCAGCAGCAGCAGCAGCA
isotig04235 gene=isogroup01134 length=2131 numContigs=2	20	3	6.67	GTG	GTGGTGGTGGTGGTGGTGGT
isotig04236 gene=isogroup01134 length=1647 numContigs=2	20	3	6.67	GTG	GTGGTGGTGGTGGTGGTGGT
isotig04421 gene=isogroup01227 length=1874 numContigs=2	20	3	6.67	tta	ttattattattattattatt
isotig04422 gene=isogroup01227 length=1296 numContigs=2	20	3	6.67	TTA	TTATTATTATTATTATTATT
isotig04441 gene=isogroup01237 length=1639 numContigs=2	20	3	6.67	AGT	AGTAGTAGTAGTAGTAGTAG
isotig04713 gene=isogroup01373 length=586 numContigs=2	20	3	6.67	ATG	ATGATGATGATGATGATGAT
isotig04732 gene=isogroup01383 length=1718 numContigs=2	20	3	6.67	aat	aataataataataataataa
isotig04733 gene=isogroup01383 length=811 numContigs=2	20	3	6.67	AAT	AATAATAATAATAATAATAA
isotig04840 gene=isogroup01437 length=1277 numContigs=2	20	3	6.67	GAA	GAAGAAGAAGAAGAAGAAGA
isotig04972 gene=isogroup01503 length=1302 numContigs=2	20	3	6.67	ttc	ttcttcttcttcttcttctt
[truncated: 4,690 more rows]

## Sheet: indels
SeqID	Position	Ref	Cons	VarFreq	Pvalue
isotig24432	279	T	*/-A	0.6667	0.98
isotig08373	665	T	*/+A	0.4167	0.98
isotig08370	1753	C	*/-GA	0.4545	0.98
isotig08370	1776	A	*/-T	0.3333	0.98
isotig08356	1456	G	*/-T	0.3548	0.98
isotig08362	1265	A	*/+AGT	0.4118	0.98
isotig08357	72	G	*/-A	0.3077	0.98
isotig05984	238	T	*/-GTC	0.3636	0.98
isotig08351	1132	G	*/-T	0.3636	0.98
isotig08338	527	A	*/+T	0.3824	0.98
isotig08340	475	T	*/+A	0.4375	0.98
isotig08340	477	A	*/+T	0.4667	0.98
isotig08340	1578	A	*/+T	0.3793	0.98
isotig08391	1261	T	*/-A	0.3	0.98
isotig08391	1294	C	*/+T	0.5882	0.98
isotig08391	1318	A	*/+TG	0.4	0.98
isotig08391	1868	T	*/-TC	0.4615	0.98
isotig08383	1672	G	*/+A	0.5455	0.98
isotig08383	1763	T	*/+AA	0.3636	0.98
isotig08376	859	G	*/+A	0.5789	0.98
isotig38219	8	G	#NAME?	0.9535	0.98
isotig38219	55	G	*/-GA	0.4324	0.98
isotig38219	56	G	*/-A	0.6667	0.98
isotig38242	73	G	*/-TC	0.6193	0.98
isotig38242	73	G	#NAME?	0.8543	0.98
isotig38242	73	G	*/-TCTCTC	0.5442	0.98
isotig38242	170	G	*/-GTGGTCCTGA	0.5778	0.98
isotig38268	30	T	#NAME?	0.9441	0.98
isotig08320	629	G	*/-T	0.4545	0.98
isotig08332	242	T	*/-A	0.4375	0.98
isotig08332	243	A	*/-G	0.7	0.98
isotig08332	621	C	*/-A	0.3636	0.98
isotig08332	1264	A	*/-T	0.5	0.98
isotig08332	1287	G	*/-T	0.4706	0.98
isotig08332	1310	C	*/+AT	0.3889	0.98
isotig08332	1328	A	*/-T	0.3077	0.98
isotig08326	1313	A	*/-T	0.4118	0.98
isotig08326	1436	A	*/-T	0.5	0.98
isotig38285	210	G	+C/+C	0.8472	0.98
isotig38284	28	G	*/-T	0.3333	0.98
isotig08308	1554	C	*/-CTT	0.3333	0.98
isotig08306	1394	A	#NAME?	0.8	0.98
isotig08307	325	C	*/-T	0.5556	0.98
isotig08307	1368	A	*/+T	0.3846	0.98
isotig08307	1587	G	*/-A	0.5385	0.98
isotig08307	1591	A	*/-G	0.3333	0.98
isotig08465	1679	C	*/-T	0.3871	0.98
isotig08465	1734	A	*/-T	0.3704	0.98
isotig08456	1624	A	*/-T	0.4545	0.98
isotig08461	1805	C	*/-A	0.3158	0.98
isotig06233	242	G	*/-A	0.3889	0.98
isotig08489	1086	A	*/-T	0.3571	0.98
isotig08489	1830	G	*/-T	0.4	0.98
isotig06232	590	C	*/-A	0.3636	0.98
isotig08486	903	A	*/-T	0.7143	0.98
isotig24551	43	G	#NAME?	0.8261	0.98
isotig08488	1677	A	*/-T	0.4	0.98
isotig15044	118	G	*/+T	0.6875	0.98
isotig15044	297	T	*/-A	0.7368	0.98
isotig08482	164	A	*/-T	0.7143	0.98
isotig08482	317	A	*/-TCC	0.4545	0.98
isotig08482	338	C	*/-A	0.4545	0.98
isotig08481	183	T	*/+GCCGCC	0.4	0.98
isotig08480	135	C	*/-T	0.5455	0.98
isotig08480	450	C	*/-T	0.4444	0.98
isotig08480	1205	C	*/-A	0.3889	0.98
isotig08479	1541	A	*/+C	0.625	0.98
isotig08476	422	A	*/-T	0.3636	0.98
isotig08476	1069	A	*/-T	0.3333	0.98
isotig08475	386	A	*/+T	0.4444	0.98
isotig06245	62	C	*/-T	0.4167	0.98
isotig06245	172	C	*/-T	0.3929	0.98
isotig06241	1242	T	*/+A	0.3103	0.98
isotig06241	1431	A	*/-TT	0.3043	0.98
isotig06241	3743	C	*/+T	0.3333	0.98
isotig06241	3744	T	*/+A	0.5714	0.98
isotig06241	3744	T	*/+G	0.3571	0.98
isotig06241	3994	T	*/+A	0.3636	0.98
isotig06241	4112	G	*/+C	0.3889	0.98
isotig06241	4113	C	*/+A	0.4444	0.98
isotig06241	4548	A	*/-T	0.5	0.98
isotig06241	4733	G	*/-TCCCTTT	0.3333	0.98
isotig06241	5743	C	*/-G	0.5385	0.98
isotig06241	5743	C	*/+TAAGTTCACAACT	0.4	0.98
isotig06241	5744	G	#NAME?	0.8333	0.98
isotig06265	1902	C	#NAME?	0.7778	0.98
isotig06265	2409	C	*/-A	0.3636	0.98
isotig06265	4736	C	*/+T	0.4286	0.98
isotig06265	5996	C	*/-T	0.5294	0.98
isotig06265	6079	C	*/-T	0.4706	0.98
isotig06265	6764	C	*/-T	0.625	0.98
isotig06265	8191	G	*/-GT	0.4074	0.98
isotig06265	8279	T	*/-A	0.6111	0.98
isotig06265	8279	T	*/-AA	0.3636	0.98
isotig06265	8446	A	*/-T	0.4667	0.98
isotig06266	7466	T	*/+A	0.3571	0.98
isotig06269	163	C	*/+T	0.5	0.98
isotig06269	496	T	*/-A	0.3	0.98
isotig06269	571	C	*/-A	0.4231	0.98
isotig06269	873	G	*/-A	0.5286	0.98
isotig06269	874	A	#NAME?	0.9688	0.98
isotig06269	1980	G	*/-A	0.6333	0.98
isotig06269	4037	C	*/+T	0.5	0.98
isotig06269	8038	G	*/-T	0.5	0.98
isotig06270	1828	T	*/-TG	0.3158	0.98
isotig06270	3137	T	*/-A	0.3333	0.98
isotig06270	4279	C	*/+T	0.3182	0.98
isotig06270	5322	A	*/-T	0.625	0.98
isotig06270	5627	T	*/-GAA	0.3182	0.98
isotig06270	5811	A	*/-TT	0.4375	0.98
isotig06270	6042	G	*/-A	0.3333	0.98
isotig06270	6215	A	*/-GAT	0.4444	0.98
isotig06270	6564	G	*/+A	0.3846	0.98
isotig06270	7225	A	*/-T	0.3529	0.98
isotig06267	155	A	*/+T	0.5455	0.98
isotig06267	170	G	*/-T	0.5	0.98
isotig06267	7856	C	*/-A	0.3182	0.98
isotig06268	320	G	*/-A	0.4286	0.98
isotig06268	707	A	*/-T	0.4286	0.98
isotig06268	7880	C	*/+T	0.4211	0.98
isotig06268	7896	C	*/+A	0.5789	0.98
isotig06273	298	G	*/-A	0.3333	0.98
isotig06273	1768	G	*/+A	0.3636	0.98
isotig06274	840	C	*/+T	0.6842	0.98
isotig06271	1905	A	*/+C	0.3636	0.98
isotig06271	1943	A	*/+C	0.4	0.98
isotig06271	1959	T	*/+A	0.35	0.98
isotig06271	3654	G	*/-A	0.3333	0.98
isotig06271	6501	A	*/-T	0.4211	0.98
isotig06271	6757	A	*/-T	0.4286	0.98
isotig06271	6783	A	*/-T	0.5	0.98
isotig06271	6898	G	*/-A	0.6429	0.98
isotig06272	2726	A	*/+T	0.3704	0.98
isotig06272	3898	G	*/-T	0.6364	0.98
isotig06272	6798	A	*/-T	0.3636	0.98
isotig06257	51	T	*/-C	0.3636	0.98
isotig06257	121	A	*/-CT	0.3333	0.98
isotig06263	3085	A	*/-G	0.3333	0.98
isotig06263	12170	A	*/-T	0.3684	0.98
isotig06263	13348	G	*/-T	0.4762	0.98
isotig24530	245	A	*/-T	0.5455	0.98
isotig38132	200	T	*/-A	0.7391	0.98
isotig38132	211	G	-C/-C	0.75	0.98
isotig38132	219	A	-C/-C	0.8088	0.98
isotig38132	229	A	#NAME?	0.7727	0.98
isotig38132	234	T	#NAME?	0.8088	0.98
isotig38132	253	A	*/-C	0.5714	0.98
isotig38109	75	A	*/-CTCTT	0.4231	0.98
isotig38109	75	A	*/+CTCTT	0.3478	0.98
isotig38109	251	T	-C/-C	0.8333	0.98
isotig06281	449	G	*/+TA	0.3462	0.98
isotig06281	748	A	*/+T	0.5385	0.98
isotig06281	918	T	*/+C	0.3103	0.98
isotig06281	3181	T	*/-C	0.4118	0.98
isotig06280	3420	T	*/-C	0.3333	0.98
isotig06279	1771	T	*/-A	0.3636	0.98
isotig06279	4513	G	*/-T	0.4444	0.98
isotig06282	4144	G	*/-A	0.5	0.98
isotig06282	4370	T	*/-A	0.3	0.98
isotig06282	5374	A	*/-T	0.3571	0.98
isotig06282	5740	T	*/+A	0.3333	0.98
isotig06276	3222	A	*/-T	0.6667	0.98
isotig06276	3711	A	*/-T	0.5333	0.98
isotig06275	1643	C	*/+T	0.6	0.98
isotig06275	1650	C	*/-T	0.4	0.98
isotig06275	1660	C	*/-TA	0.5833	0.98
isotig06289	718	C	*/+T	0.3125	0.98
isotig06292	426	G	*/-C	0.4	0.98
isotig06292	492	A	*/+C	0.3077	0.98
isotig06292	6335	C	#NAME?	0.8	0.98
isotig06291	165	G	*/-T	0.4146	0.98
isotig06294	5984	C	*/+T	0.3636	0.98
isotig06286	463	G	*/-A	0.3529	0.98
isotig06286	1115	G	*/-A	0.4615	0.98
isotig06286	1238	C	*/-A	0.3333	0.98
isotig06286	1981	A	*/-T	0.625	0.98
isotig06287	2169	T	*/+ATC	0.5	0.98
isotig06287	2186	C	*/-T	0.5455	0.98
isotig08411	310	T	*/-AAAC	0.3125	0.98
isotig08411	512	G	*/+A	0.4194	0.98
isotig08411	574	C	*/-A	0.3276	0.98
isotig08411	1693	G	*/-T	0.4615	0.98
isotig08411	1716	C	*/-T	0.32	0.98
isotig08416	522	T	#NAME?	0.8182	0.98
isotig08416	529	T	*/-C	0.5714	0.98
isotig08431	1263	T	*/-A	0.6667	0.98
isotig08429	939	C	*/+A	0.4	0.98
isotig08429	1316	A	*/+C	0.3333	0.98
isotig08443	856	T	*/-A	0.3846	0.98
isotig08436	1506	C	*/+T	0.4167	0.98
isotig08440	350	T	*/+A	0.3333	0.98
isotig08440	432	G	*/-A	0.4375	0.98
isotig08440	716	C	*/-A	0.3636	0.98
isotig38135	217	T	*/-A	0.6061	0.98
isotig38137	41	C	*/-A	0.4328	0.98
isotig38137	140	T	#NAME?	0.759	0.98
isotig38137	148	G	#NAME?	0.7683	0.98
isotig08448	249	T	*/-A	0.5667	0.98
isotig08448	311	G	*/-A	0.3514	0.98
isotig06390	1759	A	*/-CT	0.3125	0.98
isotig06390	1795	G	*/-A	0.5294	0.98
isotig06390	1807	T	*/-A	0.4762	0.98
isotig06390	2266	C	*/-AT	0.3846	0.98
isotig06391	3544	A	*/-TGATAT	0.3333	0.98
isotig06394	4213	C	*/-A	0.4	0.98
isotig06386	3335	A	*/-T	0.3571	0.98
isotig06387	4281	C	*/-A	0.4	0.98
isotig06387	4292	C	*/-T	0.5	0.98
isotig06378	1856	A	*/+C	0.35	0.98
isotig06378	2427	T	*/-A	0.3333	0.98
isotig06379	1741	G	*/+TA	0.3	0.98
isotig06379	1864	G	*/-T	0.5	0.98
isotig06379	2913	G	*/-A	0.3571	0.98
isotig06379	4089	C	*/-T	0.3077	0.98
isotig06379	4255	A	*/+AT	0.3333	0.98
isotig06380	353	A	*/-T	0.3333	0.98
isotig06381	4553	C	*/-T	0.4444	0.98
isotig06382	110	T	*/-TC	0.4286	0.98
isotig06382	604	T	*/-A	0.3261	0.98
isotig06382	795	A	*/-G	0.381	0.98
isotig06382	798	A	*/+C	0.3182	0.98
isotig06382	874	T	*/-A	0.4062	0.98
isotig06382	4310	A	*/-G	0.5	0.98
isotig06382	4311	G	*/-C	0.7333	0.98
isotig06383	4515	C	#NAME?	0.9651	0.98
isotig06384	2236	A	*/-T	0.4167	0.98
isotig06375	4002	T	*/-TA	0.4167	0.98
isotig06376	1289	G	*/-T	0.4667	0.98
isotig06376	1766	G	*/-T	0.3846	0.98
isotig06376	2052	C	*/-AT	0.4167	0.98
isotig06376	3267	C	*/-T	0.5	0.98
isotig06376	3386	A	*/-T	0.5833	0.98
isotig06376	3415	T	*/-TA	0.3077	0.98
isotig06372	2740	T	*/+CTG	0.3333	0.98
isotig06373	1891	G	*/+CTAGTACTACTACTAGTACTACTA	0.3824	0.98
isotig06370	564	T	*/-A	0.3077	0.98
isotig06370	673	C	*/-A	0.3333	0.98
isotig06370	730	C	*/-A	0.3636	0.98
isotig06371	916	A	*/-T	0.5294	0.98
isotig06371	1351	C	*/-A	0.4615	0.98
isotig06371	1728	G	*/-T	0.3571	0.98
isotig06371	2513	A	*/-T	0.4545	0.98
isotig06371	3769	A	*/-T	0.3333	0.98
isotig06371	3942	T	*/-A	0.4118	0.98
isotig06368	1195	G	*/-A	0.4	0.98
isotig06368	2308	G	*/-A	0.5	0.98
isotig06369	906	C	*/+A	0.3846	0.98
isotig06369	1694	G	*/+T	0.3333	0.98
isotig06369	3182	C	*/-A	0.4167	0.98
isotig06369	3387	A	*/-T	0.3077	0.98
isotig06369	3462	A	*/+T	0.5	0.98
isotig06366	1359	C	*/-AT	0.6	0.98
isotig06366	1446	C	*/-T	0.4167	0.98
isotig06366	2219	G	*/-T	0.4	0.98
isotig06366	3019	G	*/-T	0.5	0.98
isotig06366	3622	T	*/-A	0.3846	0.98
isotig06364	650	T	*/+A	0.3125	0.98
isotig06364	2034	A	*/-T	0.3333	0.98
isotig06364	3030	A	*/-C	0.3333	0.98
isotig06364	3076	T	*/-A	0.6667	0.98
isotig06363	869	C	*/-A	0.4615	0.98
isotig06363	2118	T	*/+GA	0.4667	0.98
isotig06363	2128	T	*/-TC	0.3	0.98
isotig06363	3379	T	*/-GCTTATGGGACG	0.3333	0.98
isotig06359	1619	A	*/-T	0.3636	0.98
isotig06359	1639	T	*/-A	0.4	0.98
isotig06359	2095	T	*/-A	0.381	0.98
isotig06359	3342	A	*/+C	0.3333	0.98
isotig06360	146	T	*/-A	0.5882	0.98
isotig06361	951	G	*/-A	0.3571	0.98
isotig06361	1304	T	*/-A	0.5882	0.98
isotig06361	1373	T	*/-TC	0.4286	0.98
isotig06361	1540	A	*/-T	0.3636	0.98
isotig06361	2149	C	*/-G	0.3913	0.98
isotig06362	2219	T	*/-A	0.4167	0.98
isotig06355	4024	A	*/+C	0.3636	0.98
isotig06356	4553	C	*/-T	0.4	0.98
isotig06357	225	T	*/-A	0.3846	0.98
isotig06357	777	T	*/-A	0.4	0.98
isotig06357	1728	A	*/-T	0.3571	0.98
isotig06357	2664	A	*/+G	0.3333	0.98
isotig06357	2693	T	*/+A	0.3333	0.98
isotig06357	4688	G	*/-A	0.5833	0.98
isotig06358	1115	G	*/+A	0.3125	0.98
isotig06358	2087	A	*/-T	0.3478	0.98
isotig06358	2578	A	*/+CCGTTG	0.4894	0.98
isotig06358	2708	T	*/+CAG	0.4648	0.98
isotig06358	4060	A	*/-G	0.3333	0.98
isotig06354	2093	T	*/+A	0.5	0.98
isotig06354	2382	G	*/-A	0.6	0.98
isotig06352	1641	T	*/-A	0.3571	0.98
isotig06353	3696	A	*/-T	0.5833	0.98
isotig31046	141	T	#NAME?	0.9614	0.98
isotig31046	335	G	#NAME?	0.9556	0.98
isotig06347	2013	C	*/+T	0.4167	0.98
isotig06347	4673	T	#NAME?	0.8	0.98
isotig06345	2936	C	*/-G	0.4	0.98
isotig06350	2603	G	*/-T	0.4444	0.98
isotig06349	3551	A	*/-C	0.3636	0.98
isotig06349	4232	C	*/+TTTG	0.4375	0.98
isotig06349	4412	G	*/-T	0.4706	0.98
isotig06349	4574	C	*/-TG	0.5714	0.98
isotig06343	542	T	*/-A	0.4545	0.98
isotig06343	724	T	*/-A	0.5333	0.98
isotig06343	2571	C	*/-A	0.3333	0.98
isotig06344	2762	G	*/+T	0.4545	0.98
isotig06344	3058	G	*/-A	0.3077	0.98
isotig06335	3955	A	*/-T	0.4615	0.98
isotig06335	4319	T	*/-A	0.4	0.98
isotig06338	3582	G	*/-A	0.4	0.98
isotig06338	4580	G	*/-A	0.3636	0.98
isotig06338	4588	A	*/-T	0.3846	0.98
isotig06340	4719	A	*/-T	0.3846	0.98
isotig06339	517	G	*/-AC	0.4779	0.98
isotig06339	1035	C	#NAME?	0.8909	0.98
isotig06339	1035	C	#NAME?	0.9118	0.98
isotig06334	304	C	*/-T	0.3333	0.98
isotig06332	3757	A	*/+TAC	0.5	0.98
isotig06332	3830	T	*/-GTAC	0.4167	0.98
isotig06333	1820	C	*/-A	0.4615	0.98
isotig06333	2756	C	*/-T	0.5185	0.98
isotig06333	2794	A	*/+TACG	0.3846	0.98
isotig06333	3006	A	*/-C	0.3684	0.98
isotig06330	3841	A	*/-T	0.5333	0.98
isotig06330	4796	A	*/-T	0.3333	0.98
isotig06330	4809	A	*/-T	0.3846	0.98
isotig06331	4326	A	#NAME?	0.75	0.98
isotig06331	4504	C	*/-T	0.3846	0.98
isotig08585	1320	C	*/+A	0.4	0.98
isotig08587	1152	C	*/-T	0.5	0.98
isotig08587	1469	C	*/+T	0.5	0.98
isotig06329	556	A	*/+T	0.4667	0.98
isotig06329	2332	G	*/+A	0.32	0.98
isotig06328	1869	C	*/-A	0.4118	0.98
isotig06328	1882	G	*/+A	0.4375	0.98
isotig06328	2256	T	*/-A	0.5833	0.98
isotig06327	1945	T	*/+A	0.3636	0.98
isotig06327	1955	G	*/+A	0.3333	0.98
isotig06327	1969	A	*/+C	0.3333	0.98
isotig06326	3059	A	*/+T	0.5	0.98
isotig08592	1784	C	#NAME?	0.8333	0.98
isotig06323	939	G	*/-T	0.5	0.98
isotig06324	705	G	*/+T	0.3889	0.98
isotig06324	707	T	*/+A	0.4615	0.98
isotig06324	707	T	*/+C	0.3636	0.98
isotig06324	2625	T	*/+C	0.3333	0.98
isotig06324	2906	G	*/-A	0.3125	0.98
isotig06320	1284	C	*/-CT	0.3846	0.98
isotig06320	1804	T	*/-A	0.4545	0.98
isotig06321	405	T	*/+A	0.3793	0.98
isotig06321	3505	G	*/-A	0.3333	0.98
isotig06321	5247	G	*/-A	0.3846	0.98
isotig06316	572	T	*/-C	0.3889	0.98
isotig06316	588	A	*/-T	0.5652	0.98
isotig06315	1126	C	*/-T	0.4	0.98
isotig06315	1202	C	*/-T	0.4	0.98
isotig08579	1612	A	*/-G	0.3077	0.98
isotig08579	1647	C	*/-T	0.3636	0.98
isotig08579	1657	T	*/-A	0.4545	0.98
isotig06317	3369	A	*/-T	0.6	0.98
isotig08584	830	T	*/-A	0.4561	0.98
isotig08584	1726	T	*/-A	0.3462	0.98
isotig08584	1815	G	*/-T	0.3333	0.98
isotig24633	300	T	*/+C	0.4167	0.98
isotig06307	499	T	*/-A	0.4	0.98
isotig06307	872	G	*/-T	0.381	0.98
isotig06307	1592	C	*/-T	0.3889	0.98
isotig06309	1892	G	*/-A	0.4	0.98
isotig06312	4763	T	*/-C	0.3333	0.98
isotig06312	5067	T	*/+A	0.625	0.98
isotig06314	3178	C	*/-T	0.4615	0.98
isotig06314	3185	A	*/+T	0.3077	0.98
isotig06295	1366	T	*/+A	0.3333	0.98
isotig06295	3235	C	*/+A	0.5263	0.98
isotig06295	3693	G	*/-A	0.3077	0.98
isotig06295	4596	T	-C/-C	0.75	0.98
isotig06300	471	A	*/-T	0.5714	0.98
isotig06299	5439	T	*/-A	0.5	0.98
isotig06298	3613	C	*/+T	0.6364	0.98
isotig06298	5748	A	*/-T	0.3333	0.98
isotig06303	235	G	*/-A	0.3636	0.98
isotig06301	900	C	*/+A	0.4	0.98
isotig06301	1052	G	*/-T	0.4091	0.98
isotig36256	225	C	#NAME?	0.9693	0.98
isotig36256	249	T	*/-A	0.5839	0.98
isotig36256	256	A	+C/+C	0.9366	0.98
isotig36256	284	A	*/+T	0.5455	0.98
isotig36256	297	T	#NAME?	0.7812	0.98
isotig36256	308	G	*/-T	0.7188	0.98
isotig36267	250	T	*/-A	0.4308	0.98
isotig36267	257	A	+C/+C	0.9375	0.98
isotig36267	283	G	*/-A	0.431	0.98
isotig36267	298	T	#NAME?	0.875	0.98
isotig36267	309	G	#NAME?	0.8906	0.98
isotig38514	28	T	#NAME?	0.8406	0.98
isotig38514	34	C	#NAME?	0.7857	0.98
isotig38523	243	G	#NAME?	0.9298	0.98
isotig24600	412	A	+C/+C	0.8	0.98
isotig10980	81	A	*/-T	0.4	0.98
isotig10980	1241	C	*/-T	0.5294	0.98
isotig10994	951	G	*/+A	0.4	0.98
isotig38420	223	T	*/+A	0.3808	0.98
isotig10964	60	G	*/+T	0.3333	0.98
isotig10964	137	G	*/-A	0.5	0.98
isotig10964	137	G	*/+A	0.5	0.98
isotig10964	167	C	*/-A	0.5417	0.98
isotig10964	174	T	*/-A	0.3043	0.98
isotig10960	588	T	*/+A	0.4167	0.98
isotig10960	790	T	*/+A	0.4	0.98
isotig38438	44	G	#NAME?	0.9866	0.98
isotig38438	65	C	#NAME?	0.9773	0.98
isotig38438	248	C	#NAME?	0.9488	0.98
isotig10966	221	C	*/-T	0.5556	0.98
isotig10966	263	A	*/-T	0.5	0.98
isotig10966	465	C	*/-T	0.3077	0.98
isotig10969	1067	T	*/-A	0.3077	0.98
isotig10969	1176	A	#NAME?	0.8889	0.98
isotig36297	309	A	*/-C	0.4	0.98
isotig36328	145	T	*/-A	0.686	0.98
isotig36328	179	G	*/-A	0.6457	0.98
isotig36328	186	G	*/-T	0.6157	0.98
isotig36328	192	G	#NAME?	0.8874	0.98
isotig10935	338	A	*/-T	0.3256	0.98
isotig10935	886	A	*/+T	0.5135	0.98
isotig10953	303	T	*/-A	0.4	0.98
isotig10953	375	A	*/+T	0.5	0.98
isotig36318	161	C	*/-G	0.3846	0.98
isotig36318	167	G	*/-T	0.4167	0.98
isotig10945	570	G	*/+AA	0.3077	0.98
isotig10945	900	C	*/-T	0.4667	0.98
isotig10945	985	C	*/-T	0.375	0.98
isotig10945	1142	A	*/+AT	0.4615	0.98
isotig10920	62	G	*/-A	0.4615	0.98
isotig10919	403	G	*/-A	0.3333	0.98
isotig10919	476	C	*/-A	0.3571	0.98
isotig10918	663	T	*/-A	0.4412	0.98
isotig10918	888	C	*/-A	0.3019	0.98
isotig10924	78	T	*/-A	0.5833	0.98
isotig38482	209	C	*/+G	0.3125	0.98
isotig36343	89	C	*/-TCAA	0.749	0.98
isotig36343	101	C	#NAME?	0.8189	0.98
isotig10903	283	T	*/-A	0.4615	0.98
isotig10900	676	G	*/-T	0.4	0.98
isotig10905	417	T	*/-A	0.6429	0.98
isotig10909	458	T	*/-A	0.4286	0.98
isotig10909	467	T	*/-A	0.4333	0.98
isotig10909	826	A	*/+T	0.4545	0.98
isotig08537	217	G	*/-A	0.3333	0.98
isotig08537	362	G	*/+A	0.6	0.98
isotig08537	434	T	*/+A	0.6471	0.98
isotig08537	1322	C	*/-T	0.3333	0.98
isotig08537	1718	A	*/+T	0.3235	0.98
isotig08538	1717	T	*/-A	0.3125	0.98
isotig08539	617	A	*/+AC	0.5294	0.98
isotig08542	299	C	*/-A	0.6364	0.98
isotig08542	373	T	*/-A	0.5	0.98
isotig08541	1092	C	*/-T	0.3333	0.98
isotig08551	860	A	*/+T	0.5	0.98
isotig08546	973	T	*/+A	0.3913	0.98
isotig08523	1000	A	*/-G	0.3636	0.98
isotig08529	1253	C	*/-T	0.3846	0.98
isotig08529	1386	C	*/+T	0.4286	0.98
isotig08526	781	A	*/+CT	0.3077	0.98
isotig08526	797	T	*/+C	0.375	0.98
isotig08526	899	G	*/-T	0.4615	0.98
isotig08526	1076	G	*/-T	0.5455	0.98
isotig08530	641	G	*/-T	0.3077	0.98
isotig08502	386	T	*/-A	0.3	0.98
isotig06486	949	G	*/+T	0.3636	0.98
isotig30985	173	G	*/+T	0.3333	0.98
isotig06493	1826	A	*/-T	0.3077	0.98
isotig06493	2075	G	*/-TATACATGTA	0.4667	0.98
isotig06493	2951	T	*/+G	0.3529	0.98
isotig06492	329	T	*/-A	0.4615	0.98
isotig06490	1531	T	*/-A	0.4444	0.98
isotig06490	2288	A	*/-T	0.45	0.98
isotig06490	3290	C	*/+T	0.5	0.98
isotig06487	1367	A	*/+G	0.3077	0.98
isotig06487	2771	A	*/-TG	0.4118	0.98
isotig06487	3498	C	*/-T	0.5714	0.98
isotig06487	3699	T	*/-A	0.375	0.98
isotig06487	3700	A	#NAME?	0.9091	0.98
isotig06488	347	G	*/-A	0.5	0.98
isotig06488	1005	T	*/-A	0.4545	0.98
isotig06488	1084	G	*/-A	0.7143	0.98
isotig06488	1382	C	*/-A	0.3846	0.98
isotig06488	1481	C	*/-T	0.5	0.98
isotig06488	2683	T	*/-A	0.3684	0.98
isotig06484	2394	G	*/-T	0.3333	0.98
isotig06484	2700	C	*/+T	0.44	0.98
isotig06484	3245	T	*/-A	0.375	0.98
isotig30981	81	G	*/-T	0.6633	0.98
isotig30981	164	A	-C/-C	0.8186	0.98
isotig30981	183	T	-C/-C	0.881	0.98
isotig30981	208	T	*/-AG	0.645	0.98
isotig30981	221	T	*/-A	0.7315	0.98
isotig30981	221	T	#NAME?	0.9492	0.98
isotig30981	234	A	#NAME?	0.9198	0.98
isotig30981	351	G	#NAME?	0.8678	0.98
isotig06481	1161	C	*/-A	0.3636	0.98
isotig06482	1696	T	*/-AAGA	0.4375	0.98
isotig06482	2282	C	*/-A	0.3846	0.98
isotig06483	841	T	*/-A	0.5	0.98
isotig06483	3053	G	*/-A	0.5	0.98
isotig06477	1573	T	*/-C	0.4545	0.98
isotig06477	1972	G	*/+T	0.4839	0.98
isotig06477	3090	C	*/-CT	0.3571	0.98
isotig06477	3650	C	*/+TG	0.5	0.98
isotig06477	3651	T	*/+AC	0.4545	0.98
isotig06478	2269	T	*/-A	0.3243	0.98
isotig30974	375	A	*/+CTTG	0.7143	0.98
isotig06449	364	G	*/-A	0.4	0.98
isotig06446	1011	T	*/-A	0.4118	0.98
isotig06446	1178	A	*/-T	0.6111	0.98
isotig06446	1189	C	*/-T	0.3333	0.98
isotig06446	1761	C	*/-TGT	0.3571	0.98
isotig06446	1761	C	*/+TGTTGT	0.3571	0.98
isotig06446	1814	G	*/+T	0.5714	0.98
isotig06446	3542	A	*/-T	0.5455	0.98
isotig30944	181	A	*/-T	0.4	0.98
isotig30944	270	T	*/-A	0.3636	0.98
isotig06440	2965	A	*/+T	0.5	0.98
isotig06442	1675	G	*/+A	0.3333	0.98
isotig06442	1688	T	*/+C	0.3333	0.98
isotig06443	2731	A	*/-T	0.7333	0.98
isotig06437	624	G	*/-A	0.4286	0.98
isotig06437	820	T	*/-A	0.3043	0.98
isotig06437	1471	C	*/+T	0.3636	0.98
isotig06437	1622	T	*/+A	0.4	0.98
isotig06439	1034	C	*/+G	0.3333	0.98
isotig06473	2502	A	*/+T	0.6	0.98
isotig06474	1005	T	*/-A	0.6667	0.98
isotig06466	3050	A	*/-AT	0.375	0.98
isotig06466	3246	G	*/-T	0.3077	0.98
isotig06465	816	A	*/-T	0.3226	0.98
isotig06465	1036	A	*/-T	0.5517	0.98
isotig06470	717	G	*/-A	0.4348	0.98
isotig06470	962	T	*/-A	0.3125	0.98
isotig06470	2304	T	*/-A	0.3158	0.98
isotig06470	2663	G	*/-A	0.6087	0.98
isotig06470	2744	G	*/-A	0.3929	0.98
isotig06469	427	C	*/+A	0.4118	0.98
isotig06469	1531	G	*/+A	0.4	0.98
isotig06469	1784	T	*/+A	0.5333	0.98
isotig06469	3086	G	*/-T	0.381	0.98
isotig06469	3681	A	*/+T	0.3684	0.98
isotig06463	1605	A	*/+C	0.36	0.98
isotig06455	2148	A	*/-T	0.4	0.98
isotig06455	2385	C	*/-T	0.3158	0.98
isotig06456	3944	A	*/+T	0.3636	0.98
isotig06456	3947	T	*/+C	0.3333	0.98
isotig06456	5189	G	*/-T	0.3846	0.98
isotig06456	5242	T	*/+A	0.3846	0.98
isotig06459	2964	G	*/-A	0.3684	0.98
isotig06459	3429	G	*/-GT	0.3077	0.98
isotig06458	3165	G	*/-A	0.3333	0.98
isotig06461	1644	G	*/+T	0.3333	0.98
isotig06460	3464	T	*/-A	0.3889	0.98
isotig06460	3845	G	*/-T	0.3182	0.98
isotig24781	467	G	#NAME?	0.9	0.98
isotig24781	476	A	*/-T	0.5455	0.98
isotig06406	1555	A	*/-T	0.5	0.98
isotig06406	3950	A	*/+T	0.4444	0.98
isotig06411	2025	T	*/-A	0.35	0.98
isotig06411	4356	A	*/-T	0.6	0.98
isotig06413	71	A	*/-T	0.4545	0.98
isotig06413	3218	A	*/-T	0.5	0.98
isotig06413	3277	C	*/-T	0.3529	0.98
isotig06413	3674	A	*/-T	0.4091	0.98
isotig06413	3793	C	*/-T	0.4167	0.98
isotig06413	4208	T	*/-A	0.48	0.98
isotig06407	1818	G	*/+CA	0.3846	0.98
isotig06407	2100	A	*/-T	0.4167	0.98
isotig06409	3001	G	*/-A	0.4211	0.98
isotig06403	1391	T	*/+A	0.3333	0.98
isotig06403	3152	T	*/+AAAAA	0.4	0.98
isotig06403	3780	T	*/+A	0.5455	0.98
isotig06400	1779	C	*/+T	0.5714	0.98
isotig06400	1855	T	*/+A	0.5	0.98
isotig06397	1784	T	*/-A	0.4615	0.98
isotig06397	1919	G	*/-A	0.5556	0.98
isotig06397	2002	C	*/-A	0.3077	0.98
isotig06397	2549	A	*/-T	0.3077	0.98
isotig06397	4248	T	*/-A	0.3333	0.98
isotig06397	4495	A	*/-AG	0.4	0.98
isotig06426	94	T	*/-A	0.5	0.98
isotig06426	1062	T	#NAME?	0.7778	0.98
isotig06428	1846	G	*/-T	0.4167	0.98
isotig06428	3963	G	*/-T	0.4167	0.98
isotig06429	3989	T	*/+C	0.3333	0.98
isotig06433	1557	T	*/-A	0.5	0.98
isotig06433	3338	C	*/-A	0.3333	0.98
isotig06433	4152	G	*/-T	0.6364	0.98
isotig06416	152	C	*/-A	0.5455	0.98
isotig06416	254	G	*/+A	0.4667	0.98
isotig06416	1031	G	*/-A	0.381	0.98
isotig06416	2852	A	*/-T	0.4444	0.98
isotig06416	2913	G	*/-A	0.5	0.98
isotig06416	3488	T	*/-CTC	0.4118	0.98
isotig06417	3763	T	*/+A	0.6364	0.98
isotig06417	3993	T	*/-A	0.4167	0.98
isotig06417	4012	T	*/-A	0.3077	0.98
isotig06421	3547	G	*/-A	0.5	0.98
isotig06418	922	A	*/+T	0.4	0.98
isotig06418	1030	A	#NAME?	0.75	0.98
isotig06418	3075	C	*/-A	0.3333	0.98
isotig06424	2634	G	#NAME?	0.8	0.98
isotig38397	68	G	*/-T	0.4167	0.98
isotig38413	96	A	-C/-C	0.821	0.98
isotig11083	472	G	*/-A	0.4667	0.98
isotig38324	76	C	#NAME?	0.9802	0.98
isotig38324	236	G	*/-T	0.698	0.98
isotig11085	1005	A	*/-T	0.625	0.98
isotig11087	952	G	*/-T	0.3152	0.98
isotig11092	547	G	*/-A	0.5455	0.98
isotig08596	1359	C	*/-T	0.3333	0.98
isotig08602	1150	A	*/+T	0.3636	0.98
isotig08600	902	A	*/+AGCCATG	0.4286	0.98
isotig08604	1306	G	*/-T	0.5	0.98
isotig08604	1339	T	*/-TC	0.3571	0.98
isotig08604	1384	A	*/-T	0.4615	0.98
isotig08608	1405	G	*/-A	0.4	0.98
isotig08609	1414	A	+C/+C	0.75	0.98
isotig08609	1420	A	+C/+C	0.75	0.98
isotig08612	1679	G	*/+A	0.4	0.98
isotig08612	1752	C	*/-A	0.625	0.98
isotig08612	1752	C	*/+A	0.5714	0.98
isotig08611	1090	T	*/-A	0.3913	0.98
isotig38299	110	C	*/-G	0.6438	0.98
isotig38299	110	C	*/+TG	0.3254	0.98
isotig38299	236	C	*/+G	0.3636	0.98
isotig38299	253	C	*/-G	0.3846	0.98
isotig38301	185	A	-C/-C	0.9582	0.98
isotig38366	62	A	*/+C	0.3636	0.98
isotig38365	177	A	*/-C	0.6753	0.98
isotig38365	200	T	*/-G	0.694	0.98
isotig11038	863	T	*/-TC	0.4211	0.98
isotig11038	935	G	*/+T	0.375	0.98
isotig38358	139	T	*/-A	0.3846	0.98
isotig38358	139	T	*/-AG	0.3846	0.98
isotig38358	141	G	*/-T	0.3077	0.98
isotig38358	225	G	*/-C	0.6667	0.98
isotig11052	1104	A	*/-G	0.4	0.98
isotig36223	193	A	*/-C	0.6667	0.98
isotig38363	29	C	#NAME?	0.8689	0.98
isotig38363	182	A	#NAME?	0.7657	0.98
isotig38348	157	G	*/+T	0.4286	0.98
isotig38348	168	A	*/+C	0.4615	0.98
isotig11068	662	C	*/-T	0.4	0.98
isotig11065	558	A	*/+TT	0.4375	0.98
isotig11065	563	A	*/-T	0.4375	0.98
isotig11065	667	G	*/-T	0.4444	0.98
isotig38342	136	T	*/-C	0.4884	0.98
isotig38342	141	T	*/-C	0.381	0.98
isotig38342	183	T	*/-A	0.3846	0.98
isotig10996	829	A	*/-T	0.4444	0.98
isotig11003	277	G	*/-T	0.3333	0.98
isotig11003	907	G	*/+T	0.3	0.98
isotig08666	343	G	*/-CT	0.3798	0.98
isotig08666	394	C	*/+T	0.3281	0.98
isotig08666	399	T	*/+A	0.3223	0.98
isotig11014	457	T	*/+GA	0.3333	0.98
isotig08675	514	T	*/-C	0.4167	0.98
isotig08675	639	G	*/-A	0.3	0.98
isotig08675	817	T	*/-A	0.5833	0.98
isotig08675	1219	G	*/-T	0.4118	0.98
isotig08675	1327	G	*/-A	0.3333	0.98
isotig08675	1739	C	*/-T	0.3333	0.98
isotig11015	139	C	*/-T	0.4444	0.98
isotig08681	266	C	*/-A	0.3636	0.98
isotig08684	1684	G	*/-T	0.551	0.98
isotig08684	1701	A	*/-T	0.4565	0.98
isotig11023	29	G	*/+CA	0.3077	0.98
isotig11023	101	A	*/-T	0.4167	0.98
isotig11023	252	G	*/-T	0.4045	0.98
isotig11023	343	G	*/+T	0.4182	0.98
isotig11023	613	G	*/-A	0.6855	0.98
isotig38392	43	G	#NAME?	0.7727	0.98
isotig08689	1408	C	*/+T	0.3667	0.98
isotig11028	476	A	*/-T	0.4167	0.98
isotig11028	517	A	*/-T	0.3636	0.98
isotig08616	1387	A	*/-T	0.3091	0.98
isotig08623	284	T	*/-A	0.4033	0.98
isotig08623	374	A	*/-GTC	0.45	0.98
isotig08623	1046	T	*/-AA	0.4673	0.98
isotig08618	199	T	*/-TC	0.3529	0.98
isotig08618	1027	G	*/-T	0.3913	0.98
isotig08618	1027	G	*/-TT	0.3636	0.98
isotig08618	1158	T	*/-A	0.4167	0.98
isotig40667	23	T	*/-A	0.5	0.98
isotig08621	795	C	*/-A	0.3333	0.98
isotig08621	808	T	*/-A	0.3636	0.98
isotig08631	1024	A	*/-T	0.5833	0.98
isotig08632	1470	A	*/-T	0.5833	0.98
isotig08642	1504	A	*/-T	0.3636	0.98
isotig08648	690	T	*/-A	0.35	0.98
isotig08648	1079	C	*/-A	0.3043	0.98
isotig08648	1238	T	*/+AAC	0.45	0.98
isotig08647	123	T	*/-A	0.6667	0.98
isotig38760	85	C	#NAME?	0.75	0.98
isotig38760	96	T	#NAME?	0.8	0.98
isotig38760	102	C	#NAME?	0.8	0.98
isotig38760	146	A	-C/-C	0.7917	0.98
isotig38709	159	C	*/+G	0.4286	0.98
isotig38703	141	G	*/+T	0.4194	0.98
isotig38727	189	A	*/-G	0.4286	0.98
isotig38727	195	T	*/-A	0.4167	0.98
isotig24886	365	C	*/-A	0.5455	0.98
isotig38718	152	A	*/-T	0.4472	0.98
isotig38718	196	T	*/+A	0.6129	0.98
isotig30803	32	A	*/-T	0.5556	0.98
isotig30803	32	A	*/+T	0.5556	0.98
isotig30801	159	G	-C/-C	0.9905	0.98
isotig30801	313	T	+C/+C	0.8693	0.98
isotig30801	343	G	#NAME?	0.8871	0.98
isotig30821	81	A	*/-T	0.3846	0.98
isotig30833	45	T	*/+TTA	0.5053	0.98
isotig30833	159	C	*/-G	0.4241	0.98
isotig30833	183	C	*/-G	0.5825	0.98
isotig30833	183	C	*/-GA	0.4819	0.98
isotig30833	217	A	-C/-C	0.8654	0.98
isotig30833	375	C	*/-G	0.605	0.98
isotig30852	303	C	*/+T	0.5441	0.98
isotig30852	317	C	*/+G	0.5606	0.98
isotig30852	328	C	*/+G	0.3051	0.98
isotig30852	344	T	*/-C	0.5833	0.98
isotig30852	361	C	*/+G	0.3333	0.98
isotig30852	379	C	*/+TA	0.375	0.98
isotig30852	394	T	*/+A	0.5	0.98
isotig30852	398	A	*/+C	0.5556	0.98
isotig08767	1038	A	*/-T	0.6364	0.98
isotig08750	513	A	*/-T	0.375	0.98
isotig08750	958	A	*/-T	0.3488	0.98
isotig08744	916	T	*/-A	0.3125	0.98
isotig08743	353	C	*/-T	0.3333	0.98
isotig08743	405	C	*/-T	0.6	0.98
isotig08740	529	T	*/-A	0.4	0.98
isotig08740	1315	T	*/+CCTTTA	0.375	0.98
isotig08740	1468	A	*/-T	0.3125	0.98
isotig08794	1556	A	*/-T	0.4	0.98
isotig08794	1783	A	*/+T	0.5	0.98
isotig08791	1586	C	*/+A	0.3694	0.98
isotig08782	1716	C	*/-T	0.3445	0.98
isotig08782	1731	C	*/-T	0.5075	0.98
isotig08718	1160	T	*/-A	0.4	0.98
isotig08724	817	C	*/+T	0.4444	0.98
isotig08724	1412	C	*/-T	0.3333	0.98
isotig08724	1456	C	*/-T	0.4531	0.98
isotig08721	32	G	*/-T	0.3636	0.98
isotig08721	1446	G	*/-A	0.4	0.98
isotig08705	1497	C	*/+T	0.375	0.98
isotig08705	1588	G	*/-CT	0.3226	0.98
isotig08705	1683	A	*/+T	0.35	0.98
isotig08714	1075	A	*/-C	0.5556	0.98
isotig08711	1025	A	*/-T	0.4545	0.98
isotig08712	1184	T	*/+A	0.3	0.98
isotig08695	1500	T	*/-A	0.5	0.98
isotig08695	1518	A	*/+G	0.3333	0.98
isotig08695	1549	A	*/+TG	0.3846	0.98
isotig08695	1690	G	*/-A	0.3846	0.98
isotig08695	1696	T	-C/-C	0.75	0.98
isotig08695	1704	C	*/+CTAG	0.4615	0.98
isotig38629	44	G	#NAME?	0.9091	0.98
isotig38629	44	G	#NAME?	0.8696	0.98
isotig38629	60	T	*/+A	0.438	0.98
isotig38622	191	G	-C/-C	0.8276	0.98
isotig38622	202	G	-C/-C	0.9344	0.98
isotig38622	214	C	#NAME?	0.86	0.98
isotig38621	134	C	*/-G	0.6122	0.98
isotig38621	159	A	#NAME?	0.8378	0.98
isotig38621	161	T	*/-A	0.4444	0.98
isotig38621	172	G	-C/-C	0.8421	0.98
isotig38621	180	A	-C/-C	0.8684	0.98
isotig38621	190	A	#NAME?	0.8889	0.98
isotig38621	212	A	-C/-C	0.8889	0.98
isotig38621	222	G	#NAME?	0.7778	0.98
isotig38621	227	G	#NAME?	0.9667	0.98
isotig38621	237	G	#NAME?	0.9429	0.98
isotig38601	134	G	*/-T	0.6071	0.98
isotig30739	205	T	#NAME?	0.9912	0.98
isotig30739	240	A	-C/-C	0.8675	0.98
isotig30739	245	T	#NAME?	0.9043	0.98
isotig30739	299	G	#NAME?	0.8621	0.98
isotig30739	328	C	#NAME?	0.9826	0.98
isotig30739	370	G	-C/-C	0.9726	0.98
isotig30739	400	A	#NAME?	0.9278	0.98
isotig30739	402	G	*/-T	0.6831	0.98
isotig17090	203	G	*/-A	0.3636	0.98
isotig17075	43	C	*/+A	0.3636	0.98
isotig08871	163	G	*/-A	0.3333	0.98
isotig08871	1596	A	*/-T	0.3684	0.98
isotig08867	557	T	*/-A	0.4	0.98
isotig08868	1790	T	*/+A	0.3	0.98
isotig08861	585	C	*/-T	0.3684	0.98
isotig08863	995	C	*/-T	0.5556	0.98
isotig08891	1442	A	*/-AC	0.3333	0.98
isotig08891	1468	T	*/-A	0.4167	0.98
isotig08879	319	G	*/-A	0.4167	0.98
isotig08879	1114	G	*/-T	0.3846	0.98
isotig08813	340	A	+C/+C	0.8571	0.98
isotig08813	470	A	*/-CTT	0.3333	0.98
isotig08813	547	T	*/-AGA	0.5143	0.98
isotig08813	750	A	*/+AG	0.6341	0.98
isotig08813	881	G	*/-GAGAGA	0.4333	0.98
isotig08813	1005	G	*/-AGAGGAGTC	0.3636	0.98
isotig08813	1008	A	*/-G	0.5556	0.98
isotig08813	1018	G	*/+T	0.3125	0.98
isotig08813	1029	G	*/+C	0.3333	0.98
isotig08813	1041	G	*/-ATCGTCCGTC	0.5714	0.98
isotig08804	1390	G	*/+A	0.4444	0.98
isotig08803	1078	T	*/+A	0.3333	0.98
isotig38588	69	T	*/-C	0.6916	0.98
isotig38590	70	C	*/-A	0.4167	0.98
isotig38564	19	T	#NAME?	0.9622	0.98
isotig38564	26	A	-C/-C	0.9892	0.98
isotig38560	204	G	*/+GA	0.4	0.98
isotig08827	1030	G	*/-A	0.3333	0.98
isotig08829	1399	T	*/+A	0.3478	0.98
isotig08829	1407	C	*/-A	0.3182	0.98
isotig38565	79	G	#NAME?	0.8835	0.98
isotig38540	102	T	*/+TA	0.4545	0.98
isotig08849	1024	G	*/+A	0.3333	0.98
isotig08840	162	T	*/-A	0.4615	0.98
isotig08840	219	T	*/-A	0.5	0.98
isotig08840	973	A	*/-T	0.3684	0.98
isotig08842	1337	A	*/-T	0.3333	0.98
isotig09004	462	A	*/+G	0.3158	0.98
isotig09004	818	G	*/+GGTTGGTGGTCAACA	0.3061	0.98
isotig09004	857	G	#NAME?	0.9474	0.98
isotig09004	1534	A	*/-T	0.5254	0.98
isotig09004	1543	G	*/-T	0.3966	0.98
isotig08997	1573	G	*/-A	0.5	0.98
isotig38941	107	G	#NAME?	0.8974	0.98
isotig38941	183	G	*/+GA	0.7297	0.98
isotig38941	187	C	#NAME?	0.9118	0.98
isotig16896	537	A	*/-T	0.4286	0.98
isotig16896	557	A	*/-T	0.3125	0.98
isotig16896	728	A	*/+T	0.3636	0.98
isotig09009	953	G	*/-T	0.3824	0.98
isotig09009	1370	A	*/+C	0.3158	0.98
isotig09009	1550	G	*/-T	0.3158	0.98
isotig09009	1603	C	*/-T	0.3889	0.98
isotig09006	1297	T	#NAME?	0.9091	0.98
isotig09006	1297	T	#NAME?	0.8571	0.98
isotig09006	1297	T	#NAME?	0.8	0.98
isotig30645	11	C	*/+A	0.5369	0.98
isotig30645	11	C	*/+AA	0.4088	0.98
isotig30645	164	C	*/+GGCT	0.6112	0.98
isotig30645	164	C	*/+GGCTGGCT	0.6716	0.98
isotig30645	436	A	*/-T	0.5155	0.98
isotig30647	333	A	*/+G	0.4	0.98
isotig29109	188	A	*/+T	0.4203	0.98
isotig29109	348	T	#NAME?	0.8125	0.98
isotig16985	768	A	*/-T	0.3333	0.98
isotig16955	107	G	*/+T	0.4167	0.98
isotig16935	141	C	*/-A	0.3833	0.98
isotig16935	788	A	*/+G	0.3043	0.98
isotig38904	51	G	*/+A	0.3039	0.98
isotig38916	78	G	#NAME?	0.8298	0.98
isotig29161	21	T	*/-A	0.6145	0.98
isotig29161	27	A	*/-C	0.5	0.98
isotig29161	36	T	*/-A	0.6667	0.98
isotig29161	44	C	*/-GT	0.5946	0.98
isotig29161	59	G	*/-TC	0.6942	0.98
isotig29161	93	A	-C/-C	0.7684	0.98
isotig29161	119	A	-C/-C	0.7965	0.98
isotig29161	134	C	#NAME?	0.8148	0.98
isotig29161	330	A	#NAME?	0.9434	0.98
isotig08977	249	T	*/+A	0.4545	0.98
isotig08979	173	C	*/+AAT	0.3333	0.98
isotig08979	400	C	*/-A	0.3125	0.98
isotig08979	706	G	*/+T	0.3636	0.98
isotig08981	262	A	*/-G	0.4444	0.98
isotig08972	191	C	*/+AGT	0.3333	0.98
isotig08972	1652	G	*/-A	0.4545	0.98
isotig08974	217	G	*/+A	0.3333	0.98
isotig08955	323	T	*/-A	0.3333	0.98
isotig08955	1619	G	*/+A	0.3636	0.98
isotig08949	898	G	*/-A	0.3571	0.98
isotig08949	1032	C	*/-A	0.3846	0.98
isotig08949	1404	G	*/-A	0.3125	0.98
isotig08949	1478	G	*/-A	0.3571	0.98
isotig08947	438	T	*/-A	0.4444	0.98
isotig08937	1562	A	*/+T	0.4444	0.98
isotig08926	247	T	*/-A	0.3684	0.98
isotig08926	257	T	*/-A	0.5581	0.98
isotig08918	527	T	*/+C	0.3125	0.98
isotig08917	961	T	*/-A	0.4375	0.98
isotig08920	294	C	*/-T	0.5263	0.98
isotig08920	303	C	*/-T	0.3684	0.98
isotig08920	368	C	*/-T	0.4444	0.98
isotig08920	461	A	*/-T	0.4706	0.98
isotig08920	483	G	*/-T	0.5	0.98
isotig08920	1499	A	*/-T	0.3636	0.98
isotig08908	693	A	*/-T	0.3608	0.98
isotig08906	1401	A	*/-T	0.3488	0.98
isotig08906	1534	G	*/-T	0.3562	0.98
isotig08912	379	C	*/-A	0.3125	0.98
isotig08914	1442	A	*/-T	0.3696	0.98
isotig08914	1472	G	*/+A	0.3043	0.98
isotig08914	1557	A	*/+T	0.3235	0.98
isotig08914	1635	G	*/-T	0.48	0.98
isotig08895	1386	A	*/+T	0.3125	0.98
isotig08902	529	T	*/-A	0.5	0.98
isotig08902	529	T	*/+A	0.3571	0.98
isotig08902	923	C	*/-T	0.4545	0.98
isotig38848	49	T	*/-C	0.3636	0.98
isotig38848	110	T	*/-A	0.6	0.98
isotig38848	118	G	*/-A	0.4444	0.98
isotig38847	143	A	-C/-C	0.95	0.98
isotig30559	181	A	*/-G	0.3156	0.98
isotig30559	202	G	*/-T	0.3559	0.98
isotig30559	216	G	*/-A	0.4082	0.98
isotig30559	401	T	#NAME?	0.8304	0.98
isotig38882	115	C	#NAME?	0.8837	0.98
isotig38882	123	C	#NAME?	0.8605	0.98
isotig30552	88	C	#NAME?	0.8521	0.98
isotig30552	97	G	#NAME?	0.8177	0.98
isotig30552	127	C	#NAME?	0.9661	0.98
isotig30552	141	G	#NAME?	0.9565	0.98
isotig30552	258	G	#NAME?	0.855	0.98
isotig30552	279	A	-C/-C	0.8642	0.98
isotig30552	362	G	#NAME?	0.9494	0.98
isotig16848	182	A	*/-G	0.4	0.98
isotig16848	189	C	*/-A	0.3636	0.98
isotig16848	225	A	*/-T	0.3636	0.98
isotig16848	284	G	*/-A	0.3333	0.98
isotig16843	486	G	*/-A	0.3125	0.98
isotig16869	311	G	*/+T	0.6667	0.98
isotig16869	718	G	#NAME?	0.9483	0.98
isotig16830	506	G	#NAME?	0.9091	0.98
isotig16830	567	G	#NAME?	0.8889	0.98
isotig16830	729	C	*/+T	0.3333	0.98
isotig16762	325	G	*/-A	0.3636	0.98
isotig16768	24	T	*/-ACG	0.3077	0.98
isotig16768	431	G	*/-A	0.3103	0.98
isotig16789	196	T	*/-A	0.5	0.98
isotig09069	754	G	*/+T	0.5	0.98
isotig09064	911	T	*/-A	0.6364	0.98
isotig09064	1506	C	*/-T	0.3333	0.98
isotig09093	828	C	*/-T	0.3077	0.98
isotig09075	630	G	*/-A	0.3529	0.98
isotig09075	1275	A	*/+T	0.4	0.98
isotig09075	1354	C	*/+A	0.3077	0.98
isotig09075	1526	C	*/-A	0.5455	0.98
isotig09030	161	A	*/-AC	0.5	0.98
isotig09030	187	T	*/-A	0.4167	0.98
isotig09030	554	T	*/+A	0.4167	0.98
isotig09022	824	T	*/-C	0.4286	0.98
isotig09019	840	C	*/+G	0.3636	0.98
isotig16643	343	G	*/-A	0.6923	0.98
isotig16643	447	G	*/-A	0.3571	0.98
isotig18821	295	A	*/+CT	0.35	0.98
isotig18821	322	G	*/+A	0.3125	0.98
isotig18821	322	G	*/+AA	0.3125	0.98
isotig18825	343	C	*/-A	0.3529	0.98
isotig10390	282	T	*/+G	0.3636	0.98
isotig10390	602	A	*/+TACG	0.4615	0.98
isotig10390	696	A	*/-AC	0.3571	0.98
isotig10390	720	C	*/+A	0.3846	0.98
isotig10390	721	A	*/+G	0.5	0.98
isotig10391	289	T	*/-A	0.3636	0.98
isotig10389	793	T	*/-A	0.3529	0.98
isotig10389	1015	C	*/-T	0.3333	0.98
isotig10389	1017	A	*/-G	0.5455	0.98
isotig10389	1023	C	*/-GCT	0.3077	0.98
isotig10393	258	G	*/-T	0.3636	0.98
isotig10393	963	A	*/-G	0.625	0.98
isotig18840	159	C	*/-T	0.5556	0.98
isotig10313	1022	A	*/-T	0.4	0.98
isotig10298	873	C	*/-T	0.3333	0.98
isotig10332	1090	C	*/-T	0.5	0.98
isotig10332	1149	T	*/-C	0.5789	0.98
isotig10321	436	C	*/-T	0.3636	0.98
isotig10315	682	C	*/+A	0.4762	0.98
isotig10351	391	T	*/-A	0.3636	0.98
isotig10337	522	A	*/+T	0.3913	0.98
isotig16541	486	A	#NAME?	0.8	0.98
isotig10482	395	G	*/-A	0.5	0.98
isotig10482	943	G	*/-A	0.4118	0.98
isotig10482	1367	A	*/-T	0.3846	0.98
isotig10482	1373	T	*/-TA	0.4167	0.98
isotig10482	1380	A	*/-T	0.4167	0.98
isotig10483	1317	A	*/-T	0.3012	0.98
isotig10479	1321	T	*/-TG	0.4167	0.98
isotig18712	308	G	*/-A	0.5	0.98
isotig18712	466	C	*/-A	0.3333	0.98
isotig16617	515	G	*/+A	0.4118	0.98
isotig18769	550	T	*/-TA	0.3333	0.98
isotig18769	552	A	*/-T	0.5	0.98
isotig16607	327	T	*/-GACGAG	0.3011	0.98
isotig16607	667	G	*/-A	0.3148	0.98
isotig10412	521	C	*/+T	0.5	0.98
isotig10408	488	C	*/-T	0.4167	0.98
isotig10408	502	A	*/-T	0.5455	0.98
isotig10472	395	C	*/-A	0.5806	0.98
isotig10472	413	C	*/-A	0.4194	0.98
isotig10471	366	A	*/-T	0.6667	0.98
isotig10456	786	A	*/+C	0.6667	0.98
isotig10456	786	A	*/+T	0.6667	0.98
isotig10456	867	C	*/-TT	0.4	0.98
isotig10171	497	G	*/-A	0.4545	0.98
isotig10160	1116	G	*/-A	0.4	0.98
isotig10187	159	A	*/+T	0.7	0.98
isotig10187	311	G	#NAME?	0.75	0.98
isotig10176	1058	G	#NAME?	0.8182	0.98
isotig10126	643	A	*/-C	0.3333	0.98
isotig10127	483	G	*/-T	0.5455	0.98
isotig10127	1067	C	*/-T	0.3478	0.98
isotig10140	109	G	#NAME?	0.8333	0.98
isotig10140	593	G	*/+A	0.3889	0.98
isotig10107	794	A	*/-T	0.3333	0.98
isotig10111	761	A	*/+T	0.5	0.98
isotig10111	1362	T	*/-A	0.4545	0.98
isotig10111	1366	A	*/-G	0.4167	0.98
isotig10112	1316	A	*/-T	0.4545	0.98
isotig18686	40	A	#NAME?	0.7692	0.98
isotig16374	456	G	*/+T	0.3333	0.98
isotig18524	343	G	*/+T	0.3636	0.98
isotig18524	448	A	*/-T	0.6	0.98
isotig18523	353	C	*/-G	0.4444	0.98
isotig18523	354	G	#NAME?	0.875	0.98
isotig10293	190	G	*/-A	0.375	0.98
isotig10293	204	C	*/+A	0.3333	0.98
isotig18509	404	T	*/-A	0.3125	0.98
isotig10284	411	T	*/-A	0.4	0.98
isotig10270	461	T	*/-A	0.4	0.98
isotig10270	502	T	*/-A	0.5556	0.98
isotig10262	1444	G	*/-A	0.4	0.98
isotig10253	299	A	*/-T	0.434	0.98
isotig10238	343	T	*/-A	0.3069	0.98
isotig10238	402	G	*/-A	0.4725	0.98
isotig10238	402	G	*/+A	0.4545	0.98
isotig10227	732	G	*/-A	0.5556	0.98
isotig10223	77	G	*/+T	0.6667	0.98
isotig10223	85	A	*/+C	0.6667	0.98
isotig10223	1402	A	*/-T	0.3636	0.98
isotig18575	136	G	#NAME?	0.8125	0.98
isotig18575	153	T	+C/+C	0.8125	0.98
isotig18575	354	G	-C/-C	0.8571	0.98
isotig10207	75	G	*/-A	0.4583	0.98
isotig18593	361	G	*/+C	0.3333	0.98
isotig18593	362	C	*/+G	0.6	0.98
isotig10196	1007	A	*/-AT	0.4615	0.98
isotig16203	485	C	*/+A	0.5	0.98
isotig16209	73	T	*/-AC	0.4375	0.98
isotig16209	129	A	*/+AT	0.55	0.98
isotig16209	208	A	*/-G	0.5366	0.98
isotig23146	94	A	#NAME?	0.881	0.98
isotig23146	462	G	*/-A	0.3636	0.98
isotig23146	477	T	*/-A	0.5789	0.98
isotig23149	292	C	#NAME?	0.8636	0.98
isotig23149	527	C	*/-T	0.6471	0.98
isotig12948	740	G	*/-A	0.3571	0.98
isotig12948	746	T	*/-G	0.3571	0.98
isotig12951	309	T	*/-A	0.5	0.98
isotig12973	344	T	*/-A	0.35	0.98
isotig16265	513	G	*/-T	0.5	0.98
isotig12961	780	A	*/-T	0.3125	0.98
isotig12961	836	T	*/-A	0.3125	0.98
isotig10701	478	C	*/-A	0.3077	0.98
isotig10700	153	T	*/-A	0.5	0.98
isotig10700	344	C	*/-A	0.6	0.98
isotig10700	1198	G	*/-A	0.5	0.98
isotig12986	29	C	*/+A	0.4444	0.98
isotig12986	42	C	*/+T	0.4	0.98
isotig12986	564	C	*/+GCT	0.4	0.98
isotig12984	404	T	*/-A	0.3488	0.98
isotig12984	496	A	*/-TAG	0.3922	0.98
isotig12978	882	A	*/+T	0.5882	0.98
isotig10723	1184	A	*/-T	0.3636	0.98
isotig10748	364	G	*/-T	0.3077	0.98
isotig10739	575	T	*/-A	0.3846	0.98
isotig10739	1079	T	*/+ACGCA	0.3125	0.98
isotig10757	952	G	*/-T	0.3636	0.98
isotig10775	981	A	*/+T	0.4	0.98
isotig10777	40	T	*/+TA	0.6667	0.98
isotig10777	83	C	*/-A	0.3333	0.98
isotig10783	355	G	*/-A	0.3281	0.98
isotig10783	1104	G	*/+A	0.5161	0.98
isotig10792	940	T	*/+TATG	0.4286	0.98
isotig10792	973	A	*/+T	0.4286	0.98
isotig12905	607	A	*/-T	0.3333	0.98
isotig12932	483	A	*/+G	0.4615	0.98
isotig12931	216	T	*/-A	0.7	0.98
isotig12927	109	G	*/-T	0.3	0.98
isotig16106	112	G	*/-A	0.5	0.98
isotig23294	94	T	*/-A	0.7143	0.98
isotig23294	199	A	*/+G	0.3548	0.98
isotig23294	200	G	*/+A	0.4194	0.98
isotig23292	422	C	*/-A	0.5455	0.98
isotig10833	905	C	*/+TT	0.3077	0.98
isotig10815	437	G	*/+T	0.72	0.98
isotig10815	769	A	*/-T	0.4	0.98
isotig10815	1221	C	*/+T	0.3333	0.98
isotig10815	1238	T	*/+A	0.3333	0.98
isotig13081	740	T	*/-CTG	0.3636	0.98
isotig16154	397	T	*/-A	0.5556	0.98
isotig10821	20	G	*/+A	0.3846	0.98
isotig10812	97	A	*/-AC	0.4	0.98
isotig10804	769	G	*/-T	0.5455	0.98
isotig10857	173	T	*/-A	0.3333	0.98
isotig10857	282	A	*/-G	0.4348	0.98
isotig10857	301	C	*/-A	0.5	0.98
isotig16169	136	T	*/-A	0.5	0.98
isotig16173	531	G	*/-A	0.4167	0.98
isotig10837	914	G	*/+A	0.4608	0.98
isotig10838	63	G	*/-A	0.5333	0.98
isotig10838	324	G	*/-A	0.4831	0.98
isotig10838	555	T	*/+A	0.3667	0.98
isotig27077	98	A	*/+T	0.5385	0.98
isotig13006	835	A	*/+T	0.4773	0.98
isotig13006	1005	T	*/-A	0.3871	0.98
isotig13005	147	G	#NAME?	0.8462	0.98
isotig23318	404	C	*/+A	0.5	0.98
isotig10892	915	C	*/-T	0.4118	0.98
isotig10892	991	C	*/+G	0.3846	0.98
isotig13044	133	T	*/+AG	0.7	0.98
isotig26997	199	C	#NAME?	0.8	0.98
isotig26997	229	A	#NAME?	0.8462	0.98
isotig26997	260	G	*/+AT	0.5	0.98
isotig26997	328	C	*/-AT	0.6923	0.98
isotig26997	404	A	#NAME?	0.75	0.98
isotig27015	296	T	*/+TC	0.5	0.98
isotig27033	219	T	*/-A	0.3506	0.98
isotig27033	229	T	*/-TA	0.434	0.98
isotig27033	234	A	*/-C	0.3051	0.98
isotig27033	238	C	*/-T	0.4386	0.98
isotig27033	257	G	*/-T	0.6111	0.98
isotig27033	268	C	*/-G	0.3019	0.98
isotig27033	288	G	*/-T	0.475	0.98
isotig27033	371	T	*/+A	0.4054	0.98
isotig27033	399	A	*/-C	0.6	0.98
isotig27033	419	A	*/-T	0.6071	0.98
isotig27033	444	T	*/+C	0.4286	0.98
isotig12793	521	A	#NAME?	0.8333	0.98
isotig12793	521	A	#NAME?	0.875	0.98
isotig12793	538	G	*/-A	0.45	0.98
isotig12793	667	A	*/-T	0.4167	0.98
isotig12738	997	A	*/-T	0.3636	0.98
isotig12736	24	G	*/-A	0.5	0.98
isotig10514	271	T	*/-A	0.4	0.98
isotig10514	363	G	*/-A	0.3846	0.98
isotig12770	221	T	*/-AGCAGCAGC	0.3333	0.98
isotig12770	641	A	*/-T	0.5556	0.98
isotig10504	1083	G	*/-T	0.4167	0.98
isotig10504	1206	T	#NAME?	0.8889	0.98
isotig10504	1206	T	+C/+C	0.9231	0.98
isotig10502	926	C	*/+G	0.4595	0.98
isotig10502	927	G	*/+A	0.4737	0.98
isotig10502	1175	C	*/-TT	0.5	0.98
isotig10502	1175	C	*/+T	0.5556	0.98
isotig12755	583	A	*/-T	0.4444	0.98
isotig12755	750	T	*/+G	0.3636	0.98
isotig12755	767	A	*/+T	0.4	0.98
isotig12706	32	C	*/+A	0.5625	0.98
isotig12706	1112	G	*/-T	0.3636	0.98
isotig12703	761	G	*/-T	0.3	0.98
isotig12695	907	A	*/-T	0.5	0.98
isotig10572	1082	G	*/+T	0.4	0.98
isotig10565	487	T	*/+G	0.375	0.98
isotig10592	590	T	*/-A	0.3846	0.98
isotig10592	590	T	*/-AA	0.3333	0.98
isotig10593	155	A	*/-T	0.3846	0.98
isotig08179	166	G	*/-A	0.3529	0.98
isotig08179	1665	C	*/-TATT	0.3056	0.98
isotig10520	139	C	*/+T	0.4	0.98
isotig08181	1819	C	*/-T	0.5625	0.98
isotig08185	207	G	*/-A	0.5455	0.98
isotig08185	1058	C	*/-T	0.3333	0.98
isotig08190	807	C	*/-T	0.4	0.98
isotig08191	410	T	*/-A	0.4118	0.98
isotig08191	984	C	*/-A	0.3846	0.98
isotig08192	1355	T	*/-C	0.4545	0.98
isotig08192	1409	A	*/+T	0.3077	0.98
isotig10525	355	C	*/+T	0.3571	0.98
isotig10534	262	A	*/-AAC	0.4	0.98
isotig10551	1223	T	*/-G	0.3684	0.98
isotig10551	1333	C	*/-T	0.3889	0.98
isotig08137	1418	A	*/-T	0.3684	0.98
isotig08142	586	G	*/-A	0.3111	0.98
isotig08142	1710	T	*/-C	0.303	0.98
isotig08141	131	C	*/-A	0.4118	0.98
isotig08154	627	T	*/+A	0.3333	0.98
isotig08154	1562	A	*/+T	0.3571	0.98
isotig08154	1568	A	*/-T	0.3571	0.98
isotig08153	587	A	*/-T	0.3889	0.98
isotig08145	366	C	*/-A	0.3333	0.98
isotig08159	1627	G	*/+T	0.4	0.98
isotig08162	1670	A	*/+AT	0.4	0.98
isotig08161	830	C	*/-T	0.3636	0.98
isotig08161	859	C	*/-A	0.3571	0.98
isotig08174	263	T	*/-A	0.4	0.98
isotig08174	329	G	*/-T	0.4167	0.98
isotig08172	1133	G	*/-A	0.3636	0.98
isotig08170	1954	A	*/+C	0.4444	0.98
isotig08167	1308	C	*/-A	0.3846	0.98
isotig08166	1693	A	*/+GCGGTCCCT	0.4	0.98
isotig08101	810	T	*/-TG	0.4167	0.98
isotig08101	1545	C	*/-G	0.371	0.98
isotig08101	1546	G	#NAME?	0.8947	0.98
isotig08103	450	C	*/-T	0.4286	0.98
isotig08103	460	C	*/-T	0.3333	0.98
isotig08095	979	G	*/+T	0.4146	0.98
isotig08115	745	C	*/-T	0.3373	0.98
isotig08115	752	C	*/+A	0.6979	0.98
isotig08115	1625	A	*/-ATAAT	0.5294	0.98
isotig08117	2090	G	*/+T	0.3043	0.98
isotig08132	1078	G	*/-A	0.3529	0.98
isotig08132	1443	C	*/+T	0.3333	0.98
isotig08132	1801	A	*/-T	0.3077	0.98
isotig08132	1812	T	*/-A	0.5	0.98
isotig08132	1834	C	*/-A	0.4167	0.98
isotig08131	1206	T	*/-A	0.4	0.98
isotig08127	878	G	*/-ATAT	0.3077	0.98
isotig08127	1029	T	*/-ATG	0.3333	0.98
isotig08127	1109	C	*/+A	0.6	0.98
isotig08127	1109	C	*/+G	0.5	0.98
isotig08127	1684	C	*/+T	0.4167	0.98
isotig08199	1395	G	*/-T	0.375	0.98
isotig08199	1544	A	*/-T	0.3077	0.98
isotig08198	997	C	*/-T	0.5	0.98
isotig08196	57	T	*/-GTC	0.4722	0.98
isotig19004	439	A	*/-T	0.4545	0.98
isotig19004	446	G	*/-T	0.4545	0.98
isotig19009	202	G	*/-T	0.4545	0.98
isotig10631	582	T	*/-A	0.3333	0.98
isotig12885	504	C	*/-GAAA	0.4	0.98
isotig10624	1004	T	*/+C	0.3333	0.98
isotig10624	1085	C	*/-AT	0.5833	0.98
isotig10624	1123	T	*/+A	0.5833	0.98
isotig10624	1220	C	*/-A	0.3333	0.98
isotig10621	296	T	*/+A	0.6667	0.98
isotig10622	1152	T	*/-A	0.6364	0.98
isotig10622	1172	C	*/+A	0.6364	0.98
isotig12881	688	A	*/+GGTAAGTAT	0.3333	0.98
isotig10612	474	T	*/-A	0.3077	0.98
isotig10608	916	C	*/-A	0.5882	0.98
isotig10601	428	A	*/-T	0.4545	0.98
isotig12862	221	C	*/-A	0.381	0.98
isotig12842	1010	G	#NAME?	0.75	0.98
isotig12823	432	C	*/+A	0.3333	0.98
isotig12819	749	T	*/-C	0.4545	0.98
isotig23136	523	G	*/-A	0.3571	0.98
isotig10679	169	C	*/+T	0.3333	0.98
isotig10679	232	G	*/+T	0.3333	0.98
isotig10679	260	T	*/+A	0.3333	0.98
isotig10679	573	G	*/-T	0.5	0.98
isotig10694	633	G	*/-T	0.3333	0.98
isotig10669	658	A	*/-T	0.3077	0.98
isotig10669	990	A	*/-GACT	0.4	0.98
isotig10669	996	G	*/-TAAAGGTT	0.4	0.98
isotig10669	1005	G	*/+AAGA	0.3846	0.98
isotig10671	421	G	*/+T	0.4167	0.98
isotig10639	264	A	*/-T	0.4444	0.98
isotig10646	742	C	*/-T	0.4545	0.98
isotig08277	970	C	*/-T	0.4	0.98
isotig08277	984	C	*/-T	0.3077	0.98
isotig08276	375	G	*/-T	0.4	0.98
isotig08276	387	A	*/-T	0.4667	0.98
isotig08276	1647	G	*/-T	0.3333	0.98
isotig08278	1353	G	*/-T	0.5	0.98
isotig08275	345	A	*/-AG	0.3077	0.98
isotig08281	721	G	*/-A	0.3333	0.98
isotig08281	759	T	*/-A	0.4167	0.98
isotig08281	787	C	*/-G	0.3636	0.98
isotig08281	927	C	#NAME?	0.875	0.98
isotig08281	1617	C	*/-T	0.4545	0.98
isotig08288	417	C	*/+A	0.3939	0.98
isotig08288	1528	A	*/+T	0.4085	0.98
isotig08288	1729	G	*/-A	0.3538	0.98
isotig08255	1331	A	*/-G	0.3	0.98
isotig08256	1790	T	*/+C	0.3846	0.98
isotig08259	1065	T	*/+A	0.3333	0.98
isotig08264	777	T	*/-A	0.4	0.98
isotig08264	842	T	*/-A	0.4286	0.98
isotig08264	2003	G	*/-TGCAAAAA	0.4	0.98
isotig08266	1541	A	*/-T	0.4545	0.98
isotig08272	1590	A	*/+T	0.5	0.98
isotig08272	1703	C	*/-T	0.3333	0.98
isotig18974	317	G	#NAME?	0.8889	0.98
isotig18974	521	A	*/-T	0.6316	0.98
isotig18972	270	G	*/+T	0.4	0.98
isotig08241	843	C	*/-A	0.3636	0.98
isotig08242	1405	G	*/-T	0.4	0.98
isotig08237	1541	T	*/-TC	0.3636	0.98
isotig08251	133	G	*/+A	0.4	0.98
isotig08247	1262	C	*/-A	0.3077	0.98
isotig18947	410	C	*/-T	0.3125	0.98
isotig08216	992	C	*/+T	0.3636	0.98
isotig08234	825	G	*/-T	0.3636	0.98
isotig08225	440	T	*/-A	0.4167	0.98
isotig08229	527	G	*/-A	0.3636	0.98
isotig21519	361	C	*/-A	0.3636	0.98
isotig23713	76	T	*/+G	0.5714	0.98
isotig23713	118	C	#NAME?	0.75	0.98
isotig23713	214	A	*/-T	0.5	0.98
isotig23713	350	T	*/+AG	0.3333	0.98
isotig23713	441	G	*/-T	0.3158	0.98
isotig23719	137	G	*/-T	0.4865	0.98
isotig23719	499	A	*/+T	0.5	0.98
isotig23737	76	T	*/-A	0.3889	0.98
isotig19195	485	C	*/+AAA	0.5	0.98
isotig28792	132	A	*/-T	0.4545	0.98
isotig28792	299	G	*/-A	0.4667	0.98
isotig26636	140	T	*/+A	0.4	0.98
isotig26636	441	G	*/+T	0.3636	0.98
isotig28773	181	A	*/-C	0.3764	0.98
isotig28773	211	G	*/+T	0.4678	0.98
isotig28773	243	A	*/-C	0.4809	0.98
isotig28773	269	A	*/+C	0.3333	0.98
isotig28773	283	C	*/-G	0.5176	0.98
isotig28773	470	A	*/+C	0.3388	0.98
isotig26627	404	G	*/-A	0.4138	0.98
isotig12647	702	G	*/-T	0.3571	0.98
isotig12608	57	G	*/-A	0.4091	0.98
isotig19253	524	A	*/-C	0.3077	0.98
isotig21578	21	G	*/-T	0.4211	0.98
isotig23698	450	T	*/+C	0.4729	0.98
isotig12666	791	C	*/-T	0.5455	0.98
isotig12679	1011	A	*/-T	0.5455	0.98
isotig21548	543	T	*/+A	0.3636	0.98
isotig26713	503	A	*/-T	0.4	0.98
isotig23689	206	C	#NAME?	0.9449	0.98
isotig23689	276	T	#NAME?	0.9355	0.98
isotig23689	328	G	#NAME?	0.9674	0.98
isotig23689	429	C	#NAME?	0.9135	0.98
isotig23689	483	A	#NAME?	0.9703	0.98
isotig23689	521	A	*/-G	0.625	0.98
isotig26747	237	A	*/+G	0.3077	0.98
isotig17180	666	A	*/-T	0.4	0.98
isotig17175	313	T	*/-A	0.3077	0.98
isotig12516	833	T	*/+A	0.3636	0.98
isotig12516	849	G	*/+A	0.3636	0.98
isotig12516	902	T	*/+A	0.3636	0.98
isotig12516	934	T	*/+A	0.4	0.98
isotig12516	944	C	*/+G	0.4	0.98
isotig12516	959	G	*/+A	0.4	0.98
isotig17152	458	T	*/-A	0.4118	0.98
isotig12501	323	G	*/-T	0.4375	0.98
isotig12511	147	A	*/-G	0.5	0.98
isotig17117	599	G	*/-A	0.6	0.98
isotig19381	575	A	*/-T	0.5556	0.98
isotig19380	137	G	*/-T	0.3529	0.98
isotig17109	536	T	*/-A	0.4	0.98
isotig21457	328	C	*/+TT	0.3571	0.98
isotig21457	373	C	*/+T	0.6	0.98
isotig12591	257	T	*/+A	0.4545	0.98
isotig21444	166	T	*/-A	0.5714	0.98
isotig12559	133	G	*/-T	0.3636	0.98
isotig12559	149	A	*/-T	0.5	0.98
isotig12559	457	G	*/-A	0.5	0.98
isotig21412	551	C	*/-G	0.3333	0.98
isotig21413	495	G	*/+A	0.4286	0.98
isotig21413	499	A	*/+G	0.4615	0.98
isotig21413	505	T	*/+TG	0.5385	0.98
isotig21413	510	G	*/+A	0.5833	0.98
isotig21413	513	A	*/+AT	0.7	0.98
isotig21413	523	T	*/+TGTC	0.6667	0.98
isotig23507	313	G	*/+T	0.4545	0.98
isotig23524	396	T	*/+ACAACTA	0.3529	0.98
isotig21374	189	T	*/+TGC	0.6111	0.98
isotig29092	221	C	*/-T	0.3333	0.98
isotig29092	272	A	+C/+C	0.8571	0.98
isotig29092	272	A	#NAME?	0.8333	0.98
isotig29062	10	T	*/+A	0.3704	0.98
isotig29062	443	A	*/-T	0.3333	0.98
isotig12397	1009	G	*/-T	0.32	0.98
isotig12413	214	T	*/-A	0.3091	0.98
isotig12413	962	A	*/-T	0.4085	0.98
isotig12409	249	T	*/+A	0.7273	0.98
isotig12409	871	T	*/-TC	0.3571	0.98
isotig12436	562	T	*/-G	0.4167	0.98
isotig12435	1122	C	*/-T	0.4167	0.98
isotig12463	1058	C	*/-T	0.3333	0.98
isotig12468	379	A	*/-T	0.3438	0.98
isotig12471	535	A	*/-T	0.375	0.98
isotig12471	578	G	*/-TT	0.4286	0.98
isotig12471	742	C	*/+T	0.375	0.98
isotig12484	1117	T	*/-A	0.3088	0.98
isotig12483	347	C	*/+A	0.35	0.98
isotig12482	1095	A	*/-T	0.5	0.98
isotig12276	494	G	*/-A	0.3611	0.98
isotig12276	535	T	*/-A	0.6786	0.98
isotig12276	607	A	*/-T	0.3607	0.98
isotig12280	409	G	*/-A	0.3636	0.98
isotig12282	214	C	*/-T	0.6364	0.98
isotig12282	315	A	*/+C	0.5	0.98
isotig12282	378	C	*/+T	0.4545	0.98
isotig12264	388	G	*/-A	0.5	0.98
isotig12264	427	T	*/-C	0.3333	0.98
isotig26918	207	G	#NAME?	0.9954	0.98
isotig26918	437	T	#NAME?	0.8483	0.98
isotig26918	456	A	#NAME?	0.8204	0.98
isotig26918	462	G	#NAME?	0.9171	0.98
isotig26918	470	T	#NAME?	0.8646	0.98
isotig23403	128	T	*/+C	0.5714	0.98
isotig26973	363	T	#NAME?	0.8182	0.98
isotig26992	63	T	*/+GA	0.3171	0.98
isotig26992	63	T	*/+GAGA	0.4717	0.98
isotig26992	160	A	*/-GACC	0.4579	0.98
isotig26992	160	A	*/+GACC	0.7026	0.98
isotig26992	427	G	*/-T	0.7436	0.98
isotig26992	444	A	*/+G	0.7143	0.98
isotig26992	462	G	*/-T	0.6	0.98
isotig26992	475	G	*/-A	0.6364	0.98
isotig26992	493	C	*/-G	0.7273	0.98
isotig19100	205	G	*/+AGAA	0.4688	0.98
isotig19100	453	A	*/+C	0.6757	0.98
isotig19102	120	A	*/-ACC	0.3141	0.98
isotig23468	483	G	*/+T	0.3333	0.98
isotig21274	380	A	*/+G	0.5	0.98
isotig19113	155	T	*/-A	0.6154	0.98
isotig12321	135	T	*/-A	0.5455	0.98
isotig12321	230	G	*/+A	0.4118	0.98
isotig12321	246	A	*/-T	0.4615	0.98
isotig12321	246	A	*/+T	0.4615	0.98
isotig12319	789	T	*/-AA	0.5	0.98
isotig12320	153	A	*/-GGAAGAGGCAGACGTGAATGGGTATAAACTTC	0.6522	0.98
isotig12317	792	C	*/+A	0.6923	0.98
isotig12334	1038	G	*/+T	0.5	0.98
isotig12295	1052	A	*/-T	0.45	0.98
isotig12295	1086	C	*/-A	0.4706	0.98
isotig12305	818	A	*/-T	0.4	0.98
isotig21232	382	G	*/-A	0.4286	0.98
isotig12371	268	C	*/-T	0.3077	0.98
isotig12350	62	A	*/-T	0.3333	0.98
isotig33433	349	A	*/+T	0.3571	0.98
isotig19644	573	C	*/-AG	0.4706	0.98
isotig19644	586	T	#NAME?	0.7778	0.98
isotig33405	176	G	*/-T	0.5238	0.98
isotig33405	204	C	*/-G	0.5161	0.98
isotig33405	260	A	*/+G	0.3077	0.98
isotig33405	265	G	*/+T	0.4872	0.98
isotig33405	279	C	*/+G	0.3333	0.98
isotig33405	290	T	*/+A	0.4898	0.98
isotig33405	336	T	*/+A	0.375	0.98
isotig33405	351	G	*/+A	0.4375	0.98
isotig33405	359	G	*/+A	0.4889	0.98
isotig33420	108	C	*/-G	0.3275	0.98
isotig33420	115	G	#NAME?	0.7778	0.98
isotig33420	116	T	*/+G	0.6	0.98
isotig33420	315	C	*/-G	0.3358	0.98
isotig12184	625	G	*/-A	0.4286	0.98
isotig19612	237	G	*/-A	0.4375	0.98
isotig12137	122	C	*/-A	0.3929	0.98
isotig12137	140	G	*/-A	0.5	0.98
isotig12137	1059	C	*/-T	0.3611	0.98
isotig12159	731	G	*/-TC	0.4286	0.98
isotig12174	117	T	*/-A	0.3333	0.98
isotig12171	570	A	*/-T	0.4615	0.98
isotig12175	317	C	*/-T	0.5	0.98
isotig12175	320	T	*/-C	0.4545	0.98
isotig12215	92	C	*/-T	0.3793	0.98
isotig12215	211	G	*/+A	0.3016	0.98
isotig12215	253	A	*/-T	0.575	0.98
isotig12254	466	C	*/-A	0.3611	0.98
isotig12254	602	G	*/-T	0.3077	0.98
isotig21115	520	G	*/+A	0.3243	0.98
isotig21122	258	A	*/+T	0.3571	0.98
isotig12242	297	T	#NAME?	0.8571	0.98
isotig21120	424	A	*/+T	0.5	0.98
isotig12206	644	A	*/-T	0.3529	0.98
isotig12202	910	A	*/-GAG	0.4868	0.98
isotig21184	327	A	*/-C	0.5909	0.98
isotig21184	364	G	#NAME?	0.7857	0.98
isotig26117	232	G	*/-C	0.375	0.98
isotig26117	283	T	*/+A	0.3571	0.98
isotig26117	324	C	*/+G	0.5385	0.98
isotig33580	342	A	*/-ATGATG	0.3115	0.98
isotig33580	364	G	*/-T	0.4811	0.98
isotig33517	89	G	+C/+C	0.8889	0.98
isotig19768	485	T	-C/-C	0.9333	0.98
isotig19768	595	A	+C/+C	0.8	0.98
isotig19726	498	A	*/-T	0.3333	0.98
isotig24070	74	T	*/-A	0.5333	0.98
isotig12133	695	C	*/+T	0.3889	0.98
isotig12133	701	A	*/+C	0.5263	0.98
isotig12133	721	C	*/+T	0.4	0.98
isotig12133	735	G	*/+C	0.3	0.98
isotig12097	578	A	*/+AC	0.5	0.98
isotig12095	493	A	*/+T	0.3636	0.98
isotig12095	701	G	*/-T	0.3571	0.98
isotig26286	394	G	*/+A	0.3846	0.98
isotig26286	395	G	#NAME?	0.8571	0.98
isotig26278	160	G	*/+T	0.3478	0.98
isotig26278	243	G	*/+T	0.3667	0.98
isotig26278	381	C	*/-A	0.52	0.98
isotig26278	427	C	*/-A	0.32	0.98
isotig26278	513	G	*/+T	0.5556	0.98
isotig23995	177	A	#NAME?	0.9167	0.98
isotig23995	376	T	*/-C	0.7333	0.98
isotig26200	118	T	*/+A	0.3846	0.98
isotig26217	147	C	*/-ATACA	0.4498	0.98
isotig26217	181	C	*/+T	0.3354	0.98
isotig26217	241	A	*/-ATATCATATC	0.737	0.98
isotig26217	244	A	*/-TCATATCATATCATATCATATCATAT	0.3114	0.98
isotig26217	286	T	*/-CTCG	0.3602	0.98
isotig26217	286	T	*/-CTCGCTCG	0.5956	0.98
isotig26217	318	A	*/-ATCG	0.4667	0.98
isotig26217	368	A	#NAME?	0.8366	0.98
isotig19407	437	C	*/-A	0.6429	0.98
isotig19407	451	C	#NAME?	0.75	0.98
isotig19407	514	G	*/-A	0.5	0.98
isotig19407	535	T	*/-A	0.4	0.98
isotig19411	177	G	*/-A	0.4	0.98
isotig19437	417	C	#NAME?	0.84	0.98
isotig19425	86	A	*/-T	0.3636	0.98
isotig33217	205	C	#NAME?	0.7838	0.98
isotig33217	221	T	#NAME?	0.9906	0.98
isotig26434	319	T	#NAME?	0.7554	0.98
isotig33259	322	T	#NAME?	0.9863	0.98
isotig33259	386	T	-C/-C	0.8287	0.98
isotig33194	32	A	*/-T	0.5	0.98
isotig23914	268	C	*/+A	0.6667	0.98
isotig23914	340	A	*/+T	0.5333	0.98
isotig23942	302	G	*/+T	0.6667	0.98
isotig19490	605	T	*/+A	0.3636	0.98
isotig26357	178	C	*/-T	0.7143	0.98
isotig19522	346	C	*/-T	0.6923	0.98
isotig33313	81	G	*/+A	0.3333	0.98
isotig33319	63	T	#NAME?	0.75	0.98
isotig33319	144	G	#NAME?	0.9	0.98
isotig33321	55	C	*/+AGAT	0.7	0.98
isotig33321	124	T	*/-A	0.3333	0.98
isotig33321	132	C	*/-TG	0.44	0.98
isotig33321	181	C	*/+TTT	0.4583	0.98
isotig33320	95	T	*/+A	0.4355	0.98
isotig33320	109	T	*/+A	0.5758	0.98
isotig33320	151	C	*/+G	0.3729	0.98
isotig33320	190	C	*/-G	0.5738	0.98
isotig33320	197	C	*/+G	0.5902	0.98
isotig33327	77	T	#NAME?	0.7771	0.98
isotig33327	88	A	*/-TCTC	0.4634	0.98
isotig33327	88	A	*/-TCTCTC	0.6303	0.98
isotig23874	230	T	#NAME?	0.8	0.98
isotig23874	257	C	#NAME?	0.8	0.98
isotig07988	2057	A	*/-TAT	0.3913	0.98
isotig07990	73	G	*/+GTATGC	0.4286	0.98
isotig07990	1533	A	*/+TGATGT	0.3913	0.98
isotig07990	1656	G	#NAME?	0.9333	0.98
isotig07990	1656	G	+C/+C	0.9333	0.98
isotig07990	1656	G	#NAME?	0.9333	0.98
isotig07990	1922	C	*/+A	0.3571	0.98
isotig05474	413	A	*/-G	0.7273	0.98
isotig05468	601	C	*/-AGAGAGAGAG	0.5322	0.98
isotig05468	601	C	*/-AGAGAG	0.5604	0.98
isotig05468	601	C	#NAME?	0.8496	0.98
isotig05482	464	T	*/+G	0.4444	0.98
isotig05482	518	C	*/+G	0.5714	0.98
isotig07994	345	G	*/-A	0.4667	0.98
isotig36879	37	G	*/-T	0.4625	0.98
isotig36879	209	C	*/+G	0.3662	0.98
isotig36879	257	G	#NAME?	0.9375	0.98
isotig36879	278	C	#NAME?	0.9615	0.98
isotig36879	283	T	#NAME?	0.9259	0.98
isotig36879	300	G	#NAME?	0.8393	0.98
isotig05486	379	A	*/+CTAATC	0.6154	0.98
isotig05486	381	G	*/+AGAAT	0.6667	0.98
isotig05494	189	C	*/-T	0.4444	0.98
isotig05494	210	G	*/-A	0.4	0.98
isotig05494	229	T	*/+G	0.3636	0.98
isotig05494	374	G	*/-A	0.3333	0.98
isotig05494	526	T	*/+A	0.5	0.98
isotig05504	331	G	*/-T	0.4167	0.98
isotig05504	598	T	*/-AAAAAAATAAAA	0.3333	0.98
isotig05504	728	T	*/+A	0.4375	0.98
isotig05504	728	T	*/+AA	0.4	0.98
isotig05504	742	A	*/+TAT	0.5714	0.98
isotig07968	1340	T	*/-A	0.5	0.98
isotig07970	1325	G	*/+T	0.3077	0.98
isotig07970	1863	T	*/+C	0.3333	0.98
isotig07970	1864	C	*/+T	0.4167	0.98
isotig33852	158	G	*/-C	0.5758	0.98
isotig33852	214	G	*/+T	0.44	0.98
isotig07975	206	A	*/-T	0.4	0.98
isotig07978	743	T	*/-A	0.5385	0.98
isotig07978	974	A	*/-T	0.6	0.98
isotig31686	156	G	*/-T	0.6364	0.98
isotig31686	172	T	*/+C	0.6364	0.98
isotig31686	278	C	*/-G	0.6364	0.98
isotig31686	320	T	*/-G	0.625	0.98
isotig05402	643	G	*/-A	0.5556	0.98
isotig05402	719	T	*/-A	0.4167	0.98
isotig07948	482	T	*/-A	0.3158	0.98
isotig07948	587	C	*/-A	0.3529	0.98
isotig05418	30	T	*/-A	0.5	0.98
isotig05418	52	C	*/-T	0.5385	0.98
isotig05418	1027	T	*/-A	0.4167	0.98
isotig07962	1799	T	*/-A	0.3571	0.98
isotig07962	1816	A	*/-T	0.3636	0.98
isotig07962	1972	T	*/-A	0.4286	0.98
isotig07962	1989	T	*/+A	0.3077	0.98
isotig05416	347	G	#NAME?	0.8125	0.98
isotig14113	789	G	#NAME?	0.8182	0.98
isotig14113	797	C	#NAME?	0.9	0.98
isotig33810	36	C	#NAME?	0.875	0.98
isotig33810	194	A	-C/-C	0.8553	0.98
isotig33810	259	A	#NAME?	0.8873	0.98
isotig33810	309	G	#NAME?	0.7581	0.98
isotig07925	967	A	*/-T	0.3125	0.98
isotig05382	649	T	*/-G	0.3636	0.98
isotig05382	650	G	#NAME?	0.8571	0.98
isotig05378	244	C	*/+T	0.5556	0.98
isotig07940	2002	T	*/+A	0.5	0.98
isotig07940	2002	T	*/+C	0.5455	0.98
isotig36832	231	G	*/+T	0.685	0.98
isotig36832	244	G	#NAME?	0.9738	0.98
isotig36832	249	G	#NAME?	0.986	0.98
isotig36832	257	G	#NAME?	0.9509	0.98
isotig36832	265	C	#NAME?	0.977	0.98
isotig36832	275	T	#NAME?	0.9806	0.98
isotig36832	294	A	#NAME?	0.8993	0.98
isotig14185	810	A	*/-C	0.4545	0.98
isotig14175	284	A	*/+G	0.3889	0.98
isotig39044	32	A	*/-TC	0.383	0.98
isotig39044	168	C	*/-ATT	0.44	0.98
isotig39044	168	C	*/+ATT	0.5059	0.98
isotig39052	134	T	#NAME?	0.7733	0.98
isotig39052	175	G	*/+A	0.5735	0.98
isotig39052	222	A	*/+G	0.4466	0.98
isotig39051	176	C	#NAME?	0.8345	0.98
isotig39051	181	A	#NAME?	0.8702	0.98
isotig39051	213	T	#NAME?	0.8516	0.98
isotig08035	840	G	*/-A	0.3333	0.98
isotig08037	80	G	*/+A	0.3077	0.98
isotig08042	1273	C	*/-A	0.5714	0.98
isotig14203	653	G	*/-A	0.5	0.98
isotig08026	99	G	*/-T	0.6154	0.98
isotig08026	345	C	#NAME?	0.913	0.98
isotig14212	447	T	*/-A	0.3696	0.98
isotig14212	670	G	*/-T	0.3214	0.98
isotig14206	580	G	*/-T	0.3125	0.98
isotig31683	98	T	*/-C	0.7195	0.98
isotig31683	103	T	*/-C	0.6753	0.98
isotig31683	113	G	*/-GT	0.6184	0.98
isotig31683	114	G	*/-T	0.3548	0.98
isotig31683	134	C	*/-G	0.5938	0.98
isotig31683	143	A	*/-G	0.4731	0.98
isotig31683	194	G	*/-T	0.7125	0.98
isotig31683	233	C	*/-CG	0.3011	0.98
isotig31683	235	G	*/-T	0.6825	0.98
isotig31683	287	T	*/+A	0.39	0.98
isotig31683	349	T	*/-C	0.3103	0.98
isotig31683	361	T	*/+C	0.3088	0.98
isotig39079	120	T	#NAME?	0.8158	0.98
isotig39079	161	G	*/+A	0.617	0.98
isotig39079	208	A	*/+G	0.4419	0.98
isotig08008	1715	G	*/+A	0.5	0.98
isotig08007	834	A	*/-T	0.3571	0.98
isotig08013	1089	T	*/-A	0.3	0.98
isotig05352	383	A	*/+T	0.625	0.98
isotig05354	355	A	*/+GTAC	0.5455	0.98
isotig07999	1066	T	*/+A	0.3333	0.98
isotig07996	2040	A	*/-T	0.7273	0.98
isotig07998	450	C	*/-A	0.6667	0.98
isotig05334	741	A	*/-T	0.3048	0.98
isotig05308	633	C	*/+A	0.3333	0.98
isotig05308	647	T	*/+A	0.3636	0.98
isotig05308	684	G	#NAME?	0.7619	0.98
isotig05308	704	G	+C/+C	0.8636	0.98
isotig05308	814	A	+C/+C	0.7826	0.98
isotig05308	868	T	#NAME?	0.8333	0.98
isotig05310	440	G	*/+A	0.6364	0.98
isotig31607	366	T	*/+A	0.4	0.98
isotig31607	392	C	*/+T	0.3636	0.98
isotig31607	404	T	*/+A	0.3636	0.98
isotig05296	571	A	*/-T	0.5714	0.98
isotig05294	363	C	*/+G	0.6	0.98
isotig05302	51	C	*/+T	0.3077	0.98
isotig05302	232	T	*/+AG	0.3571	0.98
isotig05302	241	T	*/+A	0.3846	0.98
isotig05274	590	A	*/-T	0.7	0.98
isotig05278	459	G	*/+T	0.493	0.98
isotig05266	545	T	*/+AC	0.3636	0.98
isotig05266	599	G	*/-TAA	0.3636	0.98
isotig05266	624	A	*/-GACT	0.4	0.98
isotig31625	17	G	#NAME?	0.9827	0.98
isotig31625	220	G	#NAME?	0.9957	0.98
isotig31625	332	G	#NAME?	0.8962	0.98
isotig31625	332	G	*/-TA	0.5912	0.98
isotig05204	355	G	*/-TTC	0.5	0.98
isotig05192	73	G	*/+A	0.3462	0.98
isotig07855	1630	C	*/-T	0.3636	0.98
isotig33979	218	G	*/-TA	0.4	0.98
isotig33979	237	A	*/+G	0.3636	0.98
isotig05224	619	C	*/-T	0.4167	0.98
isotig07860	1805	G	*/-A	0.5714	0.98
isotig05216	185	C	*/-A	0.4	0.98
isotig07864	413	G	*/+A	0.4561	0.98
isotig07864	1273	C	*/+A	0.367	0.98
isotig07864	2161	A	*/-T	0.6933	0.98
isotig07863	2026	T	*/+TTGAGA	0.6	0.98
isotig07874	1246	T	*/-A	0.4167	0.98
isotig07874	1420	C	*/-T	0.4667	0.98
isotig07870	1988	T	*/-A	0.4516	0.98
isotig07870	2088	C	*/-T	0.3913	0.98
isotig07879	669	T	*/-G	0.4	0.98
isotig07879	1836	G	*/-A	0.5625	0.98
isotig07879	1836	G	*/+A	0.3636	0.98
isotig07878	756	T	*/-A	0.3191	0.98
isotig07878	756	T	*/+A	0.3043	0.98
isotig07878	784	G	*/-A	0.4133	0.98
isotig14275	109	C	*/-A	0.4	0.98
isotig14275	710	A	*/-T	0.3636	0.98
isotig14275	785	A	*/-T	0.4	0.98
isotig07884	1145	C	*/-T	0.3636	0.98
isotig07808	367	G	*/-T	0.3571	0.98
isotig07812	1715	C	*/-T	0.4375	0.98
isotig07812	1833	G	*/-A	0.45	0.98
isotig14215	538	A	*/-T	0.3889	0.98
isotig14215	573	T	*/-TCTG	0.4583	0.98
isotig07817	1238	A	*/+T	0.4286	0.98
isotig07816	1669	G	*/-T	0.3333	0.98
isotig07823	780	T	*/-A	0.5833	0.98
isotig07832	100	T	*/-A	0.4118	0.98
isotig07832	123	G	*/-A	0.3333	0.98
isotig07828	1797	G	*/-T	0.3846	0.98
isotig07828	1923	C	*/-A	0.3636	0.98
isotig07829	1724	C	*/+A	0.4375	0.98
isotig07829	1763	C	*/+AT	0.375	0.98
isotig07834	1651	A	*/-T	0.4	0.98
isotig07835	743	G	*/+C	0.3333	0.98
isotig07843	1039	G	*/-A	0.3077	0.98
isotig05166	358	C	*/-T	0.5556	0.98
isotig05166	641	C	*/-T	0.4375	0.98
isotig07842	1018	A	*/-T	0.4615	0.98
isotig07842	1115	A	*/-C	0.3158	0.98
isotig07842	1186	C	*/+A	0.3529	0.98
isotig07842	1324	G	*/-A	0.3077	0.98
isotig07837	239	C	*/+AT	0.3571	0.98
isotig05174	65	A	*/+T	0.4444	0.98
isotig05174	316	T	*/-GGTATGTA	0.4762	0.98
isotig36921	43	C	*/-A	0.3387	0.98
isotig36921	196	C	*/-T	0.3824	0.98
isotig36921	232	C	*/-A	0.5714	0.98
isotig36921	243	T	*/+A	0.3182	0.98
isotig07887	739	C	*/+A	0.3333	0.98
isotig07887	799	T	*/+A	0.4	0.98
isotig07887	813	T	*/+A	0.4	0.98
isotig07887	871	G	*/+T	0.3125	0.98
isotig07887	898	C	*/+A	0.3571	0.98
isotig07887	984	T	*/+A	0.5455	0.98
isotig07887	1013	T	*/+A	0.4167	0.98
isotig07887	1377	G	*/+T	0.3333	0.98
isotig07889	880	C	*/-T	0.5306	0.98
isotig07889	1123	A	*/-T	0.4324	0.98
isotig07889	1602	C	*/+G	0.3571	0.98
isotig36957	191	G	-C/-C	0.9826	0.98
isotig07904	691	A	*/+CAG	0.4375	0.98
isotig07901	1800	G	*/+T	0.3	0.98
isotig07902	632	T	*/-A	0.3077	0.98
isotig07902	646	A	*/-C	0.3846	0.98
isotig07902	695	T	*/-A	0.4667	0.98
isotig05142	588	C	*/+T	0.3636	0.98
isotig07895	1967	G	*/-A	0.3333	0.98
isotig05132	229	G	*/-A	0.3636	0.98
isotig05122	485	A	*/+T	0.5	0.98
isotig05122	493	A	#NAME?	0.8333	0.98
isotig05110	517	C	*/-T	0.6667	0.98
isotig05110	615	C	*/-T	0.3333	0.98
isotig05110	768	C	*/+T	0.3846	0.98
isotig31785	203	A	*/-G	0.5778	0.98
isotig31785	212	A	*/-G	0.5556	0.98
isotig31785	217	G	*/-T	0.631	0.98
isotig31785	283	T	*/-C	0.687	0.98
isotig31785	303	A	*/-C	0.6199	0.98
isotig31785	334	T	*/-A	0.3182	0.98
isotig31785	354	C	*/+G	0.7143	0.98
isotig31785	364	G	*/-A	0.3333	0.98
isotig31785	382	T	*/+C	0.3	0.98
isotig07922	360	A	*/+C	0.3636	0.98
isotig07915	102	G	*/-A	0.3571	0.98
isotig07915	680	T	*/-A	0.5294	0.98
isotig07919	614	A	*/+T	0.3929	0.98
isotig07919	1018	G	*/-AA	0.3077	0.98
isotig07913	808	C	*/-A	0.3333	0.98
isotig07910	1331	G	*/-T	0.5	0.98
isotig07908	249	C	*/-T	0.3077	0.98
isotig07908	258	T	*/-A	0.3077	0.98
isotig07907	340	A	*/+T	0.3333	0.98
isotig05148	319	T	*/-A	0.5385	0.98
isotig14328	646	G	*/-A	0.4167	0.98
isotig31755	122	C	#NAME?	0.7962	0.98
isotig31755	131	G	*/-T	0.7441	0.98
isotig31755	152	G	#NAME?	0.9333	0.98
isotig31755	162	C	#NAME?	0.9108	0.98
isotig31755	240	C	#NAME?	0.9474	0.98
isotig31755	265	C	#NAME?	0.9854	0.98
isotig31755	284	C	#NAME?	0.9712	0.98
isotig05028	955	C	*/+T	0.6667	0.98
isotig05074	304	C	*/+AT	0.5	0.98
isotig31726	217	T	*/+A	0.3529	0.98
isotig41097	103	A	*/-T	0.4	0.98
isotig31451	197	C	#NAME?	0.9888	0.98
isotig31451	212	A	-C/-C	0.9831	0.98
isotig31451	229	A	-C/-C	0.9331	0.98
isotig31451	232	T	#NAME?	0.9342	0.98
isotig31451	239	G	*/+A	0.3333	0.98
isotig31451	239	G	*/+AC	0.6604	0.98
isotig31451	301	A	-C/-C	0.9315	0.98
isotig31451	312	T	#NAME?	0.9427	0.98
isotig31451	314	G	*/-T	0.4588	0.98
isotig31451	326	G	#NAME?	0.9902	0.98
isotig31451	417	A	#NAME?	0.8448	0.98
isotig05904	218	G	*/+A	0.3636	0.98
isotig14336	594	A	*/+T	0.4	0.98
isotig05958	63	A	*/+G	0.7143	0.98
isotig05958	95	T	*/+G	0.5882	0.98
isotig05958	95	T	*/+TG	0.3636	0.98
isotig05958	217	A	*/+AAATAT	0.6667	0.98
isotig05958	217	A	*/+AAATGT	0.6667	0.98
isotig37020	241	T	*/-AC	0.3636	0.98
isotig37032	231	C	#NAME?	0.9659	0.98
isotig33635	193	A	-C/-C	0.7662	0.98
isotig33635	213	A	*/-CT	0.3529	0.98
isotig33635	226	G	*/-C	0.6236	0.98
isotig33635	244	A	*/-G	0.3182	0.98
isotig33635	261	A	*/+C	0.4059	0.98
isotig33635	291	G	*/+T	0.5128	0.98
isotig33635	333	A	*/-C	0.6405	0.98
isotig33635	376	C	*/+T	0.5574	0.98
isotig33644	176	T	#NAME?	0.8787	0.98
isotig33644	272	C	#NAME?	0.9887	0.98
isotig41166	74	A	*/-T	0.4	0.98
isotig14410	128	G	*/-T	0.4545	0.98
isotig14410	236	C	*/+T	0.4167	0.98
isotig05752	258	A	*/-T	0.4167	0.98
isotig33680	189	G	*/-T	0.6329	0.98
isotig33680	255	T	*/-C	0.5357	0.98
isotig33680	329	T	*/-A	0.3684	0.98
isotig14438	842	G	*/-A	0.5	0.98
isotig14446	571	A	+C/+C	0.8333	0.98
isotig14446	571	A	#NAME?	0.8421	0.98
isotig14446	597	A	*/-AT	0.4571	0.98
isotig14446	726	C	*/-A	0.4118	0.98
isotig14446	747	T	*/-TTG	0.3889	0.98
isotig14446	822	A	*/-T	0.4667	0.98
isotig14446	825	T	*/-G	0.3077	0.98
isotig41145	80	A	-C/-C	0.9091	0.98
isotig41145	85	C	#NAME?	0.957	0.98
isotig33689	186	T	*/-A	0.5556	0.98
isotig33689	260	T	#NAME?	0.9231	0.98
isotig08048	675	C	*/-T	0.4444	0.98
isotig08048	1491	A	*/-T	0.625	0.98
isotig08053	205	T	*/+A	0.6429	0.98
isotig05614	468	G	*/+A	0.4	0.98
isotig05614	469	A	*/+G	0.5	0.98
isotig08068	764	T	*/-A	0.3077	0.98
isotig05636	213	T	*/+G	0.5385	0.98
isotig05636	305	T	*/+A	0.3125	0.98
isotig08070	1409	C	#NAME?	0.8571	0.98
isotig08071	1773	A	*/+ATAG	0.4286	0.98
isotig08071	1890	G	*/-T	0.3846	0.98
isotig08083	161	T	*/+CA	0.6875	0.98
isotig08083	388	T	*/+A	0.5714	0.98
isotig08084	1415	G	*/-C	0.3636	0.98
isotig08084	1687	T	*/-A	0.5714	0.98
isotig08081	73	G	*/-A	0.3636	0.98
isotig08081	234	C	*/+T	0.3333	0.98
isotig31583	195	C	#NAME?	0.866	0.98
isotig31583	216	A	#NAME?	0.9082	0.98
isotig31583	221	G	#NAME?	0.9545	0.98
isotig31583	222	A	*/-AC	0.4872	0.98
isotig31583	227	T	-C/-C	0.9514	0.98
isotig31583	384	A	-C/-C	0.7705	0.98
isotig31583	393	C	#NAME?	0.7827	0.98
isotig08076	1813	A	*/+T	0.4	0.98
isotig08093	1696	T	*/-A	0.6154	0.98
isotig05668	153	G	*/+A	0.3571	0.98
isotig05668	232	G	*/+C	0.4118	0.98
isotig05668	233	C	*/+T	0.3684	0.98
isotig08088	316	G	*/-A	0.3077	0.98
isotig08088	359	T	*/-A	0.3333	0.98
isotig08088	487	T	*/-A	0.3125	0.98
isotig08088	505	A	*/+T	0.3103	0.98
isotig08088	917	C	*/-A	0.4032	0.98
isotig08088	1164	C	*/-T	0.3077	0.98
isotig08088	1219	G	*/-A	0.3448	0.98
isotig05716	429	T	*/-C	0.3636	0.98
isotig05706	430	T	*/-A	0.4	0.98
isotig05738	293	A	*/-G	0.6667	0.98
isotig05738	410	A	*/-T	0.3636	0.98
isotig05578	206	T	*/-CGTCGGAATATTCATAATGTTATTTACAAGGTCTGGAAAATATTCACATAA	0.3571	0.98
isotig05578	373	A	*/+T	0.4615	0.98
isotig05578	461	A	*/+T	0.3846	0.98
isotig05580	486	G	+C/+C	0.8333	0.98
isotig05580	486	G	#NAME?	0.8333	0.98
isotig28238	401	C	*/-T	0.375	0.98
isotig22081	344	C	*/-T	0.3077	0.98
isotig22094	75	T	*/-G	0.4167	0.98
isotig05540	127	G	*/-T	0.4667	0.98
isotig05540	177	T	*/+C	0.4444	0.98
isotig05540	333	A	*/-T	0.6667	0.98
isotig05540	349	A	*/+T	0.5455	0.98
isotig05540	391	A	*/-T	0.6	0.98
isotig05534	165	A	*/+C	0.5463	0.98
isotig05536	172	A	*/+T	0.5	0.98
isotig33768	246	T	+C/+C	0.8235	0.98
isotig05511	519	A	*/+G	0.5455	0.98
isotig05511	527	G	*/+CTAATCA	0.5556	0.98
isotig05518	512	G	*/-A	0.3636	0.98
isotig14520	231	T	*/+A	0.4074	0.98
isotig14538	393	G	*/-A	0.3714	0.98
isotig14569	214	A	*/-T	0.3918	0.98
isotig14567	251	T	*/+C	0.4167	0.98
isotig14567	258	G	*/+A	0.3333	0.98
isotig14567	271	A	*/+C	0.4167	0.98
isotig14567	283	A	*/+G	0.3333	0.98
isotig31277	171	T	*/-A	0.3077	0.98
isotig31277	236	G	*/-A	0.6154	0.98
isotig31277	274	T	*/+A	0.3636	0.98
isotig36430	68	A	*/-T	0.3125	0.98
isotig36440	234	G	*/-CAGACGACGA	0.6667	0.98
isotig36466	195	C	*/-G	0.691	0.98
isotig36466	220	G	#NAME?	0.8587	0.98
isotig36466	221	A	*/-AC	0.3235	0.98
isotig04435	480	A	*/+G	0.3333	0.98
isotig04435	1160	C	*/-A	0.4286	0.98
isotig04439	402	C	*/-T	0.3636	0.98
isotig04433	1538	G	*/-T	0.5263	0.98
isotig04433	1540	T	*/-C	0.3529	0.98
isotig21913	54	G	#NAME?	0.9091	0.98
isotig04463	228	T	*/-GCAGCAGCAACA	0.5455	0.98
isotig36360	124	C	*/-A	0.4167	0.98
isotig04455	1170	G	*/-A	0.4286	0.98
isotig04453	895	C	*/+AGG	0.3636	0.98
isotig04453	1412	G	*/+A	0.4	0.98
isotig04451	1128	G	*/-A	0.5517	0.98
isotig04393	484	C	*/-A	0.3077	0.98
isotig04395	1255	G	*/-A	0.4118	0.98
isotig04425	334	T	*/+C	0.3636	0.98
isotig04425	354	C	*/+G	0.5	0.98
isotig36382	325	C	*/-G	0.6132	0.98
isotig04381	572	A	*/-TT	0.3077	0.98
isotig04381	675	G	*/+T	0.4	0.98
isotig04381	743	A	*/-T	0.3636	0.98
isotig04381	872	A	*/+T	0.3333	0.98
isotig04381	1346	C	*/-AA	0.3636	0.98
isotig04379	131	G	*/-C	0.3333	0.98
isotig04379	1426	T	#NAME?	0.9692	0.98
isotig04377	135	C	*/-A	0.5385	0.98
isotig04377	285	C	*/-T	0.4444	0.98
isotig04377	286	T	*/-A	0.7	0.98
isotig04377	508	G	*/+A	0.4	0.98
isotig04377	520	A	*/-T	0.3158	0.98
isotig04377	1022	A	*/-C	0.5	0.98
isotig04377	1064	G	*/+TC	0.625	0.98
isotig04377	1150	C	*/+ATTTAGTACGTT	0.619	0.98
isotig04377	1278	G	*/-AT	0.7097	0.98
isotig04377	1296	T	*/-A	0.7097	0.98
isotig04377	1432	T	*/-A	0.7308	0.98
isotig04377	1564	C	*/+T	0.65	0.98
isotig04377	1912	C	*/+T	0.3571	0.98
isotig04367	2563	A	*/-T	0.3636	0.98
isotig14617	138	C	*/-A	0.3	0.98
isotig14617	834	A	*/-T	0.4444	0.98
isotig14609	600	A	*/+G	0.3636	0.98
isotig14609	619	G	*/+A	0.3636	0.98
isotig14595	719	T	#NAME?	0.75	0.98
isotig24123	467	G	*/-A	0.5714	0.98
isotig04555	99	A	*/-T	0.5556	0.98
isotig04555	422	T	*/-A	0.3095	0.98
isotig04555	436	C	*/-T	0.5067	0.98
isotig04555	668	T	*/-C	0.4545	0.98
isotig04555	828	T	*/+A	0.3913	0.98
isotig04555	828	T	*/+AA	0.3	0.98
isotig04555	852	G	*/-A	0.4444	0.98
isotig04555	1824	A	*/-G	0.3125	0.98
isotig21966	254	C	*/-T	0.4167	0.98
isotig04519	648	T	*/-A	0.3125	0.98
isotig04519	694	T	*/-G	0.5294	0.98
isotig04515	1373	G	*/+T	0.4	0.98
isotig04513	1067	A	*/-T	0.4	0.98
isotig04535	955	T	*/-TCATGATTCCCGTAGA	0.4	0.98
isotig04469	711	T	*/+A	0.4444	0.98
isotig04469	834	C	*/-T	0.4167	0.98
isotig04469	1019	A	*/-T	0.3636	0.98
isotig04475	173	T	*/+TC	0.4	0.98
isotig04475	282	G	*/-T	0.3077	0.98
isotig04477	607	A	*/-T	0.3846	0.98
isotig04477	616	A	*/-T	0.5455	0.98
isotig04477	822	C	*/-A	0.65	0.98
isotig04477	1105	A	#NAME?	0.8095	0.98
isotig04477	1336	T	-C/-C	0.8	0.98
isotig04471	495	C	*/-T	0.3636	0.98
isotig04473	318	T	*/-C	0.375	0.98
isotig28360	353	T	*/-A	0.375	0.98
isotig36503	161	G	*/-A	0.4667	0.98
isotig36527	212	G	*/-A	0.5405	0.98
isotig36527	219	C	*/+G	0.5161	0.98
isotig36527	306	C	*/-T	0.5	0.98
isotig36528	111	C	*/+T	0.3333	0.98
isotig36569	256	C	*/-A	0.5443	0.98
isotig36569	262	A	*/+C	0.7455	0.98
isotig36569	262	A	*/+CC	0.3636	0.98
isotig28439	140	G	*/-T	0.3478	0.98
isotig28439	362	C	*/+T	0.4348	0.98
isotig28440	35	C	*/-T	0.6954	0.98
[truncated: 4,680 more rows]

## Sheet: transitions and transversions
SeqID	Position	Ref	Cons	VarFreq	Pvalue
isotig24432	115	A	R	0.5	0.98
isotig24432	150	C	Y	0.4286	0.98
isotig24432	258	T	Y	0.5	0.98
isotig05992	436	C	Y	0.4667	0.98
isotig05996	294	G	T	0.75	0.98
isotig08356	460	A	R	0.3158	0.98
isotig08359	646	A	M	0.3636	0.98
isotig08358	845	C	M	0.3667	0.98
isotig08357	338	A	R	0.3333	0.98
isotig08357	368	T	W	0.3	0.98
isotig08357	615	A	R	0.4167	0.98
isotig08357	822	G	K	0.3333	0.98
isotig08357	1473	G	R	0.3056	0.98
isotig08357	1641	G	S	0.375	0.98
isotig08357	1891	G	R	0.4	0.98
isotig05984	275	T	Y	0.5	0.98
isotig08341	952	G	S	0.3333	0.98
isotig08341	985	C	Y	0.3333	0.98
isotig08341	1000	C	S	0.3333	0.98
isotig08340	322	A	R	0.5	0.98
isotig08340	647	T	K	0.4167	0.98
isotig08340	1299	G	S	0.5385	0.98
isotig08340	1351	T	Y	0.4167	0.98
isotig08339	1570	C	Y	0.3636	0.98
isotig08344	1190	A	R	0.7	0.98
isotig08391	1812	G	K	0.4118	0.98
isotig08383	582	A	R	0.3636	0.98
isotig08383	1622	A	R	0.5	0.98
isotig38219	132	T	Y	0.4074	0.98
isotig38242	75	C	S	0.4	0.98
isotig38242	77	C	S	0.3333	0.98
isotig38242	79	C	S	0.4075	0.98
isotig38242	81	C	S	0.4682	0.98
isotig38242	83	C	S	0.4773	0.98
isotig38242	85	C	S	0.6407	0.98
isotig38242	230	T	G	0.9463	0.98
isotig38205	259	G	R	0.596	0.98
isotig38205	260	A	R	0.6082	0.98
isotig38195	75	G	C	0.8947	0.98
isotig06092	158	G	R	0.6	0.98
isotig06092	175	A	G	0.8889	0.98
isotig08322	299	C	M	0.4118	0.98
isotig08322	819	C	M	0.4286	0.98
isotig08321	682	A	W	0.4	0.98
isotig08323	337	G	K	0.4	0.98
isotig08323	362	G	R	0.4	0.98
isotig08323	363	A	M	0.4	0.98
isotig08323	378	T	Y	0.4	0.98
isotig08323	420	T	W	0.3636	0.98
isotig08323	616	C	M	0.3077	0.98
isotig08323	699	T	W	0.4118	0.98
isotig08323	875	C	Y	0.3846	0.98
isotig08323	1025	A	R	0.3636	0.98
isotig08316	1578	A	M	0.3846	0.98
isotig08320	766	T	Y	0.4545	0.98
isotig08320	1321	T	W	0.3571	0.98
isotig08334	377	T	Y	0.4	0.98
isotig08327	190	C	Y	0.6	0.98
isotig08327	1568	G	S	0.3636	0.98
isotig08303	266	T	Y	0.5	0.98
isotig08303	1645	C	Y	0.3529	0.98
isotig08303	1903	A	R	0.3333	0.98
isotig38285	235	C	A	0.9315	0.98
isotig38285	236	A	C	0.8904	0.98
isotig08301	1060	T	C	0.8	0.98
isotig38284	29	T	G	0.75	0.98
isotig08308	1464	G	R	0.3333	0.98
isotig08308	1487	G	R	0.3333	0.98
isotig08308	1540	T	Y	0.3333	0.98
isotig08308	1569	G	R	0.3571	0.98
isotig08306	1273	A	W	0.5385	0.98
isotig08306	1334	T	Y	0.5385	0.98
isotig08306	1368	C	Y	0.3077	0.98
isotig06192	46	A	R	0.4	0.98
isotig06192	85	T	Y	0.3333	0.98
isotig06192	98	G	A	0.8333	0.98
isotig06192	115	T	Y	0.5	0.98
isotig08465	694	T	W	0.4231	0.98
isotig08465	776	A	M	0.5833	0.98
isotig08465	961	A	R	0.4857	0.98
isotig08459	814	G	R	0.3529	0.98
isotig08459	1531	G	K	0.5	0.98
isotig15025	45	T	C	0.9888	0.98
isotig06170	11	C	T	0.875	0.98
isotig06170	46	T	G	0.9167	0.98
isotig06170	60	T	G	0.9167	0.98
isotig06170	148	T	C	0.9286	0.98
isotig08461	676	A	W	0.3889	0.98
isotig08461	1081	G	R	0.3636	0.98
isotig08461	1087	A	W	0.3636	0.98
isotig08461	1088	T	W	0.3636	0.98
isotig08461	1270	A	M	0.3636	0.98
isotig08461	1271	G	K	0.3636	0.98
isotig15034	254	A	R	0.4	0.98
isotig08493	456	A	R	0.5714	0.98
isotig08493	587	T	W	0.5854	0.98
isotig08493	1281	C	Y	0.3784	0.98
isotig08493	1287	C	Y	0.3784	0.98
isotig08493	1293	A	R	0.3784	0.98
isotig08493	1627	C	S	0.4444	0.98
isotig08493	1634	T	K	0.4444	0.98
isotig08493	1707	T	K	0.4167	0.98
isotig08489	1161	A	R	0.3333	0.98
isotig08491	623	A	W	0.4	0.98
isotig15040	342	C	Y	0.3636	0.98
isotig15040	363	T	K	0.3636	0.98
isotig15040	371	G	R	0.3333	0.98
isotig15044	167	T	C	0.8125	0.98
isotig06236	757	C	Y	0.3125	0.98
isotig06236	839	A	R	0.3846	0.98
isotig06236	856	G	R	0.3077	0.98
isotig08482	330	T	W	0.5	0.98
isotig08480	324	T	Y	0.3571	0.98
isotig08480	331	C	M	0.3571	0.98
isotig08480	342	C	Y	0.3571	0.98
isotig08480	644	T	Y	0.4286	0.98
isotig08480	711	G	R	0.3636	0.98
isotig08480	738	A	R	0.3478	0.98
isotig08476	1200	A	R	0.4688	0.98
isotig08475	968	T	Y	0.3333	0.98
isotig08475	1279	C	Y	0.6	0.98
isotig15064	371	G	K	0.4615	0.98
isotig06245	22	C	Y	0.5714	0.98
isotig06245	205	A	G	0.8462	0.98
isotig06245	217	A	T	0.84	0.98
isotig06245	219	A	T	0.84	0.98
isotig06245	226	T	Y	0.4583	0.98
isotig06246	429	G	R	0.3478	0.98
isotig06246	507	T	Y	0.3571	0.98
isotig06246	705	A	M	0.3636	0.98
isotig06246	813	T	K	0.3846	0.98
isotig06246	830	C	M	0.4167	0.98
isotig06246	833	G	K	0.4167	0.98
isotig06241	1107	T	W	0.4706	0.98
isotig06241	1393	G	K	0.3333	0.98
isotig06241	1416	G	R	0.36	0.98
isotig06241	1425	C	Y	0.4783	0.98
isotig06241	1441	G	K	0.3182	0.98
isotig06241	2300	C	M	0.3019	0.98
isotig06241	4096	A	R	0.3913	0.98
isotig06241	4143	A	M	0.5	0.98
isotig06241	5243	A	R	0.3333	0.98
isotig06241	5315	C	M	0.4167	0.98
isotig06241	5744	G	S	0.4444	0.98
isotig06241	6050	A	C	0.8	0.98
isotig06241	6062	T	Y	0.625	0.98
isotig06241	6063	G	K	0.6818	0.98
isotig06243	1092	T	K	0.4167	0.98
isotig06243	1158	G	R	0.3529	0.98
isotig06243	1213	C	M	0.375	0.98
isotig06243	1275	C	Y	0.4118	0.98
isotig06243	1901	C	S	0.3636	0.98
isotig24594	480	A	M	0.3125	0.98
isotig24594	484	A	W	0.3125	0.98
isotig24594	487	A	W	0.3125	0.98
isotig24594	491	G	K	0.3125	0.98
isotig06265	1704	A	R	0.5	0.98
isotig06265	3027	G	K	0.4	0.98
isotig06265	6049	T	W	0.3333	0.98
isotig06265	6194	T	W	0.3636	0.98
isotig06266	7214	C	Y	0.3889	0.98
isotig06269	876	C	S	0.4493	0.98
isotig06269	3897	T	W	0.3333	0.98
isotig06269	4926	T	Y	0.3684	0.98
isotig06270	871	C	M	0.4375	0.98
isotig06270	1990	C	Y	0.3571	0.98
isotig06270	1991	T	Y	0.375	0.98
isotig06270	3387	G	R	0.4706	0.98
isotig06270	4051	G	K	0.5185	0.98
isotig06270	5028	C	M	0.3158	0.98
isotig06270	5384	A	R	0.4375	0.98
isotig06270	5434	T	W	0.5	0.98
isotig06270	5457	T	K	0.5263	0.98
isotig06270	5459	A	R	0.5263	0.98
isotig06270	5559	A	W	0.5217	0.98
isotig06270	5560	A	W	0.5417	0.98
isotig06270	5878	T	K	0.4737	0.98
isotig06270	6403	C	M	0.3478	0.98
isotig06270	6418	A	W	0.4	0.98
isotig06270	6460	A	R	0.4167	0.98
isotig06270	6465	G	R	0.4167	0.98
isotig06270	6526	A	R	0.4762	0.98
isotig06270	6592	C	Y	0.4167	0.98
isotig06270	6597	C	Y	0.3333	0.98
isotig06270	6968	A	M	0.4375	0.98
isotig06267	4684	A	R	0.3571	0.98
isotig06267	8126	T	W	0.3333	0.98
isotig06268	204	G	R	0.3125	0.98
isotig06268	918	G	R	0.3333	0.98
isotig06273	2666	C	Y	0.3636	0.98
isotig06274	857	T	K	0.5417	0.98
isotig06274	858	G	K	0.5417	0.98
isotig06274	2959	G	S	0.4706	0.98
isotig06274	3203	G	R	0.3158	0.98
isotig06271	6545	T	W	0.381	0.98
isotig06272	2226	A	R	0.3636	0.98
isotig06272	2229	C	Y	0.3636	0.98
isotig06272	2644	A	R	0.4118	0.98
isotig06272	2667	T	W	0.4	0.98
isotig06272	2694	T	W	0.3077	0.98
isotig06272	2856	A	R	0.4643	0.98
isotig06272	3007	G	K	0.4444	0.98
isotig06272	3021	T	W	0.4815	0.98
isotig06272	3037	G	K	0.5455	0.98
isotig06272	3282	T	W	0.5385	0.98
isotig06272	3426	G	K	0.4615	0.98
isotig06272	3571	A	W	0.3636	0.98
isotig06272	3586	A	W	0.5625	0.98
isotig06272	3637	T	Y	0.3125	0.98
isotig06272	3826	G	R	0.5789	0.98
isotig06256	332	C	S	0.5	0.98
isotig06257	46	C	Y	0.4	0.98
isotig06257	66	A	R	0.6	0.98
isotig06257	150	T	Y	0.4	0.98
isotig06257	166	T	W	0.5	0.98
isotig06257	195	G	K	0.3333	0.98
isotig06257	225	C	Y	0.3333	0.98
isotig38132	175	G	S	0.3067	0.98
isotig38109	15	C	T	0.9167	0.98
isotig40489	101	N	T	0.8947	0.98
isotig40489	103	N	G	0.8947	0.98
isotig40492	180	N	T	1	0.98
isotig40492	181	N	T	1	0.98
isotig40492	182	N	A	1	0.98
isotig40492	183	N	A	1	0.98
isotig40492	184	N	G	1	0.98
isotig40492	185	N	A	1	0.98
isotig40492	186	N	G	1	0.98
isotig40492	187	N	C	1	0.98
isotig40492	188	N	T	1	0.98
isotig40492	189	N	C	1	0.98
isotig40492	190	N	T	1	0.98
isotig40492	191	N	T	1	0.98
isotig40492	192	N	T	1	0.98
isotig40492	193	N	C	1	0.98
isotig40492	194	N	T	1	0.98
isotig40492	195	N	C	1	0.98
isotig40492	196	N	G	1	0.98
isotig40492	197	N	A	1	0.98
isotig40492	198	N	T	1	0.98
isotig40492	199	N	T	1	0.98
isotig40492	200	N	T	1	0.98
isotig40492	201	N	G	1	0.98
isotig40492	202	N	G	1	0.98
isotig40492	203	N	T	1	0.98
isotig40492	204	N	G	1	0.98
isotig40492	205	N	G	1	0.98
isotig40492	206	N	G	1	0.98
isotig40492	207	N	T	1	0.98
isotig40492	208	N	G	1	0.98
isotig40492	209	N	G	1	0.98
isotig40492	210	N	T	1	0.98
isotig40492	211	N	G	1	0.98
isotig40492	212	N	G	1	0.98
isotig40492	213	N	T	1	0.98
isotig40492	214	N	G	1	0.98
isotig40492	215	N	C	1	0.98
isotig40492	216	N	A	1	0.98
isotig40492	217	N	T	1	0.98
isotig40492	218	N	G	1	0.98
isotig40492	219	N	G	1	0.98
isotig40492	220	N	C	1	0.98
isotig40492	221	N	C	1	0.98
isotig40492	222	N	G	1	0.98
isotig40492	223	N	T	1	0.98
isotig40492	224	N	T	1	0.98
isotig40492	225	N	C	1	0.98
isotig40492	226	N	T	1	0.98
isotig40492	227	N	T	1	0.98
isotig40492	228	N	A	1	0.98
isotig40492	229	N	G	1	0.98
isotig40492	230	N	T	1	0.98
isotig40492	231	N	T	1	0.98
isotig40492	232	N	G	1	0.98
isotig40492	233	N	G	1	0.98
isotig40492	234	N	T	1	0.98
isotig40492	235	N	G	1	0.98
isotig40492	236	N	G	1	0.98
isotig40492	237	N	A	1	0.98
isotig40492	238	N	G	1	0.98
isotig40492	239	N	T	1	0.98
isotig40492	240	N	G	1	0.98
isotig40492	241	N	A	1	0.98
isotig40492	242	N	T	1	0.98
isotig40492	243	N	T	1	0.98
isotig40492	244	N	T	1	0.98
isotig40453	29	C	M	0.381	0.98
isotig40453	51	A	W	0.5556	0.98
isotig06281	1193	T	W	0.3256	0.98
isotig06281	1338	G	R	0.42	0.98
isotig06281	3303	A	M	0.381	0.98
isotig06280	2885	G	R	0.4	0.98
isotig06280	3445	A	W	0.3333	0.98
isotig06280	5276	T	W	0.3158	0.98
isotig06284	1324	G	K	0.3333	0.98
isotig06283	2088	C	Y	0.3636	0.98
isotig06282	4237	G	R	0.5625	0.98
isotig06282	5301	G	R	0.5	0.98
isotig06277	6110	A	R	0.5122	0.98
isotig06276	265	G	R	0.3077	0.98
isotig06276	327	C	Y	0.4286	0.98
isotig06276	555	T	Y	0.4	0.98
isotig06276	746	G	S	0.375	0.98
isotig06276	861	T	W	0.4737	0.98
isotig06276	970	A	W	0.3333	0.98
isotig06276	1542	C	Y	0.5	0.98
isotig06276	1669	C	Y	0.5625	0.98
isotig06276	1721	G	R	0.3125	0.98
isotig06276	2589	T	Y	0.5	0.98
isotig06276	3083	C	Y	0.5714	0.98
isotig06276	3189	A	R	0.6667	0.98
isotig06276	3207	A	R	0.6667	0.98
isotig06276	3211	C	Y	0.6667	0.98
isotig06276	3589	C	Y	0.6667	0.98
isotig06276	3698	C	Y	0.5333	0.98
isotig06276	3701	C	Y	0.6	0.98
isotig06276	3950	G	K	0.6667	0.98
isotig06276	4125	T	W	0.6	0.98
isotig06276	4127	A	W	0.6	0.98
isotig06276	5726	T	K	0.3636	0.98
isotig06276	5864	C	M	0.3846	0.98
isotig06276	5953	A	W	0.4545	0.98
isotig06276	5954	C	Y	0.4545	0.98
isotig06275	1407	C	Y	0.3333	0.98
isotig06275	1430	A	M	0.45	0.98
isotig06275	1452	C	Y	0.4091	0.98
isotig06275	1775	G	K	0.3636	0.98
isotig06289	4273	G	R	0.3571	0.98
isotig06289	4406	C	Y	0.4348	0.98
isotig06289	4474	A	W	0.4545	0.98
isotig06289	4605	C	S	0.3684	0.98
isotig06289	5828	T	W	0.4211	0.98
isotig06292	537	T	Y	0.4286	0.98
isotig06292	2157	T	W	0.44	0.98
isotig06292	5209	C	Y	0.3226	0.98
isotig06291	1792	T	Y	0.3933	0.98
isotig06291	4732	T	W	0.5169	0.98
isotig06291	4889	C	Y	0.3659	0.98
isotig06291	4985	G	R	0.3423	0.98
isotig06291	5917	G	K	0.3261	0.98
isotig06294	2859	A	R	0.3077	0.98
isotig06294	5485	T	Y	0.4545	0.98
isotig06293	668	T	Y	0.4545	0.98
isotig06293	4694	G	R	0.4545	0.98
isotig06293	4775	G	R	0.4545	0.98
isotig06286	418	A	R	0.4211	0.98
isotig06288	2246	C	Y	0.375	0.98
isotig08409	533	A	W	0.3846	0.98
isotig08408	1008	C	Y	0.4	0.98
isotig08423	674	T	W	0.3333	0.98
isotig38173	206	G	S	0.5	0.98
isotig38173	239	A	R	0.3636	0.98
isotig38173	240	C	M	0.3636	0.98
isotig08416	525	A	M	0.3636	0.98
isotig08416	529	T	K	0.3636	0.98
isotig08416	551	C	S	0.3846	0.98
isotig08416	579	C	Y	0.4118	0.98
isotig08416	630	A	R	0.4444	0.98
isotig08416	781	C	M	0.3333	0.98
isotig08415	1352	T	Y	0.4	0.98
isotig08415	1420	G	R	0.3636	0.98
isotig38161	229	C	S	0.6	0.98
isotig38161	231	C	S	0.5455	0.98
isotig38161	233	C	S	0.5455	0.98
isotig08429	933	G	R	0.4	0.98
isotig08429	1702	C	S	0.5	0.98
isotig38148	136	T	G	1	0.98
isotig38148	192	G	A	0.7778	0.98
isotig38148	204	A	G	1	0.98
isotig08437	451	G	S	0.4	0.98
isotig08440	813	G	R	0.4545	0.98
isotig08441	478	A	R	0.5882	0.98
isotig08441	487	G	S	0.3529	0.98
isotig08441	515	G	R	0.3	0.98
isotig08441	610	C	S	0.7333	0.98
isotig08441	629	T	W	0.5	0.98
isotig08453	395	T	W	0.3333	0.98
isotig38135	215	N	NA	0.3438	0.98
isotig38143	131	T	G	0.8333	0.98
isotig14999	505	A	M	0.4167	0.98
isotig08448	307	G	S	0.303	0.98
isotig08452	195	T	K	0.3077	0.98
isotig08452	393	G	K	0.3333	0.98
isotig08452	1234	A	R	0.4167	0.98
isotig06390	824	G	R	0.4545	0.98
isotig06390	2144	A	W	0.3333	0.98
isotig06391	4253	C	Y	0.5	0.98
isotig06389	2246	T	Y	0.5	0.98
isotig06394	1057	T	Y	0.5	0.98
isotig06394	3659	C	M	0.4167	0.98
isotig06392	1596	C	M	0.3103	0.98
isotig06387	4112	G	K	0.3636	0.98
isotig06387	4146	T	W	0.3636	0.98
isotig06387	4184	A	W	0.6	0.98
isotig06377	583	C	Y	0.3333	0.98
isotig06377	3854	T	K	0.4839	0.98
isotig06377	4088	T	K	0.3953	0.98
isotig06377	4216	A	R	0.375	0.98
isotig06377	4471	A	R	0.3125	0.98
isotig06378	778	C	M	0.3125	0.98
isotig06379	1019	C	M	0.4	0.98
isotig06379	1121	A	R	0.3333	0.98
isotig06379	1613	A	W	0.3571	0.98
isotig06379	1614	T	W	0.3846	0.98
isotig06379	2394	C	M	0.3636	0.98
isotig06379	2414	A	R	0.3333	0.98
isotig06379	3057	C	M	0.3333	0.98
isotig06380	1120	T	Y	0.5556	0.98
isotig06380	1300	A	M	0.4091	0.98
isotig06380	1440	A	R	0.5238	0.98
isotig06380	1493	A	M	0.6111	0.98
isotig06380	1595	T	W	0.4	0.98
isotig06380	1596	C	M	0.4	0.98
isotig06382	156	C	Y	0.3333	0.98
isotig06382	645	T	W	0.3088	0.98
isotig06382	1110	C	S	0.3818	0.98
isotig06382	1416	G	R	0.3617	0.98
isotig06382	2138	A	R	0.3077	0.98
isotig06382	3177	C	Y	0.3091	0.98
isotig06382	4404	G	R	0.3793	0.98
isotig06383	1152	T	Y	0.6	0.98
isotig06383	3119	A	M	0.3333	0.98
isotig06383	4459	A	W	0.6701	0.98
isotig06383	4462	C	Y	0.4469	0.98
isotig06383	4526	C	Y	0.6769	0.98
isotig06383	4661	A	M	0.3502	0.98
isotig06383	4688	A	W	0.4842	0.98
isotig06384	2013	C	Y	0.5455	0.98
isotig06376	1183	A	R	0.3077	0.98
isotig06376	2160	T	W	0.4118	0.98
isotig06376	3418	T	W	0.3636	0.98
isotig06376	3534	A	W	0.5455	0.98
isotig06374	3162	A	W	0.4667	0.98
isotig06374	3163	T	W	0.4667	0.98
isotig06372	1202	C	Y	0.3333	0.98
isotig06373	684	T	W	0.3061	0.98
isotig06373	793	G	R	0.3846	0.98
isotig06373	957	T	Y	0.3333	0.98
isotig06373	1257	A	R	0.3333	0.98
isotig06373	1853	A	M	0.4286	0.98
isotig06373	2206	G	R	0.4074	0.98
isotig06373	3396	C	Y	0.4348	0.98
isotig06371	3042	G	R	0.4167	0.98
isotig06371	3935	C	M	0.5294	0.98
isotig06366	1228	G	R	0.4167	0.98
isotig06366	1828	C	Y	0.6842	0.98
isotig06363	2131	T	Y	0.3333	0.98
isotig06363	4257	A	R	0.4167	0.98
isotig06360	2710	T	Y	0.3889	0.98
isotig06360	3871	A	W	0.4444	0.98
isotig06360	4270	A	W	0.4615	0.98
isotig06361	1041	A	W	0.3182	0.98
isotig06361	1457	G	R	0.4286	0.98
isotig06361	1518	T	K	0.3636	0.98
isotig06361	1596	A	R	0.3333	0.98
isotig06361	1770	T	Y	0.6471	0.98
isotig06361	1818	G	R	0.3889	0.98
isotig06361	2346	A	R	0.3333	0.98
isotig06361	3408	A	M	0.5789	0.98
isotig06361	3657	A	R	0.5	0.98
isotig06361	3666	A	R	0.5294	0.98
isotig06361	3909	G	R	0.5	0.98
isotig06361	4107	C	M	0.3462	0.98
isotig06361	4131	T	W	0.4091	0.98
isotig06361	4212	G	R	0.3182	0.98
isotig06361	4239	A	M	0.3182	0.98
isotig06362	3752	C	Y	0.4	0.98
isotig06362	3938	G	K	0.4	0.98
isotig06355	1616	T	Y	0.5	0.98
isotig06355	1679	G	S	0.3846	0.98
isotig06355	1741	T	Y	0.3846	0.98
isotig06358	747	G	K	0.7	0.98
isotig06358	2162	C	Y	0.48	0.98
isotig06358	2163	A	W	0.5	0.98
isotig06358	2675	G	K	0.4615	0.98
isotig06358	2750	A	R	0.4384	0.98
isotig06358	2752	A	W	0.4384	0.98
isotig06358	3031	C	Y	0.3448	0.98
isotig06358	3090	T	Y	0.431	0.98
isotig06358	3100	T	Y	0.4386	0.98
isotig06354	1872	C	Y	0.375	0.98
isotig31046	142	A	C	0.8	0.98
isotig31046	142	A	T	0.7778	0.98
isotig24670	352	A	R	0.6	0.98
isotig06346	477	A	W	0.4684	0.98
isotig06346	1611	A	W	0.303	0.98
isotig06346	1901	T	K	0.4916	0.98
isotig06346	3251	C	Y	0.3676	0.98
isotig06346	3899	T	Y	0.4675	0.98
isotig06346	3977	C	M	0.3469	0.98
isotig06345	958	C	Y	0.4	0.98
isotig06345	1074	A	R	0.4286	0.98
isotig06345	2536	T	Y	0.5	0.98
isotig06345	2537	T	Y	0.5	0.98
isotig06349	3528	C	M	0.4	0.98
isotig06349	4355	T	W	0.35	0.98
isotig06349	4452	C	Y	0.3333	0.98
isotig06349	4550	T	Y	0.3571	0.98
isotig06341	550	C	Y	0.4167	0.98
isotig06341	2451	T	Y	0.5625	0.98
isotig06343	573	G	R	0.5	0.98
isotig06343	684	C	Y	0.3333	0.98
isotig06343	1371	G	R	0.4	0.98
isotig06343	1492	A	W	0.4	0.98
isotig06343	2229	G	K	0.4118	0.98
isotig24663	117	T	Y	0.3846	0.98
isotig24663	212	C	Y	0.3077	0.98
isotig24663	261	G	S	0.6154	0.98
isotig24663	294	C	Y	0.6154	0.98
isotig24663	405	T	C	0.8	0.98
isotig06336	2023	G	R	0.3077	0.98
isotig06336	2181	G	K	0.4667	0.98
isotig06336	2257	C	M	0.4286	0.98
isotig06336	3188	A	M	0.5	0.98
isotig06338	2525	A	W	0.4	0.98
isotig06338	4798	A	R	0.4	0.98
isotig06339	296	G	R	0.375	0.98
isotig06339	985	A	R	0.3025	0.98
isotig06334	1227	C	M	0.5417	0.98
isotig06334	1254	G	R	0.3913	0.98
isotig06332	3771	T	Y	0.5	0.98
isotig06332	3778	A	R	0.5	0.98
isotig06332	4813	C	S	0.5	0.98
isotig06333	2768	A	W	0.4815	0.98
isotig06333	3009	C	Y	0.3889	0.98
isotig06333	3738	A	M	0.5	0.98
isotig06331	3660	A	R	0.5455	0.98
isotig06331	3695	A	W	0.5455	0.98
isotig06329	718	A	W	0.4167	0.98
isotig06328	4286	C	Y	0.3913	0.98
isotig08590	344	G	R	0.3846	0.98
isotig06325	1783	C	Y	0.3125	0.98
isotig06325	1784	A	R	0.3125	0.98
isotig06325	2083	T	Y	0.3333	0.98
isotig06325	5119	A	W	0.3636	0.98
isotig06323	481	C	M	0.4615	0.98
isotig06323	1188	A	R	0.3571	0.98
isotig06324	630	T	Y	0.3889	0.98
isotig06324	635	T	W	0.3158	0.98
isotig06324	743	A	M	0.4737	0.98
isotig06324	875	A	R	0.3333	0.98
isotig06324	881	G	R	0.3529	0.98
isotig06324	902	C	Y	0.375	0.98
isotig06324	938	A	R	0.3333	0.98
isotig06324	947	G	R	0.4706	0.98
isotig06324	949	A	W	0.3333	0.98
isotig06324	982	T	K	0.3125	0.98
isotig06324	1019	A	R	0.4706	0.98
isotig06324	1366	G	K	0.3571	0.98
isotig06324	1430	A	R	0.5238	0.98
isotig06324	1463	T	W	0.4583	0.98
isotig06324	1659	C	M	0.4118	0.98
isotig06324	1852	T	Y	0.3125	0.98
isotig06324	2034	C	M	0.3636	0.98
isotig06324	2179	T	Y	0.3636	0.98
isotig06324	2195	G	R	0.3571	0.98
isotig06324	2201	T	Y	0.3571	0.98
isotig06324	2345	G	K	0.3077	0.98
isotig06324	2762	A	W	0.4444	0.98
isotig06324	2918	A	W	0.3333	0.98
isotig06324	3165	C	Y	0.4706	0.98
isotig06324	3238	G	K	0.5385	0.98
isotig06324	3318	C	Y	0.3333	0.98
isotig06324	3484	C	S	0.3333	0.98
isotig06324	3499	C	Y	0.4615	0.98
isotig06324	3569	T	Y	0.4545	0.98
isotig06324	3588	C	Y	0.3636	0.98
isotig06324	3674	C	M	0.5455	0.98
isotig06324	3686	A	W	0.3636	0.98
isotig06324	4734	C	Y	0.6	0.98
isotig06324	4761	C	Y	0.5714	0.98
isotig06324	4763	T	K	0.5	0.98
isotig06324	4946	C	Y	0.3571	0.98
isotig06324	4970	T	Y	0.4	0.98
isotig06324	5010	C	Y	0.3571	0.98
isotig06324	5049	A	W	0.3571	0.98
isotig06319	1235	T	Y	0.3636	0.98
isotig06319	2847	T	K	0.3077	0.98
isotig06319	3193	G	R	0.4	0.98
isotig06319	3231	T	Y	0.3636	0.98
isotig06319	4058	G	K	0.5	0.98
isotig06320	545	C	Y	0.4	0.98
isotig06321	4268	G	R	0.4286	0.98
isotig06321	5093	A	W	0.3	0.98
isotig06321	5259	A	M	0.4167	0.98
isotig06321	5322	C	Y	0.3636	0.98
isotig06316	568	C	Y	0.3333	0.98
isotig06316	570	T	Y	0.3333	0.98
isotig06315	3558	G	R	0.5714	0.98
isotig08584	1056	T	W	0.46	0.98
isotig08584	1391	A	W	0.411	0.98
isotig08584	1423	T	Y	0.4286	0.98
isotig08584	1425	C	Y	0.4286	0.98
isotig08584	1698	T	W	0.3548	0.98
isotig08583	1356	A	W	0.5	0.98
isotig08583	1416	A	R	0.4	0.98
isotig06306	2671	T	K	0.4545	0.98
isotig24632	47	T	Y	0.5	0.98
isotig24632	80	G	K	0.7	0.98
isotig24632	83	A	R	0.6	0.98
isotig24632	85	G	A	0.8	0.98
isotig24632	87	C	Y	0.7	0.98
isotig24632	88	A	G	0.8	0.98
isotig24632	89	A	T	0.8	0.98
isotig24632	90	A	G	0.8	0.98
isotig24632	116	A	G	0.8	0.98
isotig24632	149	A	G	0.8	0.98
isotig24632	151	T	C	0.8182	0.98
isotig24632	169	G	A	0.8	0.98
isotig24632	170	G	R	0.4	0.98
isotig24632	174	T	W	0.5	0.98
isotig24632	175	T	W	0.5455	0.98
isotig24632	196	C	G	0.8	0.98
isotig24632	206	A	R	0.4545	0.98
isotig24632	222	A	R	0.7273	0.98
isotig24632	232	A	G	0.8182	0.98
isotig24632	250	A	R	0.6667	0.98
isotig24632	256	C	T	0.8333	0.98
isotig24632	264	G	A	0.8182	0.98
isotig24632	271	C	Y	0.6364	0.98
isotig24632	272	A	R	0.6	0.98
isotig24632	294	G	R	0.5833	0.98
isotig24632	305	C	T	0.8182	0.98
isotig24632	307	A	R	0.4545	0.98
isotig24632	314	T	G	0.8333	0.98
isotig24632	333	A	R	0.6667	0.98
isotig24632	339	A	R	0.3636	0.98
isotig24632	345	A	R	0.5	0.98
isotig24632	346	T	G	0.8333	0.98
isotig24632	354	G	R	0.7273	0.98
isotig24632	357	G	R	0.4545	0.98
isotig06307	216	A	W	0.3077	0.98
isotig36235	123	A	T	0.95	0.98
isotig06309	3424	A	R	0.3636	0.98
isotig06311	951	G	S	0.4	0.98
isotig06311	1176	T	Y	0.3846	0.98
isotig06311	1182	T	Y	0.3846	0.98
isotig06311	1590	G	R	0.3333	0.98
isotig06311	1953	C	M	0.4615	0.98
isotig06311	2212	A	R	0.5455	0.98
isotig06311	2952	C	M	0.4167	0.98
isotig06311	3123	G	R	0.3333	0.98
isotig06312	4755	G	R	0.3636	0.98
isotig06312	5012	G	R	0.3636	0.98
isotig06314	5002	T	W	0.4	0.98
isotig06295	2547	C	M	0.4	0.98
isotig06295	2555	G	R	0.4545	0.98
isotig06295	4028	A	W	0.3636	0.98
isotig06295	4282	T	W	0.375	0.98
isotig06300	2090	T	Y	0.4545	0.98
isotig06300	4678	A	R	0.5	0.98
isotig06298	3579	G	R	0.4615	0.98
isotig06298	3627	G	R	0.5385	0.98
isotig06298	3703	C	Y	0.5385	0.98
isotig06303	836	G	K	0.3182	0.98
isotig06301	219	C	Y	0.5333	0.98
isotig06301	309	T	Y	0.375	0.98
isotig06301	1269	C	Y	0.3529	0.98
isotig06301	4291	A	R	0.3529	0.98
isotig06301	5566	A	R	0.3077	0.98
isotig36256	220	C	S	0.3539	0.98
isotig36256	221	G	S	0.3602	0.98
isotig36267	220	N	C	0.8966	0.98
isotig36267	220	N	NG	0.5714	0.98
isotig36267	223	C	T	0.8852	0.98
isotig36267	224	G	C	0.8852	0.98
isotig36267	224	G	K	0.3636	0.98
isotig36267	225	T	C	0.8788	0.98
isotig36267	226	C	G	0.8182	0.98
isotig36267	284	A	M	0.5152	0.98
isotig36267	289	G	K	0.4127	0.98
isotig36267	290	T	K	0.4167	0.98
isotig38514	102	A	W	0.3462	0.98
isotig38523	226	A	R	0.6309	0.98
isotig24600	351	C	T	0.8	0.98
isotig24600	364	T	C	0.9	0.98
isotig24600	388	C	A	0.8	0.98
isotig24600	392	A	G	0.8	0.98
isotig24600	393	A	T	0.8	0.98
isotig24600	400	G	A	0.8	0.98
isotig24600	407	T	A	0.8889	0.98
isotig24600	413	A	G	0.8	0.98
isotig24600	414	T	A	0.8	0.98
isotig24600	431	T	G	0.8	0.98
isotig24600	454	T	K	0.7	0.98
isotig24600	472	T	C	0.8	0.98
isotig24600	480	A	G	0.8	0.98
isotig24600	505	T	G	0.8889	0.98
isotig24600	529	C	T	0.8	0.98
isotig10980	218	G	R	0.3846	0.98
isotig10994	687	A	M	0.4167	0.98
isotig10990	914	C	Y	0.3333	0.98
isotig10993	267	G	K	0.3043	0.98
isotig10988	863	T	Y	0.3636	0.98
isotig10988	879	C	Y	0.3636	0.98
isotig38420	190	G	A	0.9776	0.98
isotig38421	204	T	C	0.8095	0.98
isotig10960	601	T	Y	0.3846	0.98
isotig10960	689	T	Y	0.4167	0.98
isotig10960	690	C	M	0.4167	0.98
isotig10960	711	G	R	0.3636	0.98
isotig10960	770	T	W	0.3333	0.98
isotig10960	779	A	R	0.4545	0.98
isotig38438	264	N	C	1	0.98
isotig10966	264	T	W	0.4444	0.98
isotig10966	500	C	S	0.4167	0.98
isotig10966	548	A	R	0.4286	0.98
isotig10966	585	T	W	0.5	0.98
isotig10966	931	A	R	0.6154	0.98
isotig36297	133	T	W	0.3571	0.98
isotig36301	192	C	A	0.9353	0.98
isotig36301	193	T	G	0.9353	0.98
isotig36301	326	G	R	0.7333	0.98
isotig10942	192	G	S	0.45	0.98
isotig36328	115	C	S	0.5876	0.98
isotig36328	116	G	S	0.6079	0.98
isotig36328	336	A	M	0.625	0.98
isotig10951	512	C	Y	0.4545	0.98
isotig10950	445	A	C	0.9375	0.98
isotig10950	448	C	G	0.9375	0.98
isotig10950	451	C	T	0.9375	0.98
isotig10950	454	G	C	0.9375	0.98
isotig10950	460	A	C	0.9375	0.98
isotig10950	467	A	C	0.9375	0.98
isotig10950	469	T	G	0.9375	0.98
isotig10950	472	G	A	0.9375	0.98
isotig10950	474	C	A	0.9375	0.98
isotig10950	475	A	C	0.9375	0.98
isotig10950	477	G	A	0.9375	0.98
isotig10950	484	G	A	0.9375	0.98
isotig10950	491	A	G	0.9375	0.98
isotig10950	508	C	T	0.9375	0.98
isotig10950	513	A	C	0.9375	0.98
isotig10950	514	G	A	0.9375	0.98
isotig10950	516	A	G	0.9375	0.98
isotig10950	517	C	T	0.9375	0.98
isotig10950	522	T	G	0.9375	0.98
isotig10950	523	T	A	0.9375	0.98
isotig10950	524	C	G	0.9375	0.98
isotig10950	526	G	T	0.9375	0.98
isotig10950	529	C	T	0.9375	0.98
isotig10950	535	G	C	0.9375	0.98
isotig10950	536	C	G	0.9375	0.98
isotig10950	541	G	T	0.9574	0.98
isotig10950	545	G	A	0.9574	0.98
isotig10950	547	T	C	0.9574	0.98
isotig10950	548	A	G	0.9574	0.98
isotig10950	550	A	C	0.9574	0.98
isotig10950	553	T	C	0.9574	0.98
isotig10950	571	A	C	0.963	0.98
isotig10950	652	C	T	0.9592	0.98
isotig10950	655	T	C	0.9375	0.98
isotig10950	683	C	A	0.9524	0.98
isotig10950	684	A	C	0.9524	0.98
isotig10950	685	C	A	0.9756	0.98
isotig10950	688	A	T	0.9762	0.98
isotig10950	700	A	G	0.9535	0.98
isotig10950	718	G	T	0.9487	0.98
isotig10950	720	A	C	0.9487	0.98
isotig36318	159	G	S	0.3077	0.98
isotig36318	177	G	K	0.6667	0.98
isotig10949	232	A	R	0.45	0.98
isotig10949	564	A	R	0.5	0.98
isotig10945	397	A	W	0.3571	0.98
isotig10945	568	A	R	0.4286	0.98
isotig10945	611	C	Y	0.4	0.98
isotig10945	951	C	M	0.3333	0.98
isotig10945	1102	A	R	0.4167	0.98
isotig38482	201	A	R	0.3333	0.98
isotig38482	203	G	R	0.3333	0.98
isotig36343	94	G	A	0.757	0.98
isotig36343	124	A	C	0.9993	0.98
isotig10926	933	G	R	0.4771	0.98
isotig10926	1041	C	Y	0.3942	0.98
isotig10926	1115	A	W	0.3871	0.98
isotig10926	1243	T	W	0.3214	0.98
isotig10926	1248	T	W	0.3273	0.98
isotig10926	1269	T	W	0.3	0.98
isotig10926	1323	A	R	0.3171	0.98
isotig08560	1647	C	Y	0.375	0.98
isotig08561	308	A	W	0.4545	0.98
isotig10904	505	C	M	0.4286	0.98
isotig10901	676	A	M	0.4167	0.98
isotig08568	1812	A	W	0.3636	0.98
isotig08572	755	A	R	0.3636	0.98
isotig10912	777	T	Y	0.3333	0.98
isotig10908	20	C	Y	0.3103	0.98
isotig10908	182	T	W	0.4175	0.98
isotig10908	708	C	Y	0.3821	0.98
isotig10909	720	G	K	0.3571	0.98
isotig10909	781	A	R	0.4	0.98
isotig08537	927	T	W	0.3333	0.98
isotig08538	201	C	Y	0.3529	0.98
isotig08539	607	C	Y	0.5294	0.98
isotig08539	664	G	R	0.6429	0.98
isotig08539	666	C	M	0.5455	0.98
isotig08539	783	C	Y	0.7273	0.98
isotig08551	862	A	W	0.5294	0.98
isotig08551	905	C	Y	0.3333	0.98
isotig08551	1063	T	W	0.4118	0.98
isotig08546	1723	T	Y	0.3684	0.98
isotig08515	560	A	M	0.5	0.98
isotig08529	526	C	S	0.4	0.98
isotig08526	416	C	Y	0.4815	0.98
isotig08526	782	T	W	0.375	0.98
isotig08526	845	T	W	0.3077	0.98
isotig08530	204	G	R	0.55	0.98
isotig08496	1697	A	R	0.4	0.98
isotig08496	1699	C	M	0.4	0.98
isotig08502	45	G	R	0.3333	0.98
isotig08509	1608	T	W	0.4167	0.98
isotig30985	74	C	T	0.9545	0.98
isotig06493	994	T	Y	0.3571	0.98
isotig06493	1101	T	K	0.5	0.98
isotig06493	1124	C	Y	0.4	0.98
isotig06493	1337	T	Y	0.3333	0.98
isotig06493	1896	G	R	0.3571	0.98
isotig06493	2140	T	Y	0.4375	0.98
isotig06493	2141	A	W	0.4375	0.98
isotig06493	2289	G	R	0.3571	0.98
isotig06493	2604	C	S	0.3889	0.98
isotig06490	2510	G	K	0.3636	0.98
isotig06487	65	A	R	0.3636	0.98
isotig06487	653	G	R	0.5455	0.98
isotig06487	896	G	R	0.4348	0.98
isotig06487	3275	G	K	0.4545	0.98
isotig06488	276	A	W	0.3889	0.98
isotig06488	277	C	Y	0.3889	0.98
isotig06488	315	G	R	0.4211	0.98
isotig06488	1620	T	W	0.5	0.98
isotig06488	1621	A	W	0.5	0.98
isotig06488	1970	A	W	0.4	0.98
isotig06488	2247	C	M	0.5385	0.98
isotig06488	3106	T	Y	0.3077	0.98
isotig06488	3516	C	Y	0.3889	0.98
isotig06488	3621	A	R	0.4167	0.98
isotig06488	3687	G	R	0.3571	0.98
isotig06484	1639	A	R	0.3333	0.98
isotig06484	4009	A	R	0.4	0.98
isotig30981	45	A	G	0.8286	0.98
isotig30981	46	G	A	0.8342	0.98
isotig30981	212	T	G	0.822	0.98
isotig30981	226	T	G	0.8546	0.98
isotig06481	1637	G	R	0.5	0.98
isotig06481	3408	T	Y	0.3333	0.98
isotig06482	2004	G	S	0.4615	0.98
isotig06477	284	T	Y	0.4545	0.98
isotig06477	329	G	S	0.5455	0.98
isotig06477	362	A	R	0.5455	0.98
isotig06477	404	G	S	0.5455	0.98
isotig06477	491	G	R	0.4545	0.98
isotig06477	1933	A	R	0.3448	0.98
isotig06477	1950	A	R	0.5938	0.98
isotig06477	2203	T	Y	0.3095	0.98
isotig06477	2507	T	W	0.4231	0.98
isotig06477	2671	C	Y	0.4211	0.98
isotig06477	3119	A	R	0.3448	0.98
isotig06477	3647	T	Y	0.4	0.98
isotig06477	3895	A	R	0.3846	0.98
isotig06477	3897	A	M	0.3846	0.98
isotig06479	1323	T	W	0.4167	0.98
isotig06479	1368	T	W	0.4615	0.98
isotig30974	254	A	G	0.75	0.98
isotig30974	280	G	A	0.75	0.98
isotig30974	296	C	A	0.7647	0.98
isotig30974	375	A	R	0.4667	0.98
isotig30974	380	T	C	0.9333	0.98
isotig06449	351	C	S	0.4	0.98
isotig06449	373	C	M	0.5	0.98
isotig06449	402	C	Y	0.5	0.98
isotig06449	513	T	Y	0.5	0.98
isotig06448	2950	G	R	0.5	0.98
isotig06446	3003	T	W	0.4091	0.98
isotig06446	3350	C	M	0.3571	0.98
isotig06446	4106	C	Y	0.4167	0.98
isotig06440	878	C	Y	0.5	0.98
isotig06440	3034	C	Y	0.4	0.98
isotig06440	3039	C	Y	0.3571	0.98
isotig06440	3976	A	R	0.4138	0.98
isotig06440	4000	C	Y	0.5769	0.98
isotig06440	4057	T	Y	0.4286	0.98
isotig06441	168	T	Y	0.4	0.98
isotig06441	3513	C	Y	0.5333	0.98
isotig06441	3583	A	R	0.4	0.98
isotig06441	3639	C	Y	0.5333	0.98
isotig06437	1477	C	M	0.5	0.98
isotig06436	2782	T	Y	0.4706	0.98
isotig06436	2910	T	Y	0.3636	0.98
isotig06436	2911	G	K	0.3636	0.98
isotig06436	3296	T	Y	0.4	0.98
isotig06439	1821	C	Y	0.3636	0.98
isotig06439	1822	G	R	0.3636	0.98
isotig06439	2674	G	R	0.4167	0.98
isotig06439	3385	G	R	0.4667	0.98
isotig06439	3388	T	Y	0.4667	0.98
isotig06438	277	G	R	0.4	0.98
isotig06438	2722	C	Y	0.4	0.98
isotig06467	1483	A	R	0.6	0.98
isotig06466	3053	A	W	0.4	0.98
isotig06465	862	A	M	0.3784	0.98
isotig06465	1294	G	S	0.381	0.98
isotig06465	3952	T	Y	0.4211	0.98
isotig06469	1804	C	Y	0.3333	0.98
isotig06463	69	T	Y	0.5714	0.98
isotig06463	254	G	S	0.4118	0.98
isotig06463	646	G	R	0.4545	0.98
isotig06463	890	G	R	0.4231	0.98
isotig06463	899	G	R	0.36	0.98
isotig06463	1415	A	R	0.35	0.98
isotig06463	1616	T	Y	0.48	0.98
isotig06463	1622	A	R	0.48	0.98
isotig06463	1883	C	M	0.3913	0.98
isotig06463	2009	C	Y	0.3684	0.98
isotig06463	2059	G	R	0.3684	0.98
isotig06463	2252	C	Y	0.3462	0.98
isotig06463	2264	A	W	0.3462	0.98
isotig06463	2300	A	R	0.3077	0.98
isotig06463	2467	T	K	0.3333	0.98
isotig06463	2816	C	Y	0.3846	0.98
isotig06463	2951	A	R	0.4667	0.98
isotig06463	3002	T	Y	0.3889	0.98
isotig06463	3023	C	Y	0.4118	0.98
isotig06456	2589	T	Y	0.4286	0.98
isotig06456	2743	T	Y	0.3846	0.98
isotig06456	2883	A	R	0.3636	0.98
isotig06456	2955	A	W	0.4	0.98
isotig06456	3804	T	Y	0.4167	0.98
isotig06456	3806	A	W	0.4167	0.98
isotig06456	3942	C	S	0.3636	0.98
isotig06456	5276	T	Y	0.3125	0.98
isotig06459	813	A	M	0.3125	0.98
isotig06459	1344	C	Y	0.4	0.98
isotig06459	3384	G	S	0.3636	0.98
isotig06459	3434	T	W	0.3077	0.98
isotig06459	3472	A	R	0.3636	0.98
isotig06459	3481	C	M	0.4	0.98
isotig06458	1545	A	R	0.5	0.98
isotig06458	1551	A	W	0.4	0.98
isotig06458	1575	A	M	0.5556	0.98
isotig06458	3234	A	R	0.3333	0.98
isotig06458	3237	C	Y	0.3333	0.98
isotig06458	3249	T	W	0.3636	0.98
isotig06458	3441	A	R	0.4167	0.98
isotig06458	3465	A	R	0.3333	0.98
isotig06458	3506	G	K	0.3571	0.98
isotig06458	3524	G	R	0.3077	0.98
isotig06458	3585	G	R	0.3125	0.98
isotig06458	3621	A	W	0.5625	0.98
isotig06458	3672	C	S	0.3125	0.98
isotig06458	3714	C	Y	0.3077	0.98
isotig06458	3727	G	R	0.3846	0.98
isotig06458	3774	G	R	0.3333	0.98
isotig06458	3835	C	S	0.5	0.98
isotig06458	3893	A	R	0.4167	0.98
isotig24781	108	T	K	0.5455	0.98
isotig24781	113	G	K	0.4545	0.98
isotig24781	119	C	Y	0.4545	0.98
isotig24781	249	C	Y	0.4667	0.98
isotig24781	335	G	R	0.3636	0.98
isotig24781	339	G	R	0.3636	0.98
isotig24781	418	C	Y	0.4545	0.98
isotig24781	444	G	R	0.4545	0.98
isotig36143	228	A	G	0.8462	0.98
isotig36143	255	T	G	0.8333	0.98
isotig36143	283	G	R	0.4545	0.98
isotig06405	230	C	Y	0.3571	0.98
isotig06405	775	A	R	0.4848	0.98
isotig06405	1994	G	K	0.35	0.98
isotig06405	2771	A	R	0.4167	0.98
isotig06411	1810	T	W	0.3333	0.98
isotig06411	4317	A	R	0.4545	0.98
isotig06414	2663	A	W	0.6	0.98
isotig06414	3368	T	W	0.3125	0.98
isotig06414	3585	T	Y	0.3478	0.98
isotig06413	140	C	Y	0.3125	0.98
isotig06413	410	G	K	0.4444	0.98
isotig06413	911	T	Y	0.5	0.98
isotig06413	917	C	Y	0.5	0.98
isotig06403	3175	G	R	0.3333	0.98
isotig06402	503	A	R	0.4	0.98
isotig06399	3133	G	R	0.3077	0.98
isotig06397	1802	T	Y	0.6	0.98
isotig06397	2541	T	K	0.3571	0.98
isotig06397	4498	A	R	0.4	0.98
isotig06428	1244	G	R	0.3333	0.98
isotig06429	469	A	R	0.3571	0.98
isotig06429	648	T	W	0.5556	0.98
isotig06429	3525	A	W	0.5	0.98
isotig06432	634	G	S	0.3636	0.98
isotig06431	2670	T	K	0.4444	0.98
isotig06431	2788	A	R	0.3333	0.98
isotig06431	2881	A	W	0.5714	0.98
isotig06433	671	A	R	0.4	0.98
isotig06433	3977	C	M	0.625	0.98
isotig06433	4119	C	A	0.75	0.98
isotig06416	741	C	M	0.5	0.98
isotig06416	2351	A	W	0.3636	0.98
isotig06420	595	T	Y	0.4167	0.98
isotig06420	2795	C	Y	0.3846	0.98
isotig06420	2888	C	Y	0.5238	0.98
isotig06423	2040	G	R	0.3636	0.98
isotig06423	3697	T	Y	0.3571	0.98
isotig06422	2031	A	R	0.5	0.98
isotig38397	20	T	W	0.5294	0.98
isotig11084	1100	T	Y	0.4706	0.98
isotig11083	602	T	Y	0.4545	0.98
isotig11083	866	A	R	0.5238	0.98
isotig11093	875	G	K	0.3846	0.98
isotig11093	972	C	S	0.3846	0.98
isotig38324	237	T	C	0.9683	0.98
isotig38324	237	T	K	0.6	0.98
isotig11085	1022	T	K	0.4444	0.98
isotig11087	215	G	K	0.4605	0.98
isotig11087	331	G	R	0.4271	0.98
isotig08596	1548	T	Y	0.4167	0.98
isotig08601	1259	T	W	0.3077	0.98
isotig08601	1661	A	R	0.4	0.98
isotig08600	190	C	Y	0.5	0.98
isotig08600	967	T	Y	0.4	0.98
isotig08600	1003	A	W	0.5	0.98
isotig08600	1081	T	Y	0.3636	0.98
isotig08604	1342	T	Y	0.3571	0.98
isotig08608	1040	G	R	0.4545	0.98
isotig08608	1041	A	R	0.5	0.98
isotig08608	1062	G	R	0.4545	0.98
isotig08608	1063	T	K	0.4545	0.98
isotig08608	1064	A	W	0.4545	0.98
isotig08608	1418	C	Y	0.5	0.98
isotig08608	1442	C	Y	0.5	0.98
isotig08612	1670	C	M	0.4667	0.98
isotig08612	1673	G	K	0.4667	0.98
isotig08611	888	A	R	0.3333	0.98
isotig08614	1483	C	Y	0.45	0.98
isotig08614	1489	C	Y	0.45	0.98
isotig08614	1492	T	K	0.4286	0.98
isotig38299	72	C	S	0.4026	0.98
isotig38299	73	G	S	0.4882	0.98
isotig38299	111	G	S	0.3333	0.98
isotig38301	186	C	Y	0.6471	0.98
isotig38365	141	T	K	0.3393	0.98
isotig11043	256	C	Y	0.5	0.98
isotig11035	417	A	W	0.3846	0.98
isotig11035	656	C	S	0.5833	0.98
isotig11035	944	T	Y	0.4615	0.98
isotig38358	142	T	K	0.3571	0.98
isotig11052	681	A	R	0.4167	0.98
isotig36223	27	A	W	0.7083	0.98
isotig38363	30	T	Y	0.3182	0.98
isotig38363	118	A	G	0.9761	0.98
isotig38363	166	G	A	0.9892	0.98
isotig38363	252	C	T	0.7655	0.98
isotig38363	254	T	C	0.7539	0.98
isotig38348	87	A	M	0.3276	0.98
isotig11057	731	T	Y	0.5	0.98
isotig36206	232	A	W	0.3077	0.98
isotig36206	294	T	Y	0.3784	0.98
isotig11065	318	A	R	0.3636	0.98
isotig11065	543	G	R	0.4118	0.98
isotig11066	666	C	Y	0.4	0.98
isotig08657	1421	T	Y	0.5	0.98
isotig10997	240	G	K	0.4	0.98
isotig08669	365	T	Y	0.3333	0.98
isotig08669	824	A	R	0.4286	0.98
isotig08669	1055	A	W	0.359	0.98
isotig08669	1091	T	Y	0.3684	0.98
isotig08669	1098	T	K	0.6154	0.98
isotig08669	1302	C	Y	0.3333	0.98
isotig08669	1354	G	R	0.3571	0.98
isotig08669	1739	T	Y	0.3846	0.98
isotig08670	1319	G	K	0.4167	0.98
isotig08668	1601	C	M	0.4167	0.98
isotig08666	290	G	R	0.3462	0.98
isotig08666	1033	C	M	0.5039	0.98
isotig08666	1255	T	K	0.4872	0.98
isotig08666	1717	C	M	0.3462	0.98
isotig11009	141	C	Y	0.5	0.98
isotig11009	164	T	K	0.5	0.98
isotig11009	166	C	Y	0.5	0.98
isotig11009	198	C	M	0.5714	0.98
isotig11009	200	G	R	0.5714	0.98
isotig11009	235	G	K	0.5333	0.98
isotig11009	281	A	R	0.4444	0.98
isotig11009	370	T	Y	0.5263	0.98
isotig11009	1259	T	W	0.4167	0.98
isotig08673	427	C	Y	0.3182	0.98
isotig08673	429	A	M	0.3182	0.98
isotig08673	824	T	W	0.4667	0.98
isotig08673	1017	C	Y	0.4412	0.98
isotig08673	1197	A	R	0.4091	0.98
isotig08675	1364	G	R	0.44	0.98
isotig08678	814	G	R	0.3636	0.98
isotig08682	699	G	R	0.3636	0.98
isotig08684	419	C	Y	0.4091	0.98
isotig11023	68	T	K	0.3548	0.98
isotig11023	342	T	K	0.3084	0.98
isotig11023	343	G	K	0.3619	0.98
isotig38385	137	T	K	0.3333	0.98
isotig38385	139	T	Y	0.381	0.98
isotig38385	140	G	K	0.4	0.98
isotig38385	141	C	G	0.8983	0.98
isotig08685	1193	T	Y	0.4	0.98
isotig08689	151	C	Y	0.4545	0.98
isotig08689	226	T	Y	0.4737	0.98
isotig08689	746	A	M	0.3784	0.98
isotig08687	1077	T	Y	0.3077	0.98
isotig08693	1047	T	Y	0.3333	0.98
isotig08617	272	C	Y	0.4706	0.98
isotig08616	1887	C	S	0.3077	0.98
isotig08623	349	C	Y	0.4745	0.98
isotig08623	377	C	M	0.4389	0.98
isotig08623	416	T	Y	0.45	0.98
isotig08623	1503	T	W	0.3042	0.98
isotig08618	202	T	Y	0.4138	0.98
isotig08621	746	G	K	0.5833	0.98
isotig08621	817	G	R	0.3636	0.98
isotig08632	711	T	K	0.4783	0.98
isotig08632	1321	A	R	0.4	0.98
isotig08632	1642	T	Y	0.5	0.98
isotig08630	1299	A	R	0.5833	0.98
isotig08630	1449	G	R	0.6364	0.98
isotig08630	1473	T	W	0.5455	0.98
isotig08630	1491	T	W	0.5	0.98
isotig08637	792	A	R	0.5	0.98
isotig08637	1319	C	Y	0.3125	0.98
isotig08645	286	A	R	0.4	0.98
isotig08645	633	T	Y	0.3182	0.98
isotig08645	1350	T	Y	0.4242	0.98
isotig08648	597	C	Y	0.3333	0.98
isotig08648	967	A	W	0.3684	0.98
isotig08648	1185	A	R	0.3333	0.98
isotig38736	113	C	A	0.9333	0.98
isotig38709	200	T	W	0.7183	0.98
isotig24870	534	T	W	0.4286	0.98
isotig30803	330	A	R	0.4762	0.98
isotig30801	160	C	G	0.9781	0.98
isotig30801	161	C	G	0.9988	0.98
isotig30801	162	A	G	0.9937	0.98
isotig30801	164	T	C	0.9988	0.98
isotig30821	77	C	T	0.8462	0.98
isotig30821	98	G	A	0.7692	0.98
isotig30821	183	G	R	0.4167	0.98
isotig30821	187	C	G	0.8333	0.98
isotig30821	206	A	W	0.5455	0.98
isotig30852	340	C	Y	0.3585	0.98
isotig30852	342	T	Y	0.3276	0.98
isotig30852	343	G	S	0.3509	0.98
isotig30852	344	T	K	0.3509	0.98
isotig30852	345	C	Y	0.6111	0.98
isotig30852	380	A	M	0.4375	0.98
isotig08765	766	A	R	0.3333	0.98
isotig08765	767	G	R	0.3333	0.98
isotig08769	1350	T	Y	0.3158	0.98
isotig08769	1507	G	K	0.3364	0.98
isotig08769	1828	G	R	0.4138	0.98
isotig08756	686	C	M	0.3333	0.98
isotig08753	214	C	T	0.8947	0.98
isotig08752	742	G	R	0.3333	0.98
isotig08752	781	A	R	0.3143	0.98
isotig08752	1308	G	R	0.3077	0.98
isotig08752	1366	T	W	0.3077	0.98
isotig08752	1426	C	Y	0.3125	0.98
isotig08752	1582	A	M	0.4667	0.98
isotig08750	174	C	M	0.3333	0.98
isotig08750	423	C	Y	0.4318	0.98
isotig08750	621	G	R	0.3303	0.98
isotig08750	1209	T	Y	0.5046	0.98
isotig08750	1766	G	R	0.5	0.98
isotig08742	962	T	W	0.3077	0.98
isotig08742	1097	A	R	0.3077	0.98
isotig08738	1191	A	R	0.3333	0.98
isotig08791	248	T	Y	0.5312	0.98
isotig08791	308	A	W	0.4016	0.98
isotig08791	929	T	Y	0.4815	0.98
isotig08791	1568	T	W	0.3652	0.98
isotig08791	1603	G	K	0.3168	0.98
isotig08791	1717	G	R	0.3333	0.98
isotig08791	1772	C	Y	0.58	0.98
isotig08791	1817	A	W	0.3889	0.98
isotig08787	1007	T	Y	0.3889	0.98
isotig08787	1179	G	R	0.5	0.98
isotig08787	1357	A	R	0.4	0.98
isotig08787	1358	A	R	0.4	0.98
isotig08780	365	A	R	0.4667	0.98
isotig08782	1826	C	Y	0.3077	0.98
isotig08782	1842	T	W	0.3214	0.98
isotig08732	247	A	M	0.4	0.98
isotig38674	53	T	A	0.9388	0.98
isotig38674	67	C	A	0.9	0.98
isotig38674	142	A	C	0.8529	0.98
isotig38674	143	C	M	0.7059	0.98
isotig38674	144	A	M	0.7228	0.98
isotig08717	646	T	Y	0.6471	0.98
isotig08724	1426	T	W	0.4412	0.98
isotig08724	1427	C	S	0.4412	0.98
isotig08724	1593	A	R	0.3462	0.98
isotig08724	1594	T	W	0.3462	0.98
isotig08724	1595	C	Y	0.3462	0.98
isotig08721	617	T	Y	0.375	0.98
isotig08722	1835	G	A	0.7857	0.98
isotig08705	113	C	Y	0.4737	0.98
isotig08705	164	C	Y	0.4167	0.98
isotig08705	308	C	Y	0.4483	0.98
isotig08705	338	G	R	0.3667	0.98
isotig08705	344	G	R	0.4138	0.98
isotig08705	347	C	Y	0.4138	0.98
isotig08705	557	C	Y	0.3214	0.98
isotig08705	596	G	R	0.3103	0.98
isotig08705	1058	T	W	0.35	0.98
isotig08705	1079	G	R	0.4	0.98
isotig08705	1208	C	Y	0.4516	0.98
isotig08705	1298	C	Y	0.4286	0.98
isotig08705	1457	G	R	0.5455	0.98
isotig08705	1510	G	K	0.4194	0.98
isotig08705	1527	C	Y	0.3929	0.98
isotig08705	1550	A	R	0.3438	0.98
isotig08705	1673	T	W	0.45	0.98
isotig08705	1682	T	Y	0.45	0.98
isotig08705	1702	C	Y	0.3529	0.98
isotig08705	1777	C	M	0.5	0.98
isotig08714	241	G	R	0.4545	0.98
isotig08714	571	A	W	0.4706	0.98
isotig08714	573	T	Y	0.4706	0.98
isotig08714	583	A	W	0.4706	0.98
isotig08714	756	T	Y	0.5	0.98
isotig08714	967	A	W	0.3529	0.98
isotig08710	1104	A	R	0.3571	0.98
isotig08711	358	C	Y	0.4667	0.98
isotig08711	524	C	S	0.6364	0.98
isotig24795	249	A	W	0.5	0.98
isotig24795	282	T	K	0.4	0.98
isotig24795	288	A	R	0.4	0.98
isotig08695	711	G	R	0.4091	0.98
isotig08695	731	A	R	0.3636	0.98
isotig08695	734	T	Y	0.3333	0.98
isotig08695	818	A	R	0.3	0.98
isotig08695	1481	A	W	0.4706	0.98
isotig08695	1512	T	W	0.5	0.98
isotig08695	1513	T	W	0.5625	0.98
isotig08695	1527	G	S	0.4375	0.98
isotig08695	1544	C	M	0.4615	0.98
isotig08695	1545	T	W	0.4615	0.98
isotig08695	1611	T	Y	0.4615	0.98
isotig08695	1677	C	Y	0.4615	0.98
isotig08695	1678	T	Y	0.4615	0.98
isotig08695	1684	C	Y	0.4615	0.98
isotig08695	1689	C	Y	0.4615	0.98
isotig08695	1696	T	K	0.4167	0.98
isotig38629	45	A	R	0.3704	0.98
isotig38622	192	C	S	0.375	0.98
isotig38622	215	A	M	0.5556	0.98
isotig38621	160	C	M	0.6667	0.98
isotig38621	162	A	T	0.8857	0.98
isotig38621	225	G	T	0.8056	0.98
isotig38621	228	T	G	0.8333	0.98
isotig17028	27	C	A	0.9	0.98
isotig17028	85	T	Y	0.6667	0.98
isotig17048	296	T	W	0.5	0.98
isotig30739	241	C	A	0.7786	0.98
isotig30739	246	A	C	0.8786	0.98
isotig30739	246	A	R	0.3462	0.98
isotig30739	246	A	W	0.4333	0.98
isotig30739	371	C	S	0.5774	0.98
isotig30739	403	T	G	0.9824	0.98
isotig08871	282	T	W	0.3333	0.98
isotig08870	1490	C	S	0.6	0.98
isotig08870	1535	A	R	0.6	0.98
isotig08867	925	A	R	0.4615	0.98
isotig08868	1680	G	R	0.6571	0.98
isotig08861	1368	T	K	0.5556	0.98
isotig08861	1369	G	K	0.5556	0.98
isotig08863	725	T	W	0.5	0.98
isotig08863	875	G	K	0.4545	0.98
isotig08863	884	C	Y	0.4545	0.98
isotig08863	1002	C	Y	0.4	0.98
isotig08888	855	G	R	0.5	0.98
isotig08886	266	G	R	0.4167	0.98
isotig08891	1445	A	M	0.4444	0.98
isotig08889	1742	G	K	0.4	0.98
isotig08883	482	G	R	0.4667	0.98
isotig08883	743	A	R	0.4118	0.98
isotig08877	1433	T	W	0.4	0.98
isotig08879	295	A	R	0.4	0.98
isotig08879	490	C	Y	0.4	0.98
isotig08880	1522	C	Y	0.4444	0.98
isotig08880	1588	A	W	0.5	0.98
isotig08813	9	T	K	0.6429	0.98
isotig08813	15	C	M	0.6	0.98
isotig08813	24	T	C	0.9375	0.98
isotig08813	30	A	W	0.4375	0.98
isotig08813	68	C	M	0.7333	0.98
isotig08813	71	G	K	0.5263	0.98
isotig08813	80	T	W	0.55	0.98
isotig08813	91	A	R	0.55	0.98
isotig08813	120	A	W	0.4348	0.98
isotig08813	153	G	R	0.5833	0.98
isotig08813	154	T	W	0.3333	0.98
isotig08813	165	T	G	0.8519	0.98
isotig08813	183	A	T	0.8519	0.98
isotig08813	226	C	A	0.9167	0.98
isotig08813	268	C	T	0.7931	0.98
isotig08813	272	A	R	0.3103	0.98
isotig08813	274	C	A	0.8966	0.98
isotig08813	296	C	T	0.7667	0.98
isotig08813	320	G	T	0.75	0.98
isotig08813	333	A	M	0.64	0.98
isotig08813	333	A	R	0.55	0.98
isotig08813	376	G	K	0.3714	0.98
isotig08813	379	T	W	0.5	0.98
isotig08813	379	T	C	0.8333	0.98
isotig08813	387	T	W	0.3056	0.98
isotig08813	389	C	Y	0.6486	0.98
isotig08813	390	C	Y	0.6486	0.98
isotig08813	406	T	W	0.6486	0.98
isotig08813	429	C	M	0.6111	0.98
isotig08813	464	A	R	0.4091	0.98
isotig08813	466	A	W	0.7143	0.98
isotig08813	474	A	R	0.5	0.98
isotig08813	481	C	Y	0.5938	0.98
isotig08813	512	T	K	0.6176	0.98
isotig08813	518	A	W	0.5882	0.98
isotig08813	572	A	R	0.5	0.98
isotig08813	589	T	Y	0.4878	0.98
isotig08813	631	A	M	0.3636	0.98
isotig08813	632	C	S	0.3636	0.98
isotig08813	639	T	Y	0.3714	0.98
isotig08813	675	A	R	0.7027	0.98
isotig08813	688	T	W	0.4054	0.98
isotig08813	701	T	Y	0.7222	0.98
isotig08813	716	C	Y	0.4524	0.98
isotig08813	748	G	K	0.439	0.98
isotig08813	756	T	W	0.4474	0.98
isotig08813	763	A	W	0.5	0.98
isotig08813	771	T	K	0.7105	0.98
isotig08813	778	C	M	0.7105	0.98
isotig08813	791	T	Y	0.4324	0.98
isotig08813	805	T	Y	0.4324	0.98
isotig08813	864	C	A	0.8378	0.98
isotig08813	900	T	Y	0.4571	0.98
isotig08813	950	T	G	0.8571	0.98
isotig08813	959	C	M	0.6	0.98
isotig08813	959	C	S	0.3846	0.98
isotig08813	973	A	M	0.4286	0.98
isotig08813	978	G	K	0.4286	0.98
isotig08813	979	T	C	0.8148	0.98
isotig08813	982	G	K	0.4231	0.98
isotig08813	988	G	S	0.3333	0.98
isotig08813	993	T	K	0.5185	0.98
isotig08813	1003	A	M	0.3913	0.98
isotig08813	1007	G	S	0.5	0.98
isotig08813	1012	G	S	0.5556	0.98
isotig08813	1013	T	W	0.5556	0.98
isotig08813	1024	T	Y	0.3333	0.98
isotig08813	1025	G	R	0.3333	0.98
isotig08813	1026	A	R	0.3333	0.98
isotig08813	1053	T	W	0.3158	0.98
isotig08813	1074	C	Y	0.4	0.98
isotig08813	1100	T	Y	0.7143	0.98
isotig08813	1108	A	W	0.7143	0.98
isotig08813	1117	T	W	0.3333	0.98
isotig08813	1181	C	T	0.8421	0.98
isotig08813	1282	G	R	0.5909	0.98
isotig08813	1286	C	M	0.6364	0.98
isotig08813	1354	A	R	0.4583	0.98
isotig08813	1492	G	R	0.6842	0.98
isotig08813	1507	T	W	0.3333	0.98
isotig08813	1644	C	A	0.8571	0.98
isotig08813	1683	A	W	0.7	0.98
isotig08807	117	A	R	0.5	0.98
isotig08804	1597	T	W	0.5833	0.98
isotig38588	217	T	A	0.907	0.98
isotig38590	256	A	G	0.8519	0.98
isotig08801	953	G	R	0.5	0.98
isotig08799	1409	A	W	0.3448	0.98
isotig08798	1072	T	W	0.4	0.98
isotig38564	20	A	M	0.6667	0.98
isotig38564	214	T	C	0.9953	0.98
isotig08831	568	A	R	0.3636	0.98
isotig08829	304	G	R	0.3636	0.98
isotig08829	687	T	Y	0.4231	0.98
isotig08815	52	G	K	0.35	0.98
isotig08815	54	C	Y	0.35	0.98
isotig08815	75	T	Y	0.36	0.98
isotig08815	109	A	W	0.3824	0.98
isotig08815	130	A	W	0.3846	0.98
isotig08815	152	A	R	0.3846	0.98
isotig08815	1070	C	Y	0.4688	0.98
isotig08815	1081	G	R	0.4574	0.98
isotig08815	1085	A	R	0.4574	0.98
isotig08823	525	T	Y	0.3095	0.98
isotig08820	785	T	W	0.4615	0.98
isotig08821	953	T	Y	0.5	0.98
isotig08816	1154	C	Y	0.6	0.98
isotig08816	1224	G	R	0.6	0.98
isotig08817	930	A	R	0.3333	0.98
isotig08824	488	G	R	0.4286	0.98
isotig38565	80	T	C	0.8684	0.98
isotig38540	93	A	W	0.6667	0.98
isotig38540	150	T	W	0.3077	0.98
isotig08845	559	A	W	0.4118	0.98
isotig08845	976	G	R	0.4348	0.98
isotig08845	994	A	R	0.4545	0.98
isotig08845	1012	G	K	0.4348	0.98
isotig08845	1143	T	K	0.5	0.98
isotig08845	1309	A	R	0.3333	0.98
isotig24897	145	A	R	0.6	0.98
isotig24897	164	A	R	0.4	0.98
isotig24897	171	T	Y	0.4444	0.98
isotig24897	222	G	R	0.6	0.98
isotig08837	850	A	R	0.5556	0.98
isotig08840	1011	A	M	0.4167	0.98
isotig09004	1361	C	M	0.4444	0.98
isotig09004	1459	T	Y	0.4688	0.98
isotig09004	1669	C	Y	0.3636	0.98
isotig08997	1457	C	S	0.3889	0.98
isotig38941	188	G	S	0.4545	0.98
isotig25064	450	A	R	0.4167	0.98
isotig30645	84	A	C	0.9403	0.98
isotig30604	172	A	W	0.4078	0.98
isotig29109	12	A	T	0.981	0.98
isotig29109	17	C	Y	0.3889	0.98
isotig29109	32	A	G	0.9722	0.98
isotig29109	38	C	T	0.8981	0.98
isotig29109	41	G	R	0.4815	0.98
isotig29109	64	G	R	0.5138	0.98
isotig29109	76	G	C	0.9794	0.98
isotig29109	88	T	C	0.9785	0.98
isotig29109	100	G	T	0.9783	0.98
isotig29109	104	A	G	0.9556	0.98
isotig29109	105	T	A	0.8817	0.98
isotig29109	113	C	Y	0.3	0.98
isotig29109	126	T	A	0.9765	0.98
isotig29109	158	A	G	0.9079	0.98
isotig29109	164	A	R	0.3467	0.98
isotig29109	174	A	W	0.5352	0.98
isotig29109	199	G	A	0.9706	0.98
isotig29109	244	G	A	0.9565	0.98
isotig29109	244	G	T	0.92	0.98
isotig29109	260	T	C	0.9706	0.98
isotig29109	316	A	R	0.3846	0.98
isotig29109	322	T	Y	0.3137	0.98
isotig29109	334	T	C	0.9216	0.98
isotig29109	343	A	W	0.3673	0.98
isotig29109	427	T	C	0.8	0.98
isotig16985	701	C	Y	0.3333	0.98
isotig16985	743	C	Y	0.3043	0.98
isotig16955	432	G	K	0.4286	0.98
isotig16935	123	G	R	0.4821	0.98
isotig16935	276	A	W	0.4653	0.98
isotig29161	333	A	T	0.9458	0.98
isotig29161	398	A	R	0.382	0.98
isotig08991	811	C	Y	0.4375	0.98
isotig08991	815	G	R	0.4667	0.98
isotig08991	824	T	W	0.4286	0.98
isotig08991	839	C	Y	0.4667	0.98
isotig08991	865	A	W	0.4	0.98
isotig08991	905	A	R	0.4444	0.98
isotig08991	917	C	Y	0.4444	0.98
isotig08991	929	A	R	0.5	0.98
isotig08977	363	T	W	0.5	0.98
isotig08977	473	T	Y	0.3889	0.98
isotig08979	700	C	Y	0.3636	0.98
isotig08979	708	A	M	0.3636	0.98
isotig08979	721	T	W	0.4167	0.98
isotig08979	890	C	S	0.5161	0.98
isotig08979	976	A	M	0.4375	0.98
isotig29173	94	A	W	0.3846	0.98
isotig29173	102	A	W	0.3846	0.98
isotig29173	112	T	Y	0.3077	0.98
isotig29173	117	G	K	0.3077	0.98
isotig08981	355	C	S	0.4545	0.98
isotig08981	480	C	Y	0.4615	0.98
isotig08972	664	G	R	0.5	0.98
isotig08972	921	G	S	0.5	0.98
isotig08974	1021	A	M	0.3333	0.98
isotig25028	164	T	W	0.3077	0.98
isotig08961	1367	G	K	0.625	0.98
isotig08961	1418	C	Y	0.5	0.98
isotig08955	180	T	W	0.5	0.98
isotig08949	422	T	W	0.45	0.98
isotig08949	450	T	W	0.4762	0.98
isotig08947	452	T	K	0.3571	0.98
isotig08947	464	C	Y	0.3704	0.98
isotig08947	539	C	Y	0.48	0.98
isotig08947	572	G	R	0.4583	0.98
isotig08947	576	A	W	0.4583	0.98
isotig08947	599	C	Y	0.44	0.98
isotig08947	703	G	S	0.4762	0.98
isotig08947	716	G	R	0.4762	0.98
isotig25045	187	C	G	0.9502	0.98
isotig08940	490	G	K	0.4706	0.98
isotig08940	503	C	Y	0.4706	0.98
isotig08940	580	A	R	0.4286	0.98
isotig08918	333	T	Y	0.3636	0.98
isotig08918	1035	A	R	0.3077	0.98
isotig08918	1215	A	R	0.4	0.98
isotig08918	1311	A	R	0.4167	0.98
isotig08918	1464	T	Y	0.3684	0.98
isotig08922	70	G	K	0.3571	0.98
isotig08922	1568	A	W	0.3333	0.98
isotig08920	369	T	Y	0.3571	0.98
isotig08924	256	C	S	0.45	0.98
isotig08909	907	G	R	0.5455	0.98
isotig08909	1243	A	R	0.3333	0.98
isotig08906	560	C	S	0.3382	0.98
isotig08913	702	G	K	0.5455	0.98
isotig08913	1109	C	Y	0.4	0.98
isotig08912	370	A	R	0.4375	0.98
isotig08912	451	A	M	0.5455	0.98
isotig08898	58	G	K	0.4286	0.98
isotig08898	1303	G	R	0.3971	0.98
isotig08903	75	C	Y	0.4	0.98
isotig30584	72	C	Y	0.4	0.98
isotig30584	83	T	Y	0.4	0.98
isotig30584	89	C	S	0.6	0.98
isotig30581	238	C	Y	0.3636	0.98
isotig30581	256	T	A	0.8333	0.98
isotig30581	263	A	M	0.6154	0.98
isotig38831	87	A	R	0.3947	0.98
isotig38831	88	G	R	0.4286	0.98
isotig38882	14	G	A	0.9615	0.98
isotig30552	142	T	K	0.7101	0.98
isotig30552	147	A	W	0.7006	0.98
isotig30552	363	A	M	0.3913	0.98
isotig30552	363	A	G	0.7667	0.98
isotig30552	454	N	A	1	0.98
isotig30552	455	N	A	1	0.98
isotig30552	456	N	A	1	0.98
isotig30552	457	N	A	1	0.98
isotig16869	34	A	R	0.4	0.98
isotig16869	35	A	R	0.5333	0.98
isotig16869	322	T	C	0.7925	0.98
isotig16869	432	A	G	0.8506	0.98
isotig16869	579	A	W	0.4286	0.98
isotig38814	223	N	G	0.8947	0.98
isotig38814	224	G	C	0.7714	0.98
isotig38814	226	C	T	0.8182	0.98
isotig38814	227	G	C	0.8438	0.98
isotig38814	228	T	C	0.8235	0.98
isotig38814	229	C	G	0.7941	0.98
isotig16830	33	T	Y	0.3191	0.98
isotig16830	47	C	Y	0.64	0.98
isotig16830	98	G	C	0.8852	0.98
isotig16830	130	C	T	0.9508	0.98
isotig16830	152	A	T	0.871	0.98
isotig16830	199	C	T	0.9365	0.98
isotig16830	257	A	G	0.9524	0.98
isotig16830	282	G	A	0.9194	0.98
isotig16830	326	C	T	0.9508	0.98
isotig16830	332	A	R	0.6102	0.98
isotig16830	366	C	T	0.9322	0.98
isotig16830	387	G	T	0.9444	0.98
isotig16830	407	C	Y	0.3529	0.98
isotig16830	431	T	A	0.9388	0.98
isotig16830	479	C	T	0.9118	0.98
isotig16830	535	G	R	0.72	0.98
isotig16830	565	T	Y	0.5217	0.98
isotig16830	566	C	S	0.5217	0.98
isotig16830	567	G	K	0.5652	0.98
isotig16830	613	T	W	0.55	0.98
isotig16830	683	T	W	0.5333	0.98
isotig16830	685	G	C	0.8	0.98
isotig16830	709	T	W	0.5714	0.98
isotig16830	710	G	K	0.5714	0.98
isotig16763	477	G	R	0.5	0.98
isotig16773	235	C	M	0.3636	0.98
isotig16773	236	A	M	0.3636	0.98
isotig09066	377	T	Y	0.4	0.98
isotig09088	735	G	S	0.4167	0.98
isotig09088	747	A	R	0.5	0.98
isotig09088	982	A	W	0.3571	0.98
isotig09082	318	A	M	0.5	0.98
isotig09082	334	T	W	0.3636	0.98
isotig09082	336	A	W	0.3636	0.98
isotig09075	576	C	Y	0.3636	0.98
isotig09075	728	A	R	0.5	0.98
isotig09078	661	G	R	0.325	0.98
isotig09030	164	A	M	0.6	0.98
isotig09022	698	G	R	0.4	0.98
isotig09022	834	A	W	0.5	0.98
isotig09022	872	C	Y	0.5385	0.98
isotig09022	896	A	M	0.4615	0.98
isotig09022	908	T	Y	0.5385	0.98
isotig40240	12	A	W	0.3841	0.98
isotig40240	56	T	K	0.6724	0.98
isotig40240	182	G	A	0.7882	0.98
isotig09038	123	G	R	0.3571	0.98
isotig16653	169	C	Y	0.3333	0.98
isotig16653	214	C	M	0.4	0.98
isotig16653	229	A	W	0.3333	0.98
isotig16653	235	A	R	0.375	0.98
isotig16653	244	G	R	0.3333	0.98
isotig16653	250	G	R	0.4444	0.98
isotig16653	253	G	R	0.4444	0.98
isotig16653	277	A	R	0.4444	0.98
isotig16653	286	G	R	0.3333	0.98
isotig16653	301	G	R	0.6667	0.98
isotig16653	304	G	R	0.4706	0.98
isotig16653	310	A	R	0.4444	0.98
isotig16653	313	G	R	0.6667	0.98
isotig16653	319	C	Y	0.375	0.98
isotig16653	322	A	W	0.375	0.98
isotig16653	324	T	Y	0.375	0.98
isotig16653	325	C	Y	0.375	0.98
isotig16653	331	G	R	0.375	0.98
isotig16653	334	T	C	0.75	0.98
isotig16653	337	G	R	0.375	0.98
isotig16653	346	G	R	0.375	0.98
isotig16653	352	C	Y	0.375	0.98
isotig16653	385	G	A	0.75	0.98
isotig16653	406	G	R	0.3529	0.98
isotig16653	415	A	W	0.3529	0.98
isotig16645	541	C	Y	0.3529	0.98
isotig16645	723	C	Y	0.3636	0.98
isotig16643	474	C	Y	0.3333	0.98
isotig16643	478	G	R	0.3333	0.98
isotig16664	185	A	R	0.4545	0.98
isotig16664	299	A	W	0.4167	0.98
isotig16694	160	C	M	0.5455	0.98
isotig16694	191	A	R	0.5455	0.98
isotig16694	233	G	R	0.6	0.98
isotig16694	274	G	R	0.6	0.98
isotig16694	289	A	M	0.3636	0.98
isotig16694	379	T	Y	0.6	0.98
isotig16694	380	G	R	0.4444	0.98
isotig16694	401	T	Y	0.4	0.98
isotig16694	405	G	R	0.5	0.98
isotig16694	434	C	M	0.4444	0.98
isotig16694	460	T	Y	0.5	0.98
isotig16694	479	C	Y	0.4	0.98
isotig16694	480	T	W	0.4	0.98
isotig16682	449	A	R	0.4	0.98
isotig10369	1047	A	W	0.4667	0.98
isotig10369	1104	T	Y	0.4828	0.98
isotig10369	1332	T	Y	0.4091	0.98
isotig10369	1351	C	S	0.35	0.98
isotig18821	169	G	K	0.3571	0.98
isotig18821	354	G	S	0.45	0.98
isotig18821	443	C	Y	0.4118	0.98
isotig18821	448	A	W	0.4118	0.98
isotig10387	470	A	W	0.5333	0.98
isotig10390	195	A	R	0.4545	0.98
isotig10390	320	A	R	0.4	0.98
isotig10390	355	C	M	0.3636	0.98
isotig10390	533	A	W	0.3636	0.98
isotig10389	534	C	Y	0.3571	0.98
isotig10389	788	T	W	0.7059	0.98
isotig10389	790	A	R	0.3125	0.98
isotig10389	833	G	K	0.3333	0.98
isotig10389	836	T	W	0.3333	0.98
isotig10389	851	G	R	0.3333	0.98
isotig10389	867	C	S	0.3077	0.98
isotig10389	888	C	S	0.3333	0.98
isotig10389	901	A	R	0.5455	0.98
isotig10389	1140	T	Y	0.4706	0.98
isotig18840	96	C	A	0.8723	0.98
isotig16736	667	C	M	0.3333	0.98
isotig10314	968	C	Y	0.3077	0.98
isotig10303	942	G	R	0.6	0.98
isotig10331	674	G	S	0.5385	0.98
isotig10332	471	T	Y	0.4706	0.98
isotig10332	549	T	Y	0.4737	0.98
isotig10325	839	G	R	0.4	0.98
isotig10315	593	T	Y	0.48	0.98
isotig10345	1025	G	R	0.3333	0.98
isotig10338	791	T	K	0.4545	0.98
isotig10337	356	A	R	0.3125	0.98
isotig10337	357	A	W	0.3191	0.98
isotig16552	96	A	W	0.3684	0.98
isotig16552	204	C	M	0.3586	0.98
isotig16552	246	G	R	0.354	0.98
isotig16552	522	A	R	0.3296	0.98
isotig16552	564	T	Y	0.3617	0.98
isotig16552	600	A	R	0.3465	0.98
isotig16541	419	C	T	0.8	0.98
isotig16534	405	C	Y	0.4	0.98
isotig18721	422	T	Y	0.4118	0.98
isotig18721	468	C	Y	0.3529	0.98
isotig18724	38	C	T	0.75	0.98
isotig10482	349	T	Y	0.4	0.98
isotig10483	75	A	R	0.358	0.98
isotig10483	728	C	Y	0.3235	0.98
isotig10479	297	T	Y	0.4167	0.98
isotig10479	1324	A	R	0.5	0.98
isotig18769	276	G	R	0.4286	0.98
isotig18769	373	T	W	0.3846	0.98
isotig18769	387	A	M	0.3846	0.98
isotig18769	553	T	W	0.5	0.98
isotig18769	562	G	R	0.3333	0.98
isotig10425	424	T	K	0.5833	0.98
isotig10431	1059	A	R	0.4	0.98
isotig10412	339	G	K	0.3158	0.98
isotig10412	444	T	W	0.3158	0.98
isotig10399	286	T	W	0.3846	0.98
isotig10399	426	G	R	0.3333	0.98
isotig10471	157	G	R	0.4	0.98
isotig10471	256	G	R	0.4	0.98
isotig10471	257	G	R	0.4	0.98
isotig10471	361	G	S	0.3333	0.98
isotig10471	802	T	K	0.3636	0.98
isotig10456	748	A	W	0.5	0.98
isotig10456	763	T	Y	0.5	0.98
isotig10456	879	C	Y	0.4167	0.98
isotig10456	890	C	M	0.4	0.98
isotig10459	318	G	R	0.5	0.98
isotig10454	33	A	W	0.3636	0.98
isotig10454	39	A	R	0.3636	0.98
isotig10454	42	A	R	0.5714	0.98
isotig10454	43	C	S	0.5385	0.98
isotig10454	62	T	W	0.625	0.98
isotig10454	90	T	Y	0.5	0.98
isotig10454	94	C	S	0.4091	0.98
isotig10454	99	A	R	0.4091	0.98
isotig10454	113	G	S	0.6087	0.98
isotig10454	118	A	R	0.7368	0.98
isotig10439	330	C	Y	0.6	0.98
isotig10439	804	C	M	0.3889	0.98
isotig10439	918	A	M	0.4167	0.98
isotig10439	1068	C	Y	0.4706	0.98
isotig16476	67	T	Y	0.6154	0.98
isotig16476	101	T	Y	0.4615	0.98
isotig16476	102	A	W	0.4615	0.98
isotig16476	109	A	W	0.5385	0.98
isotig16476	139	T	W	0.6429	0.98
isotig16476	200	A	M	0.5	0.98
isotig16476	268	A	R	0.5455	0.98
isotig16476	392	G	R	0.4444	0.98
isotig16448	151	C	Y	0.4643	0.98
isotig16433	231	A	R	0.5556	0.98
isotig10162	999	T	Y	0.3981	0.98
isotig10162	1443	G	R	0.5208	0.98
isotig10160	648	T	K	0.4545	0.98
isotig10160	864	A	W	0.3333	0.98
isotig10160	1184	A	R	0.5	0.98
isotig10159	655	G	R	0.4	0.98
isotig10187	112	A	R	0.5833	0.98
isotig10187	123	A	R	0.5833	0.98
isotig10187	125	A	R	0.5833	0.98
isotig10187	127	A	R	0.4286	0.98
isotig10187	131	A	R	0.4286	0.98
isotig10187	149	C	Y	0.6667	0.98
isotig10187	163	A	R	0.6923	0.98
isotig10187	164	A	R	0.6923	0.98
isotig10187	225	A	R	0.5714	0.98
isotig10187	232	A	R	0.6667	0.98
isotig10187	253	G	K	0.6	0.98
isotig10187	255	T	W	0.4	0.98
isotig10187	319	G	R	0.3077	0.98
isotig10187	418	T	W	0.5	0.98
isotig10187	654	A	R	0.3333	0.98
isotig10187	655	T	Y	0.3333	0.98
isotig10187	660	G	K	0.3846	0.98
isotig10187	682	G	K	0.6154	0.98
isotig10186	1050	A	M	0.3077	0.98
isotig10185	703	T	W	0.5556	0.98
isotig10185	705	A	W	0.5	0.98
isotig10176	1088	T	Y	0.6364	0.98
isotig10117	260	C	S	0.4	0.98
isotig10140	1303	T	Y	0.4167	0.98
isotig10107	777	C	Y	0.4	0.98
isotig10111	1329	G	R	0.5385	0.98
isotig10111	1335	T	Y	0.4167	0.98
isotig10114	132	T	Y	0.4	0.98
isotig18690	236	C	Y	0.3077	0.98
isotig18690	245	G	T	0.7692	0.98
isotig18690	246	A	R	0.3077	0.98
isotig18690	271	T	C	0.7692	0.98
isotig18690	299	T	C	0.75	0.98
isotig18690	333	T	Y	0.4615	0.98
isotig18690	337	A	T	0.7692	0.98
isotig18690	450	G	R	0.3333	0.98
isotig18690	473	T	Y	0.7273	0.98
isotig18690	493	T	Y	0.7	0.98
isotig18690	506	T	W	0.7	0.98
isotig18686	43	G	A	0.8333	0.98
isotig18686	60	C	T	0.8333	0.98
isotig18686	68	A	G	0.8333	0.98
isotig16374	442	G	K	0.3077	0.98
isotig16374	455	C	M	0.3333	0.98
isotig16374	635	A	R	0.4167	0.98
isotig16317	589	T	K	0.4	0.98
isotig16315	140	C	Y	0.4	0.98
isotig16299	342	T	Y	0.4167	0.98
isotig16299	360	A	R	0.4167	0.98
isotig16299	369	A	M	0.4167	0.98
isotig18523	365	G	R	0.3636	0.98
isotig18523	417	T	W	0.5	0.98
isotig18523	429	T	Y	0.4545	0.98
isotig18523	437	C	S	0.4545	0.98
isotig10286	211	G	R	0.3077	0.98
isotig10293	609	G	R	0.35	0.98
isotig18509	98	T	Y	0.7391	0.98
isotig18509	107	A	G	0.8	0.98
isotig18509	149	T	A	0.8889	0.98
isotig18509	169	G	T	0.8919	0.98
isotig18509	220	G	A	0.7907	0.98
isotig18509	278	A	G	0.9091	0.98
isotig18509	315	C	S	0.6667	0.98
isotig18509	352	G	T	0.7619	0.98
isotig18509	414	G	T	0.8788	0.98
isotig18509	432	C	T	0.8182	0.98
isotig18509	439	C	T	0.7576	0.98
isotig18509	456	A	R	0.48	0.98
isotig18509	472	A	W	0.7308	0.98
isotig18509	561	A	C	0.8095	0.98
isotig18509	607	A	W	0.5625	0.98
isotig10283	523	G	R	0.6	0.98
isotig10283	538	T	Y	0.5	0.98
isotig10283	541	G	S	0.5	0.98
isotig10283	553	T	W	0.5	0.98
isotig10274	758	C	M	0.4667	0.98
isotig10271	361	T	W	0.4	0.98
isotig10261	730	T	W	0.5	0.98
isotig10261	862	G	R	0.3077	0.98
isotig10261	1097	C	Y	0.4	0.98
isotig10262	1047	T	Y	0.3333	0.98
isotig10262	1137	A	W	0.4286	0.98
isotig10262	1146	G	K	0.4	0.98
isotig10262	1198	G	K	0.3	0.98
isotig10262	1215	T	K	0.3333	0.98
isotig10262	1415	A	W	0.3571	0.98
isotig10259	1107	T	K	0.7	0.98
isotig10246	353	G	R	0.5833	0.98
isotig10244	652	A	W	0.4	0.98
isotig10244	698	T	W	0.3953	0.98
isotig10244	1105	T	Y	0.4909	0.98
isotig10244	1228	A	R	0.4412	0.98
isotig10238	934	T	K	0.457	0.98
isotig10238	949	A	R	0.4462	0.98
isotig10238	1232	G	K	0.4375	0.98
isotig10238	1383	A	W	0.4286	0.98
isotig10235	133	C	T	0.75	0.98
isotig10223	1289	A	R	0.5	0.98
isotig10220	236	A	R	0.3214	0.98
isotig10220	1215	C	S	0.3636	0.98
isotig10220	1269	G	K	0.3684	0.98
isotig18575	112	C	A	0.8125	0.98
isotig18575	117	T	A	0.8125	0.98
isotig18575	140	T	A	0.8125	0.98
isotig18575	155	A	G	0.8125	0.98
isotig18575	214	A	G	0.8667	0.98
isotig18575	252	T	A	0.8571	0.98
isotig18575	346	A	G	0.8571	0.98
isotig18575	352	T	C	0.8571	0.98
isotig10207	1078	G	R	0.3218	0.98
isotig10207	1405	G	R	0.3	0.98
isotig18593	330	G	R	0.5455	0.98
isotig18592	15	G	A	0.92	0.98
isotig18592	32	G	R	0.5714	0.98
isotig18592	36	A	R	0.5714	0.98
isotig18592	40	C	Y	0.5714	0.98
isotig18592	49	T	Y	0.5926	0.98
isotig18592	69	C	G	0.7619	0.98
isotig18592	69	C	Y	0.5	0.98
isotig18592	73	C	Y	0.6071	0.98
isotig18592	112	G	A	0.9	0.98
isotig18592	117	A	R	0.6875	0.98
isotig18592	138	T	G	0.8649	0.98
isotig18592	139	T	A	0.8649	0.98
isotig18592	166	A	G	0.7805	0.98
isotig18592	211	G	A	0.75	0.98
isotig18592	226	T	C	0.7857	0.98
isotig18592	245	T	C	0.7561	0.98
isotig18592	289	G	T	0.75	0.98
isotig18592	297	C	Y	0.675	0.98
isotig18592	320	T	C	0.825	0.98
isotig18592	329	T	A	0.85	0.98
isotig18592	363	C	T	0.7941	0.98
isotig18592	373	T	C	0.7941	0.98
isotig18592	378	A	C	0.7879	0.98
isotig18592	405	G	R	0.3913	0.98
isotig18592	430	C	G	0.7778	0.98
isotig18592	435	T	K	0.7222	0.98
isotig18592	441	G	S	0.7222	0.98
isotig10199	1122	T	K	0.3571	0.98
isotig10196	510	T	Y	0.4167	0.98
isotig10196	542	A	R	0.3846	0.98
isotig10196	999	C	Y	0.3571	0.98
isotig18545	517	T	K	0.6	0.98
isotig16203	435	C	Y	0.5714	0.98
isotig16209	25	T	W	0.5714	0.98
isotig16209	75	C	A	0.9412	0.98
isotig16209	75	C	T	0.9091	0.98
isotig16209	99	T	A	0.8684	0.98
isotig16209	99	T	K	0.5	0.98
isotig16209	112	G	A	0.907	0.98
isotig16209	129	A	W	0.6154	0.98
isotig16209	175	A	W	0.6935	0.98
isotig16209	209	G	A	0.8889	0.98
isotig16209	211	G	A	0.9792	0.98
isotig16209	328	T	W	0.3095	0.98
isotig16209	330	T	W	0.5	0.98
isotig23146	45	A	W	0.65	0.98
isotig23146	97	A	G	0.8293	0.98
isotig23146	128	A	R	0.7	0.98
isotig23146	143	T	W	0.6098	0.98
isotig23146	176	G	K	0.7381	0.98
isotig23146	256	A	C	0.8958	0.98
isotig23146	374	T	C	0.871	0.98
isotig23146	430	A	G	0.8421	0.98
isotig23146	437	A	R	0.7143	0.98
isotig23146	487	T	Y	0.6667	0.98
isotig23146	505	C	A	0.8	0.98
isotig23149	91	A	C	0.9091	0.98
isotig23149	115	C	M	0.7059	0.98
isotig23149	115	C	Y	0.5833	0.98
isotig23149	116	G	K	0.5909	0.98
isotig23149	124	C	G	0.913	0.98
isotig23149	141	C	T	0.875	0.98
isotig23149	169	C	T	0.9091	0.98
isotig23149	172	A	G	0.875	0.98
isotig23149	193	G	K	0.375	0.98
isotig23149	200	A	W	0.625	0.98
isotig23149	226	A	G	0.9167	0.98
isotig23149	261	T	C	0.9091	0.98
isotig23149	315	C	Y	0.5417	0.98
isotig23149	403	C	T	0.9091	0.98
isotig23149	407	A	G	0.8636	0.98
isotig23149	451	T	C	0.8421	0.98
isotig23149	469	A	G	0.875	0.98
isotig23149	478	T	A	0.8824	0.98
isotig23149	545	G	S	0.3077	0.98
isotig23149	549	C	T	0.8333	0.98
isotig12951	386	A	R	0.4667	0.98
isotig12938	603	G	R	0.3077	0.98
isotig12957	439	A	W	0.4615	0.98
isotig12957	469	G	R	0.4615	0.98
isotig12957	472	G	R	0.4615	0.98
isotig12960	197	A	R	0.3333	0.98
isotig10702	379	T	Y	0.4694	0.98
isotig10702	1131	T	Y	0.3966	0.98
isotig10703	978	G	R	0.4667	0.98
isotig10703	1034	G	R	0.6154	0.98
isotig10698	759	G	R	0.4706	0.98
isotig10698	828	A	W	0.5	0.98
isotig10698	1086	G	S	0.4	0.98
isotig10698	1146	G	R	0.3889	0.98
isotig10698	1158	C	Y	0.3158	0.98
isotig10700	474	A	W	0.3438	0.98
isotig10700	704	T	Y	0.3235	0.98
isotig10700	713	G	R	0.3438	0.98
isotig10727	751	C	Y	0.3438	0.98
isotig12986	777	G	R	0.3529	0.98
isotig10734	764	T	Y	0.3333	0.98
isotig12984	480	T	K	0.4	0.98
isotig12984	503	A	R	0.38	0.98
isotig12982	903	G	R	0.6	0.98
isotig16290	671	A	W	0.4444	0.98
isotig16290	774	G	K	0.3636	0.98
isotig10722	937	A	W	0.3438	0.98
isotig10748	379	T	Y	0.3333	0.98
isotig10748	647	C	A	0.7778	0.98
isotig10739	828	A	R	0.4762	0.98
isotig10739	890	C	M	0.4211	0.98
isotig10739	963	T	K	0.4211	0.98
isotig10739	1015	T	Y	0.4737	0.98
isotig10755	123	A	R	0.3125	0.98
isotig10755	1223	T	W	0.3846	0.98
isotig10777	18	C	T	0.8571	0.98
isotig10777	57	G	R	0.3333	0.98
isotig10777	64	A	W	0.5	0.98
isotig10777	122	C	S	0.6	0.98
isotig10777	125	A	M	0.55	0.98
isotig10777	128	C	G	0.8421	0.98
isotig10777	130	A	G	0.8	0.98
isotig10777	135	G	R	0.5789	0.98
isotig10777	161	G	R	0.5217	0.98
isotig10777	182	G	C	0.8	0.98
isotig10777	183	C	M	0.6667	0.98
isotig10777	185	C	S	0.6667	0.98
isotig10777	196	A	R	0.6818	0.98
isotig10777	202	G	S	0.5909	0.98
isotig10777	221	T	Y	0.619	0.98
isotig10777	226	G	K	0.4286	0.98
isotig23205	63	C	Y	0.35	0.98
isotig23205	105	T	Y	0.5385	0.98
isotig23205	219	A	R	0.4483	0.98
isotig10789	442	G	R	0.4	0.98
isotig10792	542	G	K	0.32	0.98
isotig10792	815	C	M	0.4375	0.98
isotig10792	1037	A	M	0.3529	0.98
isotig10792	1043	C	Y	0.3529	0.98
isotig12930	1030	A	W	0.3077	0.98
isotig23250	179	A	C	0.9385	0.98
isotig23250	189	C	A	0.8906	0.98
isotig23250	195	A	M	0.3478	0.98
isotig23250	203	G	C	0.8551	0.98
isotig23250	272	A	G	0.7887	0.98
isotig23250	293	A	R	0.3281	0.98
isotig23250	294	A	G	0.8974	0.98
isotig23250	294	A	T	0.8571	0.98
isotig23250	364	G	T	0.9672	0.98
isotig23250	471	T	C	0.8367	0.98
isotig23250	504	G	C	0.9348	0.98
isotig23250	521	T	Y	0.413	0.98
isotig23250	551	A	G	0.9111	0.98
isotig40852	107	G	K	0.3077	0.98
isotig40852	108	T	K	0.3077	0.98
isotig10827	809	G	R	0.3333	0.98
isotig10827	913	A	R	0.4545	0.98
[truncated: 16,108 more rows]
